# Supplementary material for: Active Sulfate-Reducing Bacterial Community in the Camel Gut
Source: Microorganisms. 2023 Feb 4;11(2):401. doi: 10.3390/microorganisms11020401 (PMC9963290; doi:10.3390/microorganisms11020401)
Supplement: Supplementary file 1 [file microorganisms-11-00401-s001.zip › Table S1.xls]

## Sheet: Table S1. Sequencing statiscits
sample	16S rRNA gene sequences, before filtration	Filtered 16S rRNA gene sequences in OTUs	OTUs
KV101	16499	10813	948
KV102	15922	10092	961
KV103	14190	8005	880
KV104	16073	7925	1000
KV105	9504	4952	755
KV106	16146	8964	1005
KV107	10591	6078	780
KV108	11408	6305	904
KV109	14964	7357	918
KV110	14255	8213	918
KV111	19378	9321	1039
KV112	17597	9683	971
KV113	14977	9246	915
KV114	13624	9045	896
KV115	9409	6591	719
KV116	6907	4176	593
KV117	11055	6232	925
KV118	10468	6191	823
KV119	13525	5659	862
KV120	11245	5761	820
KV121	9025	4879	656
KV122	9241	5492	820
KV123	14839	7757	939
KV124	10927	6345	853
KV125	13323	6183	878
KV126	11096	5643	869
KV127	25189	14311	1025
KV128	17129	10114	1052
KV129	12094	4897	796
KV130	17708	10776	1071
KV131	18549	13475	1028
KV132	19262	10954	1263
KV133	17455	11224	893
KV134	18487	11675	979
KV135	22831	13049	1200
KV136	19410	12758	955
KV137	21185	15887	975
KV138	9591	7078	746
KV139	15838	9965	953
KV141	12530	7864	955
KV142	7390	4852	580
KV143	17269	11605	975
KV144	21493	11298	1154
KV145	16908	9879	976
KV146	18233	10569	1036
KV147	17303	10041	1005
KV148	30927	18640	1282
KV149	24389	13083	1211
KV150	19169	10767	1098
KV151	23839	13609	1114
KV152	24267	14939	1121
KV153	12819	7762	827
KV154	20621	11951	1037
KV155	14189	9785	925
KV156	16097	9995	935

## Sheet: Table S1. Diversity indices
Diversity index	chao1	shannon	dominance	equitability	jost	jost1	robbins	simpson
KV101	648.3	5.5	0.991	0.85	156.3	243.9	0.433	0.00908
KV102	659.9	5.34	0.985	0.824	112.9	209.4	0.45	0.0147
KV103	644.9	4.98	0.969	0.771	61.4	145.9	0.479	0.0309
KV104	762.7	5.51	0.99	0.832	144.7	248	0.515	0.0104
KV105	708.3	5.39	0.988	0.823	125.2	219.2	0.501	0.0122
KV106	697.3	5.34	0.987	0.817	116.6	209.1	0.486	0.013
KV107	654.9	5.4	0.988	0.834	128.3	221.6	0.419	0.0119
KV108	771.1	5.79	0.994	0.871	218.7	327.2	0.384	0.00625
KV109	701.7	5.51	0.992	0.841	160.3	246	0.486	0.00843
KV110	683.9	5.55	0.993	0.851	174.8	256.3	0.465	0.00748
KV111	706.8	5.26	0.984	0.803	100	192.4	0.48	0.0155
KV112	640.1	5.31	0.987	0.822	118.2	201.5	0.462	0.0126
KV113	645.6	5.44	0.991	0.842	149.9	231.2	0.452	0.00924
KV114	654.7	5.54	0.992	0.856	174.5	255.3	0.432	0.00757
KV115	617.6	5.35	0.99	0.834	137.6	211.2	0.435	0.00977
KV116	597.6	5.33	0.99	0.835	134.5	206.3	0.434	0.0101
KV117	781.6	5.72	0.993	0.859	198.8	303.9	0.477	0.00703
KV118	693.8	5.38	0.986	0.823	117.5	216.8	0.443	0.0137
KV119	758	5.57	0.989	0.841	146.8	263.6	0.407	0.0109
KV120	709.4	5.49	0.991	0.837	151.6	242.4	0.488	0.00925
KV121	623.9	5.2	0.986	0.809	103.5	180.7	0.478	0.0142
KV122	725.8	5.66	0.993	0.86	189.6	286.3	0.45	0.00728
KV123	733.7	5.49	0.99	0.834	142.7	242.6	0.494	0.0104
KV124	722.3	5.51	0.989	0.838	142.4	246.8	0.456	0.0112
KV125	747.5	5.46	0.985	0.826	118.7	234.8	0.432	0.0146
KV126	769.4	5.73	0.992	0.864	191.3	309.2	0.443	0.00798
KV127	590	5.03	0.979	0.79	77	153.2	0.462	0.0214
KV128	702.7	5.35	0.989	0.816	124.5	209.6	0.506	0.0114
KV129	756.8	5.58	0.989	0.842	147	265.8	0.397	0.0112
KV130	730.8	5.59	0.991	0.848	164.4	267.5	0.446	0.009
KV131	646.9	5.42	0.989	0.839	133.9	226.8	0.404	0.0113
KV132	871.8	5.95	0.995	0.879	257.6	383.8	0.432	0.00539
KV133	590.6	5.01	0.976	0.786	72.3	150.3	0.443	0.0238
KV134	615.2	5.3	0.99	0.827	130	201	0.455	0.0103
KV135	697.4	5.59	0.992	0.856	175.8	268.8	0.46	0.00805
KV136	601.8	5.3	0.988	0.83	123.8	201.1	0.466	0.0119
KV137	610.1	5.31	0.986	0.829	113.5	203.2	0.391	0.0141
KV138	613.2	5.44	0.991	0.848	150.3	230.4	0.401	0.00934
KV139	683	5.56	0.992	0.853	172.4	260	0.437	0.00783
KV141	759.4	5.72	0.992	0.862	185.6	304.1	0.397	0.00839
KV142	561.2	4.96	0.978	0.784	71.3	142.2	0.397	0.0222
KV143	650.7	5.34	0.989	0.825	126.9	208.2	0.464	0.0113
KV144	769.4	5.69	0.992	0.856	183.8	294.7	0.452	0.00799
KV145	690.2	5.36	0.987	0.821	120.3	211.7	0.499	0.0127
KV146	679.6	5.5	0.991	0.844	158.3	244.8	0.452	0.00868
KV147	694.7	5.6	0.992	0.856	177.3	269.3	0.441	0.00779
KV148	650.2	5.27	0.987	0.815	114.3	195.2	0.467	0.0127
KV149	751.1	5.59	0.99	0.845	156	267.7	0.456	0.0101
KV150	729.4	5.5	0.987	0.836	129.5	245.2	0.445	0.0131
KV151	659.5	5.42	0.99	0.836	142.7	225.2	0.46	0.0097
KV152	639.5	5.39	0.99	0.836	138.5	219.4	0.465	0.0102
KV153	632.6	5.33	0.989	0.827	125.6	206.3	0.449	0.0114
KV154	678.9	5.58	0.993	0.857	183	265	0.459	0.00717
KV155	664.5	4.97	0.959	0.766	52	144.3	0.458	0.0406
KV156	633.3	4.78	0.946	0.742	39.3	119.3	0.476	0.0536
