# Supplementary material for: Active Sulfate-Reducing Bacterial Community in the Camel Gut
Source: Microorganisms. 2023 Feb 4;11(2):401. doi: 10.3390/microorganisms11020401 (PMC9963290; doi:10.3390/microorganisms11020401)
Supplement: Supplementary file 1 [file microorganisms-11-00401-s001.zip › Table S2.xls]

## Sheet: Table S2. OTU abundancies
#OTU ID	KV101	KV102	KV103	KV104	KV105	KV106	KV107	KV108	KV109	KV110	KV111	KV112	KV113	KV114	KV115	KV116	KV117	KV118	KV119	KV120	KV121	KV122	KV123	KV124	KV125	KV126	KV127	KV128	KV129	KV130	KV131	KV132	KV133	KV134	KV135	KV136	KV137	KV138	KV139	KV141	KV142	KV143	KV144	KV145	KV146	KV147	KV148	KV149	KV150
Otu795	9.248e-05	9.909e-05	0	0	0.0002019	0	0.0001645	0.0001586	0	0	0	0	0	0.0002211	0.0001517	0	0	0	0	0	0	0	0	0	0	0	0	0	0	9.28e-05	0	0	0	0	0	0	0.0001888	0.0001413	0.0001004	0.0002543	0.0004122	8.617e-05	0	0	0	0	0	0	0
Otu59	0.007306	0.0004954	0	0.0005047	0.002423	0.001785	0.0004936	0.01301	0.0002718	0.01291	0	0.001239	0.003353	0.0002211	0.002883	0.001197	0.001765	0.0004846	0.01202	0.005034	0.000205	0.005827	0.001547	0.0004728	0.01795	0.0001772	6.988e-05	0.001483	0.004493	0	0.001187	0.00493	0	0.0006852	0	0.001019	0.0002518	0	0.001806	0.01157	0.005359	0.002671	0	0.006073	0.005015	0.0005976	0.0005365	7.644e-05	9.288e-05
Otu306	0	0	0	0	0	0	0	0.004917	0	0	0	0	0	0	0	0	0	0	0.009542	0	0	0	0	0	0.01714	0	0	0	0.004084	0	0	0.001187	0	0	0	0	0	0	0	0	0	0	0	0	0	0	0	0	0
Otu26766	0	0	0	0	0	0	0	0.0004758	0	0	0	0	0	0	0	0	0	0	0	0	0	0	0	0	0.001132	0	0	0	0	0	0	9.129e-05	0	0	0	0	0	0	0	0	0	0	0	0	0	0	0	0	0
Otu9863	0	0	0	0	0	0	0	0	0	0	0	0	0.0001082	0	0	0	0	0	0	0	0	0	0	0	0	0	0	0	0	0	0	0	0	0	0	0	0	0	0	0	0	0	0	0	0	0	0	0	0
Otu6	0.008508	0.008125	0.002374	0.0007571	0.002221	0.002231	0.006252	0.002855	0.004214	0.02277	0.000751	0.009295	0.03775	0.023	0.006676	0.01557	0.004012	0.006946	0.002297	0.002777	0.003279	0.02731	0.007606	0.005831	0.007763	0.009215	0.004472	0.001681	0.0002042	0.008352	0.002375	0.0008216	0.009177	0.00257	0.01364	0.06051	0.002581	0.008194	0.009032	0.02174	0.04349	0.007583	0.009205	0.005061	0.009935	0.00737	0.009603	0.01383	0.002508
Otu43	0.002867	0.003369	0.0007495	0.001388	0.001212	0.0006693	0.002303	0	0.0006796	0.0008523	0.0004291	0.004854	0.006057	0.01581	0.003945	0.003831	0.003851	0.00533	0	0.001389	0.004509	0.008922	0.01044	0.001891	0.0003235	0.00443	0.003214	0.0002966	0	0.001206	0.0005937	0	0.001426	0.00137	0.0006897	0.004154	0.003147	0.00113	0.009935	0.002035	0.008244	0.001982	0.002655	0.002733	0.001608	0.005079	0.003916	0.000535	0.001672
Otu239	0.0008323	0.0005945	0.0004997	0	0.0002019	0.0004462	0.0004936	0	0.0001359	0.001218	0	0.001239	0.001947	0.004312	0.001062	0.0007184	0.0003209	0.000323	0	0.0008679	0.001435	0.001275	0.001031	0.0006304	0	0.003721	0.0009084	0	0	0.000928	0.0003711	0	0.0008019	0.0005996	0.0005364	0.002979	0.0001259	0.001272	0.003512	0.002543	0.00371	0.0001723	0.001239	0.0007086	0.0003785	0.002191	0.0005901	0.0007644	0.0013
Otu370	0	0	0	0	0	0.0002231	0	0	0	0.001461	0	0	0.002271	0	0.001669	0	0.0003209	0	0	0.0006943	0	0.001092	0	0	0	0	0	0.0002966	0	0	7.421e-05	0	0	0.0008565	0	0	0.0003777	0	0.0002007	0.0006358	0.002679	0.0003447	0	0.001316	0	0	0	7.644e-05	0
Otu3498	0	0	0	0	0	0	0	0.0001586	0	0	0	0	0	0	0	0	0	0	0	0	0	0	0	0	0	0	0	0	0	0	0	0	8.909e-05	0	0	0	0	0	0	0	0	0	0	0	0	0	0	0	0
Otu340	0.002035	0.001288	0.0001249	0.0001262	0.0002019	0	0.001481	0.00571	0	0.0001218	0	0.0007229	0.004867	0.004091	0.0001517	0.001437	0.0006418	0.0004846	0	0.0003472	0.0004099	0.00346	0.0003867	0.0009456	0.004367	0.001772	0.0004193	0	0.0002042	0.0005568	0.002226	0.002191	0.0005346	0.0009422	7.663e-05	0	0.002014	0.003673	0.003914	0.003179	0	0.002757	0.0007081	0.0003037	0.0009462	0.0005976	0.0005901	0.0002293	0.001393
Otu22317	0	0	0	0	0	0	0	0	0	0	0	0	0	0.0001106	0	0	0	0	0	0	0	0	0	0	0	0	0	0	0	0	7.421e-05	0	0	0	0	0	0	0	0	0	0	0	0	0	0	0	0	0	0
Otu8281	0	0	0	0	0	0	0	0	0	0	0	0	0	0	0	0	0	0	0	0	0	0	0	0	0	0	0	0	0	0	0	0	0	0.0001713	0	0	0	0	0	0	0	0	0	0	0	0	5.365e-05	0	0
Otu3647	0	0	0	0	0	0	0	0.0006344	0	0	0	0	0	0	0	0	0.0001605	0	0	0	0	0	0	0	0	0	6.988e-05	0	0	9.28e-05	0	0.0005477	0	0	7.663e-05	0	0.0001259	0	0	0	0	0	0	0	0	0	0	0	0
Otu24868	0	0	0	0	0	0	0	0	0	0.0001218	0	0	0	0	0	0	0	0	0	0	0	0	0	0	0	0	0	0	0	0	0	9.129e-05	0	0	0	0	6.294e-05	0	0	0	0	0	0	0	0	0	0	0	0
Otu16235	0	0	0	0	0	0	0	0	0	0	0	0	0	0	0	0	0	0	0	0	0	0	0	0	0	0	0	0	0	0	0	0.0002739	0	0	0	0	0	0	0	0	0	0	0	0	0	0	0	0	0
Otu1	0.02663	0.02586	0.02636	0.04391	0.0212	0.03659	0.05545	0	0.01794	0.01266	0.05429	0.01239	0.004434	0.0147	0.02337	0.006705	0.01861	0.06994	0	0.007985	0.04817	0.03296	0.02114	0.07392	0	0.04926	0.009503	0.03639	0	0.04881	0.03354	0.001278	0.01969	0.007366	0.02399	0.02391	0.004154	0.009325	0.02689	0.06104	0.00742	0.05256	0.03461	0.01448	0.009178	0.01056	0.05011	0.06436	0.07579
Otu910	0	0	0.0001249	0	0	0.0001116	0	0	0	0	0	0	0	0	0	0.0002395	0	0	0	0	0	0	0	0	0	0	0	0	0	0	0.0001484	0	0	0	0	0	0	0	0	0	0	8.617e-05	8.851e-05	0	0	0	5.365e-05	0	0
Otu8782	0	0	0	0.0001262	0.0002019	0.0001116	0.0001645	0	0.0001359	0.0001218	0.0001073	0.0001033	0.0001082	0	0	0	0.0001605	0	0	0	0	0.0001821	0	0	0	0	0	0	0	0	0	0	0	0	0	0	0	0	0	0	0	0	0	0	9.462e-05	0	0	7.644e-05	0
Otu5731	0	0	0	0.0001262	0	0	0	0	0	0	0.0001073	0.0001033	0	0.0001106	0	0	0.0001605	0.0001615	0	0	0	0	0.0001289	0	0	0.0003544	0	9.887e-05	0	0	0	0	0	0	0	0	0	0	0.0002007	0.0001272	0	0	0.000177	0.0001012	0	0	0.0001073	7.644e-05	0
Otu175	0	0	0	0	0	0	0	0.01396	0	0	0.0001073	0	0	0	0	0	0	0	0.01802	0	0	0	0	0	0.03623	0	0	0	0.003063	0	0	0.007121	0	0	0	0	0	0	0	0	0	0	0	0	0	0	0	0	0
Otu414	0	0	0	0	0	0	0	0.001586	0	0	0	0	0	0	0	0	0	0	0.004064	0	0	0	0	0	0.01067	0	0	0	0.0002042	0	0	0.0009129	0	0	0	0	0	0	0	0	0	0	0	0	0	0	0	0	0
Otu29799	0	0	0	0	0	0	0	0	0	0	0	0	0	0	0	0	0	0	0	0	0	0	0	0	0	0	0	0	0	0	0	0	0	0	0	0	0	0	0	0	0	0	0	0	0	0	0	0	0
Otu34078	0	0	0	0	0	0	0	0	0	0	0	0	0	0	0	0	0	0	0	0	0	0	0	0.0003152	0	0	0	0	0	0	0	0	0	0	0	0	0	0	0	0	0	0	0	0	0	0	0	0	0
Otu188	0.00148	0.001288	0.0004997	0.0002524	0	0.0003347	0.002303	0.004758	0	0.0003653	0.0002146	0.0004131	0.00292	0.006191	0	0.0009579	0.0003209	0.000323	0.0008835	0.0003472	0.00123	0.0005462	0.001031	0.001418	0.005499	0.003013	0.001118	0.0001977	0.0002042	0.001021	0.001929	0.002647	0.0007128	0.001542	0.0002299	0	0.002392	0.004238	0.002609	0.004196	0	0.002499	0.0009736	0.0003037	0.001419	0.001195	0.000912	0.000535	0.00195
Otu8132	0	9.909e-05	0	0	0	0	0.0001645	0	0	0	0	0	0	0	0	0	0	0	0	0	0	0	0	0	0	0	0	0	0.0002042	0	7.421e-05	0.0001826	0	0	0	0	6.294e-05	0.0001413	0	0.0001272	0	8.617e-05	0	0	0	0	0	0	0
Otu341	0.0003699	0.0005945	0.0002498	0	0	0.0001116	0.001645	0.007137	0.0001359	0.000487	0	0.0003098	0.0009734	0.006633	0	0.001197	0.0003209	0.001131	0	0.0005207	0.001435	0.0001821	0.0007735	0.0009456	0.003558	0.001063	0.0004193	9.887e-05	0.0006126	0.001021	0.001707	0.002739	0.001247	0.0009422	0.0002299	0	0.001574	0.004097	0.0004014	0.002543	0	0.002068	8.851e-05	0.0007086	0.001514	0.001295	0.0006438	0.0004586	0.002043
Otu6770	0	9.909e-05	0	0	0	0	0	0	0	0	0	0	0	0	0	0	0	0	0	0	0	0	0	0	0	0	0	0	0	0	0	0	0	0	0	0	0	0	0	0	0	0	0	0	9.462e-05	0	0	0	0
Otu244	9.248e-05	9.909e-05	0.0001249	0.0003785	0	0	0.001316	0.005234	0.0002718	0.000487	0.0004291	0.0003098	0.0002163	0.003096	0	0.0007184	0.0001605	0.0004846	0.0005301	0.0001736	0.0008198	0	0.0001289	0.0003152	0.001941	0.002658	0.0009783	0.0001977	0.0002042	0.0007424	0.001633	0.001917	0.0007128	0.0007709	0.0001533	0	0.001637	0.002826	0.0002007	0.002289	0	0.000517	0.0004426	0.0003037	0.0002838	0.001096	0.0006974	0.0006115	0.0005573
Otu22955	0	0	0	0	0	0	0	0.0001586	0	0	0	0	0.0001082	0	0	0	0	0	0	0	0	0	0	0	0.0001617	0	0	0	0	0	0	9.129e-05	0	0	0	0	0	0	0	0	0	0	0	0	0	0	0	0	0
Otu10843	0	0	0	0	0	0	0	0	0	0	0	0.0001033	0	0.0001106	0	0	0	0.000323	0	0	0	0.0001821	0	0	0	0	6.988e-05	0	0	0	0	0.0001826	0	0	0	0	6.294e-05	0	0	0.0001272	0	8.617e-05	0	0	0	9.959e-05	0	7.644e-05	0
Otu6555	0	0	0	0	0	0	0	0	0	0	0	0.0001033	0.0004326	0.0003317	0.0006069	0	0	0	0.0001767	0.0001736	0	0	0	0.0004728	0.0004852	0	6.988e-05	0	0	0	7.421e-05	0	0.0001782	0	0	0	0.0001259	0.0002826	0.0002007	0.0001272	0	0.0004308	8.851e-05	0	0	9.959e-05	0.0001073	7.644e-05	9.288e-05
Otu32020	0	0	0	0	0	0	0	0	0	0	0	0	0	0	0	0	0	0	0	0	0	0	0	0	0	0	0	0	0	0	0	0	0	0	0	0	0	0	0	0	0.0004122	0	0	0	0	0	0	0	0
Otu4149	9.248e-05	0	0	0	0	0	0.0003291	0.0003172	0	0	0	0	0.0001082	0.0002211	0	0.0002395	0	0	0	0	0.000205	0.0005462	0.0001289	0	0	0	0	0	0	0	0.0001484	0.0001826	0	0.0001713	0	0	6.294e-05	0.0008477	0	0.0001272	0.001031	8.617e-05	0	0	0.0001892	9.959e-05	0	0	9.288e-05
Otu7326	0	0	0	0	0	0	0	0	0	0	0	0	0	0	0	0	0	0	0	0	0	0	0	0	0	0	0	0	0	0	7.421e-05	0	0	0	0	0	0	0.0004238	0.0001004	0	0	8.617e-05	0	0	0	0	5.365e-05	0	0
Otu7626	9.248e-05	0	0	0	0	0	0	0	0	0	0	0	0	0	0	0	0	0	0	0	0	0	0	0	0.0001617	0	0	0	0	0	0	9.129e-05	0	0	0	0	0	0	0	0	0	0	0	0	0	0	0	0	0
Otu939	0.0006474	0.0002973	0	0	0	0	0.0001645	0.0001586	0	0.0003653	0	0	0.0005408	0.0002211	0.0006069	0.0002395	0	0	0	0	0	0.0005462	0.0002578	0	0.0003235	0.0001772	6.988e-05	0	0.0002042	0.0001856	0.0001484	0.0002739	0.0002673	8.565e-05	0	0.0002351	0.0005036	0.0007064	0.0007025	0.001144	0.002473	0.0008617	0.0002655	0	0.0002838	0.000498	0.0001073	0	9.288e-05
Otu13769	0	0	0	0	0	0	0	0	0	0	0	0	0	0	0.0001517	0	0	0	0	0	0	0	0	0	0	0	6.988e-05	0	0	0	0	0	0	0	0	0	0	0	0	0	0	0	0	0	0	0	0	0	0
Otu654	0	0	0.0001249	0.0002524	0	0	0	0	0	0	0.0005364	0	0	0	0	0	0	0.000323	0	0	0.0004099	0.0001821	0.0003867	0	0	0.0003544	0	0	0	9.28e-05	0.0001484	0	0	0	0.0001533	0	0	0	0.0001004	0.0006358	0	0	8.851e-05	0	0	0	5.365e-05	0.0002293	0.0002786
Otu10359	0	0	0	0	0	0	0	0.000793	0	0	0	0	0	0	0	0	0	0	0	0	0	0	0	0	0.0004852	0	0	0	0	0	0	9.129e-05	0	0	0	0	0	0	0	0	0	0	0	0	0	0	0	0	0
Otu2613	0	0	0	0	0	0	0	0.0003172	0	0	0	0	0	0	0	0	0	0	0.001237	0	0	0	0	0	0.002264	0	0	0	0.0002042	0	0	0.0002739	0	0	0	0	0	0	0	0	0	0	0	0	0	0	0	0	0
Otu5212	0	0	0	0	0	0	0	0.0001586	0	0	0	0	0	0	0	0	0	0	0.0001767	0	0	0	0	0	0.0001617	0	0	0	0	0	0	0	0	0	0	0	0	0	0	0	0	0	0	0	0	0	0	0	0
Otu4030	0	0	0	0	0	0	0	0	0	0	0	0	0	0	0	0	0	0	0.0003534	0	0	0	0	0	0.001456	0	0	0	0.0004084	0	0	0	8.909e-05	0	0	0	0	0	0	0	0	0	0	0	0	0	0	0	0
Otu784	0	0	0	0	0	0	0	0	0	0	0	0	0	0	0	0.0002395	0	0	0	0	0	0	0	0	0	0	0	0	0	0	0	0	0	0	0	0	0	0.0001413	0	0	0	0	0	0	0	0	0	0	0
Otu269	0.002312	0.002675	0.0001249	0.0003785	0.0002019	0.0003347	0.002468	0.006503	0.0001359	0.0007305	0.0001073	0.0007229	0.007138	0.006081	0.006979	0.0007184	0.0003209	0.0004846	0.0005301	0.0006943	0.001435	0.004552	0.0005157	0.00331	0.005337	0.002835	0.001118	0.0001977	0.0006126	0.001856	0.00282	0.003104	0.001426	0.001627	0.0006897	0.0058	0.004217	0.006782	0.005419	0.004196	0.05359	0.004826	0.0004426	0.000911	0.001419	0.001195	0.001127	0.0004586	0.001393
Otu33148	0	0	0	0	0	0	0	0	0	0	0	0	0	0	0	0	0	0	0	0	0	0	0	0	0	0	0	0	0	0	0	0	0	0	0	0	0	0	0	0.0001272	0	0	0	0	9.462e-05	0	0	0	0
Otu69	0.002959	0.004459	0.0003748	0.0003785	0.0006058	0.0003347	0.002962	0.01126	0.0002718	0.001218	0.0002146	0.0006196	0.008977	0.008513	0.01274	0.001197	0.0001605	0.001777	0.0007068	0.0006943	0.001845	0.00874	0.0005157	0.003625	0.00744	0.003544	0.002166	0.0001977	0.0004084	0.001299	0.00423	0.004382	0.00196	0.002398	0.0003832	0.0087	0.003147	0.009042	0.009433	0.00674	0.06348	0.008531	0.001062	0.001417	0.001892	0.00249	0.001663	0.0008408	0.003436
Otu26730	0	0	0	0	0	0	0	0	0.0001359	0	0	0.0001033	0.0001082	0	0	0	0	0	0	0	0	0	0	0	0	0	0	0	0	0	7.421e-05	0	0	0	0	0	0	0.0001413	0	0	0	0	0	0	0	0	0	0	0
Otu12522	0	0	0	0	0	0	0	0	0	0.0002435	0	0.0001033	0.0001082	0	0	0	0	0	0	0	0	0	0	0	0	0	0	0	0	9.28e-05	0	0	0	0	0	0	0	0	0.0001004	0	0	0	0	0.0001012	0	0	5.365e-05	0	0
Otu8173	0	0	0	0	0	0	0	0	0.0001359	0	0	0	0	0.0001106	0	0	0	0	0	0	0	0	0	0	0	0	0	0	0	0	0	0	8.909e-05	8.565e-05	0	0	0	0.0002826	0	0.0001272	0	0	8.851e-05	0	9.462e-05	9.959e-05	5.365e-05	0	0
Otu12012	0	9.909e-05	0	0	0	0	0	0	0	0	0	0	0.0001082	0	0	0	0	0	0	0	0	0	0	0	0	0	0	0	0	0	0	0	0	0	0	0	0	0	0	0	0	0	0	0	0	0	0	0	0
Otu18476	0	0	0	0	0	0	0	0	0	0	0	0	0	0	0	0	0	0	0	0	0	0	0	0	0.0001617	0	0	0	0	0	0	0	0	0	0	0	0	0	0	0.0001272	0	0	0	0	0	0	5.365e-05	0	0
Otu1395	0	9.909e-05	0	0	0	0	0	0.0001586	0	0	0	0	0.0001082	0	0	0	0	0	0	0	0	0	0	0	0	0	0	9.887e-05	0	0	0	0	8.909e-05	0	0	0	6.294e-05	0	0	0	0	0	0	0	0	0	0	0	0
Otu17954	0	0	0	0	0	0	0	0	0	0	0	0	0	0	0	0	0	0	0	0	0	0	0	0	0	0	0	0	0	0	0	0	0	0	0	7.838e-05	0	0	0.0001004	0	0	8.617e-05	0	0	0	0	0	0	0
Otu8216	0	0	0	0	0	0	0	0	0	0	0	0	0	0	0	0	0	0	0	0	0	0	0	0	0	0	0	0	0	0	0	9.129e-05	0	0	0	0	0	0.0001413	0.0001004	0	0	8.617e-05	0	0	0	0	0	0	0
Otu8135	0	9.909e-05	0	0	0	0	0	0	0	0	0	0	0	0	0	0	0	0	0	0	0	0	0	0	0	0.0001772	0	0	0	0	0	0	0	0	0	0	0	0.0001413	0.0002007	0.0001272	0	8.617e-05	0	0	0	0	0	0	0
Otu3294	0	0	0	0	0	0	0	0.002062	0	0	0	0	0	0	0	0	0	0	0.001237	0	0	0	0	0	0.001456	0	0	0	0	0	0	0.0002739	0	0	0	0	0	0	0	0	0	0	0	0	0	0	0	0	0
Otu5960	0	0	0	0	0	0.0001116	0	0	0	0.0001218	0	0	0	0	0.0001517	0	0	0	0	0	0	0	0	0	0	0	0	0	0	0	0	9.129e-05	0	0.0001713	0	0	0	0	0.0001004	0.0001272	0	0	0	0	0	0	0	0	0
Otu10297	0	0	0	0	0.0002019	0	0	0	0	0	0	0	0	0	0	0	0	0	0	0	0	0	0	0	0	0	0	0	0	0	0	0	0	0	0	0	0	0	0	0	0	0	0	0	0	0	0	0	0
Otu6275	0	0	0	0	0	0	0	0	0	0	0	0	0	0	0	0	0	0	0	0	0	0	0	0	0	0	6.988e-05	0	0	0	0	0	0	0	0	0	0	0	0	0	0	0	0	0	0	0	0	0	0
Otu3205	9.248e-05	0.0001982	0	0	0	0	0	0.0003172	0	0	0	0	0	0	0.0004552	0	0	0	0	0	0	0	0	0.0003152	0	0	0	0	0	9.28e-05	7.421e-05	0	0	0	0	0	0.0001259	0	0	0	0	8.617e-05	0	0	9.462e-05	0.0001992	0	0	0
Otu6129	0	0	0.0001249	0	0	0	0	0	0	0	0	0.0001033	0	0	0	0	0	0	0	0	0	0	0	0	0	0	0	0	0	0	0	0	0	0	0	0	0	0	0	0	0	0	0	0	0	0	0	0	0
Otu13588	0	0	0	0	0	0	0	0	0	0	0	0	0	0	0	0	0	0	0	0	0	0	0.0001289	0	0	0	0	0	0	0	7.421e-05	0	0	0	0	0	0	0	0	0	0	0	0	0	9.462e-05	0	0	0	0
Otu19577	0	0	0	0	0	0	0	0.0006344	0	0	0	0	0	0	0	0	0	0	0	0	0	0	0	0	0	0	0	0	0	0	0	0	0	0	0	0	0	0	0	0	0	0	0	0	0	0	0	0	0
Otu21095	0	0	0	0	0	0	0	0.0001586	0	0	0	0	0	0	0	0	0	0	0	0	0	0	0	0	0	0	0	0	0	0	7.421e-05	0	8.909e-05	0	0	0	0	0	0	0	0	0	0	0	9.462e-05	9.959e-05	0	0	0
Otu7173	0	0	0	0	0	0	0	0	0	0	0	0	0	0	0	0	0	0	0	0	0	0	0	0.0001576	0	0	0	0	0	0	0	0	0	0	0	0	0	0.0001413	0	0	0	0	0	0	0	0	0	0	0
Otu193	0.003237	0.004558	0.002748	0.002524	0.002423	0.002566	0.003784	0.0001586	0.004893	0.002557	0.006866	0.003305	0.002596	0.003317	0.001821	0.004071	0.004012	0.002907	0	0.004166	0.0008198	0.003642	0.003094	0.0009456	0	0.005139	0.003075	0.00435	0.0002042	0.004269	0.003414	0.0007303	0.0008909	0.0007709	0.002452	0.002351	0.003777	0.003108	0.004616	0.003688	0.0008244	0.005256	0.002036	0.000911	0.002838	0.003486	0.00177	0.003822	0.003901
Otu137	0.001757	0.0001982	0	0.0005047	0.0002019	0	0.0003291	0	0.0004078	0.004749	0.0003219	0.0008262	0.01579	0.004643	0.001517	0.001437	0.0006418	0.0021	0	0.001736	0	0.001275	0.00361	0.0004728	0	0.00124	0.000559	0.0001977	0	0.0006496	7.421e-05	0	0.0002673	0.002741	0.000843	0.0009406	0.04331	0	0.001305	0.0005086	0	0.0001723	0.0007966	0.0008098	0.004636	0.0007967	0.0001609	0.0003822	0.0008359
Otu890	0.0003699	0	0.0001249	0.0001262	0	0	0.0003291	0	0.0002718	0.0001218	0.0001073	0.0001033	0	0.0001106	0	0.0002395	0	0.000323	0	0.0001736	0.000205	0	0.0001289	0	0	0.0003544	6.988e-05	0.0001977	0	0.0001856	7.421e-05	0	8.909e-05	0.0001713	0.0003832	7.838e-05	6.294e-05	0.0002826	0	0.0001272	0.0004122	8.617e-05	8.851e-05	0	0.0003785	0.0001992	5.365e-05	0	0
Otu24501	0	0	0	0	0	0	0	0	0	0.0001218	0	0	0	0	0	0	0	0	0	0	0	0	0.0001289	0	0	0	0	0	0	0	0	0	0	0	0	0	0	0	0	0	0	0	0	0	0	0	0	0	0
Otu27469	0	0	0	0	0	0	0	0	0	0	0.0001073	0	0	0	0	0	0	0	0	0	0	0	0	0	0	0	0	0	0	0	0	0	0	0	0	0	0	0	0	0	0	0	0	0	0	0	0	0	0
Otu4542	0	0	0	0	0	0	0	0	0	0	0	0.0002065	0	0	0	0	0	0	0	0	0	0	0	0	0	0	0	9.887e-05	0	0	0	0	0	0	0	0	0	0	0	0	0	0	0	0	0	0	0	0	0
Otu9809	0	0	0	0	0	0	0	0	0	0	0	0	0	0	0	0	0	0	0	0	0	0.0001821	0	0	0	0	0	0	0	0	0	0	0	0	0	0	6.294e-05	0	0	0	0	0	0	0	0	0	0	0	0
Otu3424	0	0	0	0	0	0	0	0	0	0	0	0	0	0	0	0	0	0	0	0	0	0	0.0001289	0	0	0	6.988e-05	0	0	0	0	0	0	0	0	0	0	0	0	0	0	0	0	0	0	0	0	0	0
Otu12066	0	0	0	0	0	0	0	0	0	0	0	0	0	0	0	0	0	0	0	0	0	0	0.0001289	0	0	0	0	0	0	0	0	0	0	0	0	0	0	0	0	0	0	0	0	0	0	0	0	0	0
Otu3558	0	0	0	0	0	0	0	0	0	0	0	0	0	0	0	0	0	0	0	0	0	0	0	0	0	0	0	0	0	9.28e-05	0	0	0	0	0	0	0	0	0	0	0	8.617e-05	0	0	0	0	0	0	9.288e-05
Otu18987	0	0	0	0	0	0	0	0	0	0	0	0	0	0	0	0	0	0	0	0	0	0	0	0	0	0	0	0	0	9.28e-05	0	0	0	0	0	0	0	0	0	0	0	0	0	0	0	0	0	0	0
Otu356	0	0	0	0	0	0	0	0	0	0	0	0	0	0	0	0	0	0	0	0	0	0	0	0	0	0	0	0	0	0	0	0	0	0	0	0	0	0	0	0	0	0	0	0	0	0	0.0001073	0	0
Otu698	0.0003699	9.909e-05	0	0	0	0	0	0.0009516	0	0	0	0	0.0001082	0.0005528	0.0006069	0.0002395	0	0	0	0	0	0	0	0.0006304	0.0004852	0.0003544	6.988e-05	0	0.0002042	0.0002784	0.0002226	0.0001826	8.909e-05	0.0001713	7.663e-05	0.0004703	0.0003147	0.0007064	0.0006021	0.0005086	0.0004122	0.0009479	8.851e-05	0	0.0001892	0.0003984	0.0002146	0	9.288e-05
Otu7159	0	0	0	0	0	0	0	0	0	0	0	0	0	0	0	0	0	0	0	0	0	0	0	0	0	0	0	0	0	0	0	0	0	0	0	0	0	0	0	0	0	0	0	0	0	0	0	0	0
Otu33	0.0006474	0.001288	0.0001249	0.0005047	0.001212	0	0	0.001586	0	0.008158	0	0.002892	0.003136	0.008734	0.003641	0.0002395	0.0001605	0.001292	0.0003534	0.0003472	0	0.01912	0.02076	0.0003152	0	0.0005316	0.001328	0.006427	0.0004084	0.002042	0.0005195	0.0004565	0.0007128	0.01979	0.007357	0.0001568	0.07446	0.0002826	0.001004	0	0	0.003964	0	0.0002024	0.001514	0.0002988	0.001073	0	0
Otu31433	0	0	0	0	0	0	0	0	0	0	0	0	0	0	0	0	0	0	0	0	0	0	0	0	0	0	0	0	0	0	0	0	0	8.565e-05	0	0	0	0	0	0	0	0	0	0	0	0	0	0	0
Otu7066	0	0	0	0.0001262	0	0	0	0.0003172	0	0	0	0	0.0002163	0.0001106	0.0003034	0	0	0	0	0	0	0	0	0	0.0001617	0	0	0	0	0	7.421e-05	0	0	8.565e-05	7.663e-05	7.838e-05	6.294e-05	0	0	0.0001272	0	0	8.851e-05	0	0	9.959e-05	5.365e-05	0	0
Otu13418	0	0	0	0	0	0	0	0	0	0	0	0	0	0.0001106	0	0	0	0	0	0	0	0.0001821	0	0	0	0	0	0	0	0	0	0	0	0	0	0	0	0	0	0	0	0	0	0	0	0	0	0	0
Otu6250	0	0	0	0	0	0	0	0	0	0	0	0	0	0	0	0	0	0	0	0	0	0	0	0	0	0	0	0	0	0	0	0	0	8.565e-05	0	0	0	0	0	0	0	0	0	0	0	0	0	0	0
Otu862	9.248e-05	9.909e-05	0	0	0	0	0	0	0	0	0	0.0001033	0	0.0001106	0.0001517	0	0	0	0	0	0	0	0	0	0	0	0	0	0	0	0	0	0	0	0	7.838e-05	0	0	0.0001004	0	0	8.617e-05	0	0	0	0	0	0	0
Otu17110	9.248e-05	0	0	0	0	0	0	0	0	0	0	0	0	0	0.0001517	0	0	0	0	0	0	0	0	0	0	0	0	0	0	0	0	0	0	0	0	0	0	0	0	0	0	0	0	0	0	0	0	0	0
Otu12680	0	0	0	0	0	0	0	0	0	0.0001218	0	0	0	0	0	0	0	0	0	0	0	0	0.0001289	0	0	0	0	0	0	0	0	0	0	0	0	0	0	0	0	0	0	0	0	0	0	0	0	0	0
Otu16012	0	0	0	0	0	0	0	0	0	0	0	0	0	0.0002211	0	0	0	0	0	0	0	0	0	0	0	0	0	0	0	0	0	0	0	0	0	0	0	0	0	0	0	0	0	0	0	0	0	0	0
Otu992	0.000185	9.909e-05	0.0001249	0	0	0	0	0.0004758	0	0	0	0	0.0008652	0.0004422	0.0004552	0	0	0	0	0.0001736	0	0	0	0.0001576	0.0001617	0.0001772	0	0	0.0002042	9.28e-05	0	0.0002739	8.909e-05	8.565e-05	0	0.0003919	0.0006294	0.0002826	0.001104	0.0002543	0	0.0004308	0	0.0001012	9.462e-05	0.0001992	0	0	9.288e-05
Otu10035	0.0007399	0.0008918	0	0	0.0002019	0.0001116	0.0008226	0.003013	0	0.0002435	0	0.0001033	0.002163	0.002211	0.001972	0.001197	0	0.0006461	0.0003534	0	0.00123	0.001821	0.0002578	0.0003152	0.001617	0.0005316	0.000559	9.887e-05	0	0.0001856	0.0008905	0.001461	0.0007128	0.0007709	0.0002299	0.0001568	0.0008812	0.001413	0.001405	0.00178	0	0.002585	0.0002655	0.0001012	0.0004731	0.0001992	0.0003755	0.0001529	0.0003715
Otu1761	0	0	0	0	0	0	0	0	0	0	0	0	0.0001082	0	0	0	0	0	0	0	0	0	0	0	0	0	0	0	0	0	0	0	0	0	0	0	0	0	0	0	0	0	0	0	0	0	5.365e-05	0	0
Otu17301	0	0	0	0	0	0	0	0	0	0	0	0	0	0	0	0	0	0	0	0	0	0	0	0	0	0	0	0	0	0	0	0	0	0	0	0	0	0	0	0	0	8.617e-05	0	0	0	0	0	0	9.288e-05
Otu2306	9.248e-05	0	0	0	0	0	0	0	0	0	0	0	0.0001082	0	0.0001517	0	0	0	0	0	0	0	0	0	0.0001617	0	0	0	0	0	0	0	0	0	0	7.838e-05	0	0	0	0	0	0	0	0	9.462e-05	0	0	0	0
Otu31455	0	0	0	0	0	0	0	0	0	0	0	0	0	0	0	0	0	0	0	0	0	0	0	0	0	0	0	0	0	0	0	0	0	0	0	0	0	0	0	0	0	0	0	0	0	0	0	0	0
Otu9288	0	0	0.0001249	0	0	0	0	0.0001586	0	0	0	0	0	0	0	0	0	0	0	0	0	0	0	0	0	0	0	0	0	0	7.421e-05	0	0	0	0	0	0	0	0	0	0	0	0	0	0	0	0	0	0
Otu7352	0	9.909e-05	0	0	0	0	0	0	0	0	0	0	0	0	0	0	0	0	0	0	0	0	0	0	0	0	0	0	0	0	0	0	0	0	0	0	0	0	0	0	0	0	0	0	0	0	0	0	0
Otu13791	0	0	0	0	0	0	0	0	0	0.0001218	0	0	0.0001082	0	0	0	0	0	0	0	0	0	0	0	0	0	6.988e-05	0	0	0	0	0	0	0	0	0	0	0	0	0	0	0	0	0	0	0	0	0	0
Otu12795	0	0	0	0	0	0	0	0	0	0	0	0.0001033	0	0.0001106	0	0	0	0	0	0	0	0	0	0	0	0	0	0	0	0	0	0	0	0	0	0	0	0	0	0	0	0	0	0	0	0	0	0	0
Otu1471	0	0	0	0	0	0	0	0	0	0	0	0	0	0	0	0	0	0	0	0	0	0	0	0	0	0	0	0	0	0	7.421e-05	0	0	0	0	0	6.294e-05	0	0	0	0	0	0	0	0	0.0001992	5.365e-05	0	0
Otu18024	0	0	0	0	0	0	0	0	0	0	0	0	0	0	0	0	0	0	0	0	0	0	0	0	0	0	0	0	0	0	0	0	0	0	0	0	0.0001259	0	0	0	0	0	0	0	0	0	5.365e-05	0	0
Otu7666	0	0	0	0	0	0	0	0	0	0	0	0	0	0	0	0	0	0	0.0005301	0	0	0	0	0	0	0	0	0	0	0	0	0.0002739	0	0	0	0	0	0	0	0	0	0	0	0	0	0	0	0	0
Otu11349	0	0	0	0.0001262	0	0	0	0	0	0	0	0.0001033	0	0	0	0	0	0	0	0	0	0	0	0	0	0	0	9.887e-05	0	0	0	0	0	0	0	0	0	0	0	0	0	0	0	0	0	0	0	0	0
Otu1377	0	0	0	0	0	0	0	0	0.0006796	0	0.0001073	0	0	0	0	0	0	0	0	0	0	0	0	0	0	0	0	9.887e-05	0	0	7.421e-05	0	0	0	0	0	0.0003777	0	0	0	0	0	0	0	0	0	0	0	0
Otu711	0	0	0	0	0	0	0	0	0.0001359	0.0003653	0	0	0	0.0005528	0	0	0.0003209	0	0	0	0	0	0.0003867	0	0	0.0003544	0	0	0	9.28e-05	0	0	8.909e-05	0	0.0002299	0	6.294e-05	0.0005651	0	0	0	0	0	0	0	0	0.0001073	7.644e-05	0
Otu120	0	0	0	0	0	0	0	0.00222	0	0	0	0	0	0	0	0	0	0	0.00159	0	0	0	0	0	0.001294	0	0	0	0.0008168	0	0	0.001278	0	0	0	0	0	0	0	0	0	0	0	0	0	0	0	0	0
Otu7859	0	0	0	0	0	0	0	0.0001586	0	0	0	0	0	0	0	0	0	0	0	0	0	0	0	0	0.0001617	0	0	0	0	0	0	0	0	0	0	0	0	0	0	0	0	0	0	0	0	0	0	0	0
Otu13449	0	0	0	0	0	0	0	0	0	0	0	0	0	0	0	0	0	0	0.0001767	0	0	0	0	0	0.0003235	0	0	0	0.0002042	0	0	0	0	0	0	0	0	0	0	0	0	0	0	0	0	0	0	0	0
Otu18691	0	0	0	0	0	0	0	0	0	0	0	0	0	0	0	0	0	0	0.0005301	0	0	0	0	0	0	0	0	0	0	0	0	9.129e-05	0	0	0	0	0	0	0	0	0	0	0	0	0	0	0	0	0
Otu251	9.248e-05	0.0001982	0	0	0	0	0	0	0	0	0	0	0	0	0	0	0	0	0	0	0	0	0	0	0	0	0.0001398	0	0	0	7.421e-05	0	0.0002673	0	0	7.838e-05	0	0	0	0	0	0	0	0	0	0	5.365e-05	0.0002293	0
Otu3128	0	9.909e-05	0	0	0	0	0	0	0.0001359	0	0	0.0001033	0	0	0	0	0	0	0	0.0001736	0	0	0	0	0	0	0	9.887e-05	0	0	0	0	0	8.565e-05	7.663e-05	0	0.0001259	0	0.0001004	0	0	0	0	0.0001012	9.462e-05	0	0	0	0
Otu5115	0	0	0	0	0	0	0	0	0.0001359	0	0	0	0	0	0	0	0	0	0	0	0	0	0	0	0	0	0	0	0	0	0	0	0	0	0	0	0	0	0	0	0	0	8.851e-05	0	0	0	0	7.644e-05	0
Otu5606	0	0	0	0	0	0	0	0	0	0.0001218	0	0	0	0	0	0	0.0001605	0	0	0.0001736	0	0	0	0	0	0	0	0	0	0	0	0	0	0	0	0	0	0	0	0.0001272	0	0	0	0	0	0	0	0	0
Otu24172	0	0	0	0	0	0	0	0.0003172	0	0	0	0	0	0	0	0	0	0	0	0	0	0	0	0	0	0	0	0	0	0	0	0	0	0	0	0	0	0	0	0	0	0	0	0	0	0	0	0	0
Otu5973	0	0	0	0	0	0	0	0	0	0	0	0	0	0	0	0.0002395	0	0	0	0	0	0	0	0	0	0	0	0	0	0	0	0	0	0	0	0	6.294e-05	0	0	0	0	0	0	0	0	0	0	0	0
Otu3969	0	0	0	0	0	0	0	0	0	0.0001218	0	0	0	0	0	0	0	0	0	0	0	0	0	0	0	0	0	0.0001977	0	0	0	0	0	0	0	0	0	0	0	0	0	0	0	0	9.462e-05	0	0	0	0
Otu7965	0	0	0	0	0	0	0	0	0	0	0	0	0	0	0	0	0	0	0	0	0	0	0	0	0	0	0	9.887e-05	0	0	0	0	0	0	0	0	6.294e-05	0	0	0	0	0	0	0	0	0	0	0	0
Otu276	9.248e-05	0.0002973	0.001124	0.0007571	0.002625	0.0004462	0.0008226	0	0.002175	0.003896	0.001609	0.002685	0.0003245	0.001216	0	0.002634	0.001284	0.0001615	0	0.001389	0.00246	0	0.00232	0.000788	0	0.002127	0.001467	0.0001977	0	0.001021	0.0002968	0	0.0008019	0.002912	0.002069	0	0.001385	0.0008477	0	0.0008901	0	0.0003447	0.001239	0.0008098	0.001798	0.0003984	0.0009657	0.0008408	0.0004644
Otu33904	0	0	0.0001249	0	0	0	0	0	0	0.0001218	0	0	0	0	0	0	0	0	0	0	0	0	0.0001289	0	0	0	0	0	0	0	0	0	0	8.565e-05	0	0	0	0	0	0	0	0	0	0	0	0	5.365e-05	0	0
Otu464	0	0	0.0008745	0.0002524	0.0004039	0	0	0	0.001359	0.003775	0.0003219	0.0009295	0.0001082	0.0004422	0	0.001916	0.002407	0	0	0.001041	0.001435	0	0.001418	0	0	0.00124	0.002585	0.0003955	0	0.000928	0.0008163	0	0.0006237	0.001713	0.002912	0	0.0008812	0.0005651	0	0.0003815	0	0	0.0008851	0.001012	0.001041	0.0008963	0.0004292	0.0004586	0.001115
Otu18917	0	0	0.0001249	0	0	0	0	0	0.0001359	0.0002435	0	0	0	0.0004422	0	0	0	0	0	0	0	0	0.0001289	0	0	0	0.0002795	9.887e-05	0	9.28e-05	0	0	8.909e-05	0.000257	0.0002299	0	6.294e-05	0	0	0	0	0	0	0	0	0	5.365e-05	0.0001529	0
Otu4397	0	0	0.0001249	0	0	0	0	0	0.0001359	0	0	0	0	0	0	0	0	0	0	0	0	0	0	0	0	0	0	0	0	0	0	0	0	0	0	0	0	0	0	0	0	0	8.851e-05	0	0	0	0	0	0
Otu16858	0	0	0	0.0001262	0	0	0	0	0	0	0	0	0	0	0	0	0.0001605	0	0	0	0	0	0.0001289	0	0	0.0001772	0	0	0	0	0	0	0	0	7.663e-05	0	0	0.0001413	0	0	0	0	8.851e-05	0	0	9.959e-05	5.365e-05	7.644e-05	0
Otu8124	0	0	0	0	0	0.0001116	0	0	0	0.0001218	0	0	0	0	0	0	0	0	0	0	0	0	0	0	0	0	0	0	0	0	0	0	0	0	0	0	6.294e-05	0	0	0	0	0	0	0	0	0	0	0	0
Otu23923	0	0	0	0	0	0	0	0	0	0.0002435	0.001502	0	0	0	0	0	0.0004814	0	0	0	0	0	0.0002578	0	0	0.0001772	0.0002795	0	0	0.0001856	0	0	8.909e-05	0	0	0	0	0	0	0	0	0	0	0	0	0	0	0	0
Otu9633	0	0	0	0	0	0	0	0	0	0	0	0	0	0	0	0	0	0	0.0003534	0	0	0	0	0	0	0	0	0	0	0	0	0	0	0	0	0	0	0	0	0	0	0	0	0	0	0	0	0	0
Otu9577	0	0	0	0	0	0	0	0	0	0	0	0	0	0	0	0	0	0	0.0001767	0	0	0	0	0	0.0001617	0	0	0	0	0	0	0	0	0	0	0	0	0	0	0	0	0	0	0	0	0	0	0	0
Otu1600	0	0	0	0	0	0	0	0	0	0	0	0	0	0	0	0	0	0	0	0.0001736	0	0	0	0	0	0	0	0	0	0	0	0	0	0	0	0	0	0	0	0	0	0	0	0	0	9.959e-05	0	0	0
Otu3650	0	0	0	0	0	0	0	0.001269	0	0	0	0	0	0	0	0	0	0	0.0005301	0	0	0	0	0	0	0	0	0	0.0004084	0	0	0.0007303	0	0	0	0	0	0	0	0	0	0	0	0	0	0	0	0	0
Otu12509	0	0	0	0	0	0	0	0	0	0	0	0	0	0	0	0	0	0	0	0	0	0	0	0	0	0	0	0	0	0	0	0	0	8.565e-05	0	0	0	0	0	0	0	0	0	0	0	0	0	0	0
Otu25	0	0	0.002998	0.003407	0.002019	0.0006693	0	0	0.014	0.008888	0.001717	0.003201	0.0002163	0	0	0.01533	0.008023	0	0	0.007464	0.000205	0	0.003867	0	0	0.00638	0.007267	0.001285	0	0.00529	0.0006679	0	0.004277	0.009936	0.01479	0	0.005413	0.00325	0	0	0	0	0.006815	0.001215	0.007759	0.003585	0.0006974	0.00344	0.002043
Otu21499	0	0	0	0	0	0	0	0	0.0001359	0.0002435	0	0	0	0	0	0	0	0	0	0	0	0	0	0	0	0	6.988e-05	0	0	0	0	0	0	0	0	0	0	0	0	0	0	0	0	0	9.462e-05	0	0	0	0
Otu18644	0	0	0	0	0	0	0	0	0	0	0	0	0	0	0	0	0	0	0	0	0	0	0.0001289	0	0	0	0	0	0	0	0	0	8.909e-05	0	0	0	0	0	0	0	0	0	0	0	0	0	0	0	0
Otu21972	0	0	0	0	0	0	0	0	0	0	0	0	0	0	0	0	0	0	0	0	0	0	0	0	0	0	0	0	0	0	0	0.0001826	0	0	0	0	0	0	0	0	0	0	0	0	0	0	0	0	0
Otu30637	0	0	0	0	0	0	0	0	0	0	0	0	0	0	0	0	0	0	0	0	0	0	0	0	0	0	0	0	0	0	0	0	0	0	0.0002299	0	0	0	0	0	0	0	0	0	0	0	0	0	0
Otu716	0.000185	0.0002973	0.0004997	0	0.0004039	0.0001116	0.0003291	0	0.001223	0.00207	0.0005364	0.0006196	0.0005408	0.0006633	0	0.0004789	0.0004814	0.0001615	0.0001767	0.001215	0.0006149	0.0001821	0.00116	0.0003152	0	0.0007088	0.001467	0.0004944	0	0.000464	0.0002968	0	0.0007128	0.0005996	0.0006131	0	0.0005036	0.0008477	0.0002007	0.0001272	0	0.0001723	0.0007081	0.0006073	0.0009462	0.0008963	0.0004828	0.0004586	0.0003715
Otu4012	0	9.909e-05	0	0	0	0	0	0	0	0.0001218	0	0	0	0	0	0	0	0	0	0.0001736	0	0	0.0001289	0.0001576	0	0	0	9.887e-05	0	9.28e-05	0	0	0	0.000257	0	0	6.294e-05	0.0001413	0	0	0	0	0	0.0003037	0	0	5.365e-05	7.644e-05	0
Otu1091	0	0	0.0001249	0.0001262	0.0004039	0.0001116	0	0	0.0008155	0.0003653	0	0.0003098	0	0.0002211	0	0.0004789	0.0001605	0	0	0	0.0004099	0	0.0001289	0	0	0.0003544	0.0008385	0.0001977	0	0.0001856	7.421e-05	0	0.0008019	0.0007709	0.0007663	0	0.0004406	0.0005651	0	0	0	0	0.0004426	0.0003037	0.0003785	0.0001992	0.0001073	0.0002293	0.0001858
Otu1191	0	0	0	0	0	0	0.0001645	0	0	0	0	0	0	0	0	0	0	0	0	0	0	0	0	0	0	0	0	0	0	0	0	0	0	0	0.0001533	0	0.0001259	0	0	0	0	0	0	0	0	0	0	0	0
Otu5152	0	0	0	0	0	0	0.0001645	0	0	0	0	0	0	0	0	0	0	0	0	0	0	0	0	0	0	0	0	0	0	0	0	0	0	8.565e-05	0	0	0	0	0	0	0	0	0	0	0	0	5.365e-05	0	0
Otu1255	0	0	0	0	0	0	0	0.00222	0	0	0	0	0	0	0	0	0	0	0.006362	0	0	0	0	0	0.0009704	0	0	0	0.007351	0	0	0.004656	0	0	0	0	0	0	0	0	0	0	0	0	0	0	0	0	0
Otu18855	0	0	0	0	0	0	0	0.0001586	0	0	0	0	0	0	0	0	0	0	0	0	0	0	0	0	0	0	0	0	0.0002042	0	0	9.129e-05	0	0	0	0	0	0	0	0	0	0	0	0	0	0	0	0	0
Otu5323	0	0	0	0	0	0	0	0.0001586	0	0	0	0	0	0	0	0	0	0	0.0001767	0	0	0	0	0	0.0003235	0	0	0	0	0	0	0	0	0	0	0	0	0	0	0	0	0	0	0	0	0	0	0	0
Otu2593	0	0	0	0	0	0	0	0.0001586	0	0	0	0	0	0	0	0	0	0	0.0001767	0	0	0	0	0	0.0001617	0	0	0	0	0	0	0	0	0	0	0	0	0	0	0	0	0	0	0	0	0	0	0	0
Otu22490	0	0	0	0	0	0	0	0.0001586	0	0	0	0	0	0	0	0	0	0	0.0001767	0	0	0	0	0	0	0	0	0	0	0	0	0	0	0	0	0	0	0	0	0	0	0	0	0	0	0	0	0	0
Otu13607	0	0	0	0	0	0	0	0	0	0	0	0	0	0	0	0	0	0	0.0001767	0	0	0	0	0	0.0003235	0	0	0	0.0006126	0	0	0.0001826	0	0	0	0	0	0	0	0	0	0	0	0	0	0	0	0	0
Otu2187	0	0	0.0001249	0	0	0	0	0	0	0	0	0.0001033	0	0	0	0	0	0	0	0	0	0	0.0001289	0	0	0	0	0	0	0	7.421e-05	0	0	0	0	0	0	0	0	0	0	0.0001723	0	0	0	0	0	0	0
Otu12270	0	0	0	0	0	0	0	0	0	0	0	0	0	0	0	0	0	0	0	0	0.000205	0	0	0	0	0	6.988e-05	0	0	0	0	0	0	0	0	0	0	0	0	0	0	0	0	0	0	0	0	0	9.288e-05
Otu18031	0	0	0	0	0	0	0	0	0	0	0	0	0	0	0	0	0	0	0	0	0	0	0	0	0	0	0	0	0	0	7.421e-05	0	0	0	0	0	6.294e-05	0	0	0	0	0	0	0	0	0	0	0	0
Otu7673	0	0	0	0	0	0	0	0	0	0	0	0	0	0	0	0	0	0	0	0	0	0	0	0	0	0	0	0	0	0	0	0.0001826	0	0	0	0	0	0	0	0	0	0	0	0	0	0	0	0	0
Otu2625	0.000185	0	0	0	0	0	0	0	0	0	0	0	0	0	0	0	0	0	0	0	0	0	0	0	0	0	0	0	0	9.28e-05	0	0	0	8.565e-05	0	0	0	0	0	0	0	0	0	0	0	0	0	0	0
Otu26233	0	0	0	0	0	0.0001116	0	0	0	0	0	0	0	0	0	0	0	0	0	0	0	0	0	0	0	0	0	0	0	0	0	0	0	0	0	0	0	0	0	0	0	0	0	0	0	0	0	0	0
Otu14670	0	9.909e-05	0	0	0	0	0	0	0	0	0	0	0	0	0	0	0	0	0	0	0	0	0	0	0	0	0	0	0	0	0	0	0	0	0	0	0	0.0001413	0	0	0	0	0	0	0	0	0	0	0
Otu3669	0	0	0	0	0	0	0	0	0	0	0	0	0	0	0	0	0	0	0	0	0	0	0	0	0	0	0	0	0	0	0	0.0005477	0	0	0	0	0	0	0	0	0	0	0	0	0	0	0	0	0
Otu7366	0	0	0	0	0	0	0	0	0	0	0	0	0	0	0	0	0	0	0	0	0	0	0	0	0	0	0	0	0	0	0	0	0	0	0	0	0	0	0	0	0	0	0	0.0001012	0	0	0	0	0
Otu19	0.008878	0.01239	0.005746	0.02587	0.01111	0.003012	0.01037	0	0.00802	0.003044	0.002038	0.01849	0.0008652	0.004975	0.01259	0.009339	0.004012	0.00323	0	0.003819	0.01066	0.004552	0.002707	0.01891	0	0.00319	0.008455	0.009591	0	0.002413	0.003043	0.0001826	0.005167	0.02133	0.006284	0.01058	0.01435	0.008477	0.01144	0.005849	0.002473	0.009823	0.003186	0.004859	0.01154	0.01315	0.03509	0.01017	0.003065
Otu75	0.002774	0.0003964	0.002623	0.0003785	0	0.003905	0.002139	0	0.001631	0	0.002146	0.002375	0.0008652	0	0.0001517	0.0007184	0.0004814	0.001454	0	0.001041	0.0004099	0.0007283	0	0.0001576	0	0.0001772	0.001677	0.000791	0	0.000928	0.004007	0.0001826	0.002316	0.0001713	0.001456	0.00196	0.0003147	0.001413	0.002709	0.0002543	0.0006183	0	0.0006196	0.003543	0.002838	0.0009959	0.0004828	0.001758	0.001115
Otu394	0.0007399	0.001883	0.004997	0.002271	0.0006058	0.0004462	0.003126	0	0.0009515	0.002192	0.007832	0.003201	0.0003245	0.002432	0.001669	0.001437	0.001765	0.001615	0	0.001041	0.004714	0.001457	0.0001289	0.002364	0	0.003721	0.003983	0.001384	0	0.002877	0.0008163	9.129e-05	0.009622	0.003597	0.001686	0.001411	0.002266	0.001413	0.002007	0.001017	0.0002061	0.00112	0.003983	0.000911	0.003217	0.001793	0.002736	0.003287	0.0006501
Otu5	0.02201	0.009314	0.01811	0.01943	0.01434	0.01428	0.01382	0	0.01903	0.01814	0.03015	0.01859	0.01265	0.008734	0.009407	0.01197	0.01605	0.01664	0	0.01927	0.03894	0.01985	0.02204	0.01229	0	0.01471	0.04221	0.01503	0.0002042	0.01995	0.02071	0.002374	0.05658	0.01593	0.01333	0.008936	0.01681	0.01003	0.01746	0.01157	0.00371	0.006721	0.01637	0.0248	0.02025	0.0236	0.01255	0.01468	0.01263
Otu11	0.002774	0.001288	0.002748	0.002145	0.01757	0.02934	0.002468	0	0.001223	0.002557	0.006115	0.002065	0.002379	0.00398	0.005159	0.0004789	0.0069	0.005492	0	0.00434	0.00123	0.004916	0.004641	0.001576	0	0.003367	0.002026	0.01186	0	0.0002784	0.02152	0.001826	0.004722	0.007281	0.002222	0.001411	0.02027	0.0005651	0.01064	0.002925	0.002679	0.008875	0.001593	0.02986	0.004163	0.002689	0.002951	0.001299	0.002508
Otu46	0.008786	0.005252	0.01224	0.005426	0.003231	0.009817	0.008062	0	0.008563	0.002922	0.04914	0.009398	0.00119	0.005528	0.004855	0.002395	0.007542	0.006946	0	0.006596	0.008403	0.008558	0.01134	0.008195	0	0.008152	0.02516	0.007218	0	0.01735	0.01618	0.001643	0.005791	0.008651	0.0082	0.003527	0.006483	0.003673	0.01365	0.008647	0.002267	0.005515	0.01124	0.006782	0.004163	0.003585	0.006867	0.012	0.009845
Otu534	0.003237	0.001982	0.001624	0.001893	0.001414	0.002343	0.001152	0.0001586	0.001495	0.002313	0.002468	0.001033	0.0001082	0.001327	0.0001517	0.0004789	0.0008023	0.0008076	0	0.001736	0.000205	0.002367	0.0005157	0.002522	0	0.002481	0.002585	0.0009887	0	0.00167	0.004304	0.0002739	0.001693	0.0006852	0.001073	0.0003919	0.002518	0.0005651	0.001505	0.001526	0.002267	0.0007755	0.002124	0.002531	0.0006623	0.001892	0.002575	0.00107	0.001022
Otu277	0.002312	9.909e-05	0.001124	0.0007571	0.002423	0.0007809	0.0009872	0	0.0002718	0.0006088	0	0.001962	0.0006489	0.001548	0.001062	0.0009579	0.0009628	0	0	0.0006943	0	0	0	0.0001576	0	0.001595	0	9.887e-05	0	0.0008352	0.00141	0.0001826	0.0005346	0.0007709	0.001992	0	0.00107	0.0002826	0.001004	0.000763	0.0002061	0	0.002036	0.000911	0.0006623	0.001593	0.0002682	7.644e-05	0.001486
Otu369	0.001665	0.001585	0.0004997	0.001262	0.0008078	0	0.001316	0	0.001223	0.0002435	0.002789	0.001962	0.0005408	0.0007739	0.0006069	0.0004789	0.001284	0	0	0.0005207	0.0006149	0.001092	0.0003867	0.001734	0	0.0005316	0.001188	0.001483	0	0.001206	0	0	0.001782	0.001113	0.001303	0.0006271	0.001511	0.0005651	0.001505	0.001653	0.0008244	0.0006894	0.00239	0.0001012	0.001041	0.002191	0.001717	0.001147	0.0006501
Otu33780	0.0007399	9.909e-05	0.0007495	0.0006309	0.00101	0	0.0009872	0	0	0	0	0.0003098	0	0	0.0003034	0	0	0	0	0.0003472	0	0	0	0	0	0	0	0	0	0.000464	0.0001484	0	0.0001782	0.0004283	0.0002299	0	0.0001888	0	0.0001004	0.0001272	0	0	0.000177	0	0	0	0.0001073	0	0
Otu18649	9.248e-05	0	0.0001249	0	0	0	0	0	0	0	0.0002146	0	0	0	0	0	0	0	0	0	0	0.0001821	0	0	0	0	0	0	0	0	0	0	0.0003564	0	0	0	0	0	0	0	0	0	0.000177	0	0	0	0	0	0
Otu8043	9.248e-05	0	0.0002498	0.0003785	0	0	0.0001645	0	0	0	0.0001073	0	0	0	0	0	0	0	0	0	0	0	0	0	0	0	6.988e-05	0	0	0.0002784	0	0	0	0	0	0	0	0	0	0	0	0	0	0.0001012	0	0	5.365e-05	0	0
Otu337	9.248e-05	0	0	0.0001262	0	0	0	0	0	0	0.0001073	0.0002065	0	0	0	0	0	0	0	0	0	0.0003642	0.0002578	0	0	0	0	0	0	9.28e-05	0	0	8.909e-05	8.565e-05	0	0	0	0	0	0	0	0	0	0.0001012	9.462e-05	9.959e-05	0	0	9.288e-05
Otu15772	9.248e-05	9.909e-05	0	0	0	0.0002231	0	0	0	0	0.0002146	0	0	0	0	0	0	0	0	0	0	0	0	0	0	0	0.0001398	0	0	0	0	0	0	8.565e-05	0	0	0	0	0.0002007	0	0	0	8.851e-05	0	0	0	0	7.644e-05	0
Otu19136	0.000185	0	0	0.0001262	0	0	0	0	0.0001359	0	0	0.0001033	0	0	0	0	0	0	0	0.0001736	0	0	0	0	0	0	0	0	0	0	0	0	0	0	0	0	0	0	0	0	0	0	0	0.0004049	0	0	0	0	0
Otu432	0	0.0004954	0.001624	0.0006309	0.0002019	0	0.00181	0	0.0004078	0	0	0	0	0	0.0001517	0.0007184	0	0.0001615	0	0	0.000205	0	0	0.0003152	0	0	0	0	0	0	0	0	0.0001782	0.0003426	0	0.0006271	0.0002518	0	0	0	0	0	0	0	0.0007569	0.0009959	0.0003219	0.0009937	0
Otu2418	0	9.909e-05	0	0	0	0	0	0	0	0	0	0	0	0	0	0	0	0	0	0	0	0	0	0	0	0	0	0	0	0	0	0	0	0	0	0	0	0	0	0	0	0	0	0.0001012	0	0	0	7.644e-05	9.288e-05
Otu9504	0	0.0003964	0.0004997	0.0005047	0.0004039	0.0002231	0.0006581	0	0.0002718	0	0	0.0002065	0.0001082	0.0008845	0.0004552	0	0.0004814	0.0001615	0	0.001041	0	0	0.0005157	0.0006304	0	0.0008861	0	0.0004944	0	0.0005568	0	0	0	0.0008565	0.0002299	7.838e-05	0.0003777	0.0001413	0.0002007	0.001017	0	0.0003447	0.000177	0	9.462e-05	0.0002988	0.0005365	0.0003057	0.0004644
Otu53	0	0.0005945	0.003123	0	0.003837	0.00212	0.003455	0	0.0006796	0.004749	0	0	0.004002	0.00387	0.003034	0.0009579	0.003851	0.0004846	0	0.007985	0.001845	0.004188	0.004254	0.001261	0	0.003721	0.0003494	0	0	0.002598	0.003265	9.129e-05	0	0.004797	0.002835	0.005879	0.002581	0.000989	0.0001004	0.003942	0.002061	0.000517	0.003009	0.002733	0.004069	0.0003984	0.0003755	0.004357	0.004179
Otu28041	0	9.909e-05	0	0	0	0	0	0	0	0	0.0001073	0	0	0	0	0	0	0	0	0	0	0	0	0	0	0	0	0	0	0	0	0	0	0	0	0	0	0	0	0	0	0	0	0	0	0	0	0	0
Otu27742	0	9.909e-05	0	0	0	0	0	0	0	0	0	0	0	0	0	0	0	0	0	0	0	0	0	0	0	0	0	0	0	0	0	0	0	0	0	0	0	0	0	0	0	0	0	0	0	0	0.0001073	0	0
Otu1846	0	9.909e-05	0	0.0001262	0.0004039	0	0	0	0	0.0001218	0	0	0	0	0	0	0	0	0	0.0001736	0	0	0	0	0	0	0	9.887e-05	0	0	0	0	8.909e-05	0	0	0	0	0	0	0	0	0	0	0	9.462e-05	0	5.365e-05	0	0
Otu460	0	0	0.0002498	0	0	0	0	0	0	0	0	0	0	0	0	0	0	0	0	0.0001736	0	0	0	0	0	0	0	0	0	0	0	0	0	0	0	0	0	0	0	0	0	0	0	0	0	0	0	0	0
Otu5206	0	0	0.002249	0	0	0	0.002797	0	0.0001359	0	0.0001073	0	0	0	0	0	0	0	0	0	0	0	0	0	0	0	0	0	0	0	0	0	0	0	0	0	0	0	0	0	0	0	0	0	0	0	0.0001073	7.644e-05	0
Otu597	0	0	0.0002498	0	0	0	0	0	0	0	0	0	0	0	0	0	0	0	0	0	0	0	0	0	0	0	0	0	0	0	0	0	0	0	0	0	0	0	0	0	0	0	0	0	0	0	0	0	0
Otu20362	0	0	0.0001249	0	0	0	0	0	0	0	0	0	0	0	0	0	0	0	0	0	0	0	0.0001289	0	0	0	6.988e-05	0	0	0	0	0	8.909e-05	0	0	0	0	0	0	0	0	0	0	0	0	0	0	7.644e-05	0
Otu24260	0	0	0.0001249	0	0	0	0	0	0	0	0	0	0	0	0	0	0	0	0	0	0	0	0	0	0	0	0	9.887e-05	0	0	0	0	0	0	0	0	0	0	0	0	0	0	0	0	0	0	0	0	0
Otu14489	0	0	0.0001249	0	0	0	0	0	0	0	0	0	0	0	0	0	0	0	0	0	0	0	0	0	0	0	6.988e-05	0	0	0	0	0	0	0	0	0	0	0	0	0	0	0	0	0	0	9.959e-05	0	0	0
Otu9142	0	0	0.0001249	0	0	0	0	0	0	0	0	0	0	0	0	0	0	0	0	0	0	0	0	0	0	0	0	0	0	0	0	0	0	0	0	0	0	0	0	0	0	0	0	0	0	0	0	7.644e-05	0
Otu8978	0	0	0.0006246	0.0001262	0.0002019	0	0	0	0	0	0	0	0	0	0	0	0	0.0001615	0	0	0	0	0	0	0	0.0001772	0	9.887e-05	0	9.28e-05	0	0	0	8.565e-05	0	0	0	0	0	0	0	0.0001723	0	0	0	0	5.365e-05	7.644e-05	9.288e-05
Otu17423	0	0	0.0002498	0	0	0	0	0	0	0	0	0	0	0	0	0	0	0	0	0	0	0	0	0	0	0	0	0	0	0	0	0	0	0	0	0	0	0	0	0	0	0	0	0	0	0	0	0	0
Otu7350	0	0	0.0001249	0	0	0.0001116	0	0	0	0	0	0	0	0	0	0	0	0	0	0	0	0	0.0001289	0	0	0.0001772	0	0.0001977	0	9.28e-05	7.421e-05	0	0	0	0	0	0	0	0	0	0	0	0	0	0	0	0	0	0
Otu19042	0	0	0	0.0001262	0	0	0	0	0	0	0	0	0	0	0	0	0	0	0	0	0	0	0	0	0	0	0	0	0	0	0	0	0	0	0	0	0	0	0	0.0001272	0	0	0	0	0	0	0	0	0
Otu9019	0	0	0	0.0003785	0	0	0	0	0	0	0	0	0	0	0	0	0	0	0	0	0	0	0	0	0	0	6.988e-05	9.887e-05	0	0	0	0	0	0	0	0	0	0	0	0	0	0	0	0	0	0	5.365e-05	0	0
Otu24136	0	0	0	0.0001262	0	0	0	0	0	0	0	0	0	0	0	0	0	0	0	0	0	0	0	0	0	0	0	0	0	0	0	0	0	0	0	0	0	0	0	0	0	0	0	0	0	9.959e-05	0	0	0
Otu13177	0	0	0	0.0001262	0	0	0	0	0	0	0	0.0001033	0	0	0	0	0	0	0	0	0	0	0	0	0	0	0	0	0	0	0	0	0	0	0	0	0	0	0	0	0	8.617e-05	0	0	0	0	0	0	0
Otu24105	0	0	0	0.0001262	0	0.0001116	0	0	0	0	0	0	0	0	0	0	0	0	0	0	0	0	0	0	0	0	0	0	0	0	0	0	0	0	0	0	0	0	0	0	0	0	0	0.0001012	9.462e-05	0	0	0	0
Otu1624	0	0	0	0.0001262	0	0.0001116	0	0	0	0.0001218	0.0001073	0	0	0	0	0	0	0	0	0	0	0	0.0001289	0	0	0.0001772	6.988e-05	0	0	9.28e-05	0	0	0	0	0	0	0	0	0	0	0	0	0	0.0001012	0	9.959e-05	0	0	0.0001858
Otu26315	0	0	0	0.0002524	0	0	0	0	0	0	0	0	0	0	0	0	0	0	0	0	0	0	0	0	0	0	0	0	0	0	0	0	0	0	0	0	0	0	0	0	0	0	0	0	0	0	0	0	0
Otu29656	0	0	0	0.0001262	0	0	0	0	0	0	0	0.0001033	0	0	0	0	0	0	0	0	0	0	0	0	0	0	0	0	0	0	0	0	0	0	0	0	0	0	0	0	0	0	0	0	0	0	0	0	0
Otu29651	0	0	0	0.0001262	0	0.0001116	0	0	0	0	0	0	0	0	0	0	0	0	0	0	0	0	0	0	0	0	0	0	0	0	0	0	0	0	0	0	0	0	0	0	0	0	0	0	0	0	0	0	0
Otu27564	0	0	0	0.0001262	0	0	0	0	0.0001359	0	0	0	0	0	0	0	0	0	0	0	0	0	0	0	0	0	0	0	0	0	0	0	0	0	0	0	0	0	0	0	0	0	0	0	9.462e-05	0	0	0	0
Otu14093	0	0	0	0.0001262	0	0	0	0	0	0	0	0	0	0	0	0	0	0	0	0	0	0	0	0	0	0	0	9.887e-05	0	0	0	0	0	0	0	0	0	0	0	0	0	0	0	0	0	0	5.365e-05	7.644e-05	0
Otu32526	0	0	0	0.0001262	0	0.0001116	0	0	0	0	0	0	0	0	0	0	0	0	0	0	0	0	0	0	0	0	0	0	0	0	0	0	0	0	0	0	0	0	0.0001004	0	0	0	0	0.0001012	0.0001892	9.959e-05	5.365e-05	0	0
Otu7389	0	0	0	0.0001262	0	0	0	0	0	0	0.0001073	0	0	0	0	0	0	0	0	0	0	0	0	0	0	0	6.988e-05	0	0	9.28e-05	0	0	0	0	0	7.838e-05	0	0	0	0.0001272	0	0	0	0	0	0	0	7.644e-05	0
Otu5961	0	0	0	0.0001262	0	0	0	0	0.0001359	0	0	0	0	0	0	0	0	0	0	0	0	0	0.0001289	0.0003152	0	0	0	0	0	0	0	0	0	0	0	0	0	0	0	0	0	0	0	0	0	0	5.365e-05	7.644e-05	0
Otu2381	0	0	0	0.0001262	0.0004039	0.0002231	0	0	0	0.0001218	0.0001073	0.0002065	0.0001082	0	0	0	0	0	0	0	0	0	0.0003867	0	0	0	0.0003494	0	0	9.28e-05	0	0	0	0	0	0	0	0	0	0	0	0	0.0004426	0	0	0	5.365e-05	7.644e-05	0
Otu16256	0	0	0	0	0.0002019	0	0	0	0.0001359	0	0	0	0	0	0	0	0	0	0	0	0	0	0	0	0	0	0	0	0	0	0	0	8.909e-05	0	7.663e-05	0	0	0	0	0	0	0	0	0	9.462e-05	0	0	7.644e-05	0
Otu4534	0	0	0	0	0.0006058	0.0002231	0	0	0	0	0	0.0001033	0	0	0	0	0	0	0	0	0	0	0	0	0	0	0	0	0	0	0	0	0	8.565e-05	0	0	0	0	0	0	0	0	8.851e-05	0	0	9.959e-05	0.0001609	0	0
Otu10213	0	0	0	0	0.0002019	0	0	0	0	0	0	0	0	0	0	0	0	0	0	0	0	0	0.0001289	0	0	0	0	0	0	0	0	0	0	0	0	0	0	0	0	0	0	0	0	0	0	0	0	0	0
Otu10301	0	0	0	0	0.0002019	0	0	0	0.0001359	0	0	0.0001033	0	0	0	0	0	0	0	0.0001736	0	0	0	0	0	0	0	0	0	0	0	0	0	0	0	0	0	0	0	0	0	0	0	0	0	0	0	0	0
Otu16048	0	0	0	0	0.0002019	0.0003347	0	0	0	0	0	0.0001033	0	0	0	0	0	0	0	0	0	0	0	0	0	0	0	0	0	0	0	0	0	0	0	0	0	0	0	0	0	0	0	0.0003037	0	0	0	0	9.288e-05
Otu4913	0	0	0	0	0.0002019	0.0002231	0	0	0	0	0	0	0	0	0	0	0	0	0	0	0	0	0	0	0	0	0	0	0	0	0	0	0	0	0	0	0	0	0	0	0	0	0	0	0	0	0	0	0
Otu26228	0	0	0	0	0.0002019	0	0.0001645	0	0	0	0	0	0	0	0	0.0002395	0	0	0	0	0	0	0	0	0	0	0	0	0	0	0	0	0	0	0	0	0	0	0	0	0	0	0	0	0	0	0	0	0
Otu29576	0	0	0	0	0	0.0002231	0	0	0	0	0	0	0	0	0	0	0	0	0	0	0	0	0	0	0	0	0	0	0	0	0	0	0	0	0	0	0	0	0	0	0	0	0	0	0	0	0	0	0
Otu13312	0	0	0	0	0	0.0003347	0	0	0	0	0	0	0	0	0	0	0	0	0	0	0	0	0	0	0	0	0	0	0	0	0	0	0	8.565e-05	0	0	0	0	0	0	0	0	0	0	0	0	0	0	0
Otu3799	0	0	0	0	0	0.0001116	0.0001645	0	0.0001359	0	0.0001073	0	0	0	0	0	0	0	0	0	0	0	0	0	0	0	0	9.887e-05	0	0	0	0	0	8.565e-05	0	0	0	0	0	0	0	0	0	0	0	0	0	7.644e-05	0
Otu10085	0	0	0	0	0	0.0001116	0	0	0	0	0.0001073	0	0	0	0	0	0	0	0	0	0	0	0	0	0	0	0	0	0	0	0	0	0	0	0	0	0	0	0	0	0	0	0	0	0	0	0	0	0
Otu10080	0	0	0	0	0	0.0001116	0	0	0	0	0	0	0	0	0	0	0	0	0	0	0	0	0	0	0	0	0	0	0	0	0	0	0	0	0	0	0	0	0	0	0	0	0	0.0001012	0	0	0	0	0
Otu2912	0	0	0	0	0	0.0001116	0	0	0	0	0.0001073	0	0	0	0	0	0	0	0	0	0	0	0	0	0	0	0.0002096	0	0	0	0	0	0	0	0	0	0	0	0	0	0	0	0	0	0	0	0	0	0
Otu12215	0	0	0	0	0	0.0001116	0	0	0	0	0.0001073	0	0	0	0	0	0	0	0	0.0001736	0	0	0	0	0	0	6.988e-05	0	0	0	0	0	0	0	0	0	0	0	0	0	0	0	8.851e-05	0	0	0	0	0	9.288e-05
Otu2386	0	0	0	0	0	0.0001116	0	0	0	0	0	0	0	0	0	0	0	0	0	0	0	0	0	0	0	0	0	0	0	0	0	0	0	0	0	0	0	0	0	0	0	0	8.851e-05	0	0	0	0	0	0
Otu13334	0	0	0	0	0	0.0001116	0.0001645	0	0	0	0	0	0	0	0	0	0	0	0	0	0	0	0	0	0	0	0	0	0	0	0	0	0	0	0	0	0	0	0	0	0	0	0	0	0	0	0	0	0
Otu18313	0	0	0	0	0	0.0002231	0	0	0	0	0.0003219	0	0	0.0001106	0.0001517	0	0	0	0	0	0	0	0	0	0	0	6.988e-05	9.887e-05	0	0	0	0	0.0001782	0	0	0	0	0	0.0001004	0	0	0	8.851e-05	0.0002024	9.462e-05	0	0.0001073	0	0
Otu12005	0	0	0	0	0	0.0001116	0	0	0	0	0	0	0	0	0	0	0	0	0	0	0	0	0	0	0	0	0	0	0	0	0	0	0	0	0	0	0	0	0	0	0	0	0	0	0	0	0	0	0
Otu2373	0	0	0	0	0	0.0001116	0	0	0	0	0.0001073	0.0001033	0	0	0	0	0	0	0	0	0	0	0.0001289	0	0	0	0.0001398	9.887e-05	0	9.28e-05	0	0	0	0	7.663e-05	0	0	0	0	0	0	0	0	0	9.462e-05	0	0	7.644e-05	0
Otu4832	0	0	0	0	0	0	0.0001645	0	0	0	0	0	0	0	0	0	0	0	0	0	0	0	0	0	0	0	0.0001398	0	0	0	0	0	0	0	0	0	0	0	0	0	0	0	0	0	0	0	5.365e-05	0	0
Otu9248	0	0	0	0	0	0	0.0001645	0	0	0	0	0	0	0	0	0	0.0001605	0	0	0	0	0	0	0	0	0	0	0	0	0	0	0	0	0	0	0	0	0	0	0	0	0	0	0	0	0	0	0	0
Otu18414	0	0	0	0	0	0	0.0001645	0	0	0	0	0	0	0	0	0	0	0	0	0	0	0	0	0	0	0	0	0	0	0	0	0	0	0	0	0	0	0	0	0	0	0	0	0	9.462e-05	0	0	0	0
Otu5207	0	0	0	0	0	0	0.0001645	0	0	0	0	0	0	0	0	0	0	0	0	0	0	0	0	0	0	0	0	0	0	0	0	0	0	0	0	0	0	0	0	0	0	0	0	0	9.462e-05	0	0	0	0
Otu11600	0	0	0	0	0	0	0.0001645	0	0	0	0	0	0	0	0	0	0	0	0	0	0	0	0	0	0	0	0	0	0	0	0	0	0	0	0	0	0	0	0	0	0	0	0	0	0	0	5.365e-05	0	0
Otu3286	0	0	0	0	0	0	0	0.0003172	0	0	0	0	0	0	0	0	0	0	0	0	0	0	0	0	0.0001617	0	0	0	0	0	0	0.0003652	0	0	0	0	0	0	0	0	0	0	0	0	0	0	0	0	0
Otu8628	0	0	0	0	0	0	0	0.0003172	0	0	0	0	0	0	0	0	0	0	0	0	0	0	0	0	0	0	0	0	0	0	0	0	0	0	0	0	0	0	0	0	0	0	0	0	0	0	0	0	0
Otu5403	0	0	0	0	0	0	0	0	0.0001359	0	0.0005364	0	0.0002163	0	0	0	0	0	0	0	0	0	0.0001289	0	0	0	6.988e-05	0	0	0	0	0	0	8.565e-05	0	0	0	0	0	0	0	8.617e-05	0	0.0001012	0	0	0	0	0
Otu4008	0	0	0	0	0	0	0	0	0.0001359	0	0	0	0	0	0	0	0	0	0	0.0001736	0	0	0	0	0	0	0	9.887e-05	0	0	0	0	0	0	0	0	0	0	0	0	0	0	0	0	0	0	5.365e-05	0	0
Otu10385	0	0	0	0	0	0	0	0	0.0001359	0	0	0	0	0	0	0	0	0	0	0	0	0	0	0	0	0	0	0	0	0	0	0	0	0	0	0	0	0.0001413	0	0	0	0	0	0	0	0	0	0	0
Otu4339	0	0	0	0	0	0	0	0	0	0	0.0002146	0	0	0	0	0	0	0	0	0	0	0	0	0	0	0	0	0	0	0	0	0	0	0	0	0	0	0	0	0	0	0	0	0	0	0	0	0	0
Otu8840	0	0	0	0	0	0	0	0	0	0	0.0005364	0.0002065	0	0	0	0	0	0	0	0	0	0	0	0	0	0	6.988e-05	0	0	0	0	0	0	0	0	0	0	0	0	0	0	0	8.851e-05	0	0	0	5.365e-05	0	0
Otu4305	0	0	0	0	0	0	0	0	0	0	0.0001073	0	0	0	0	0	0	0	0	0	0	0	0	0	0	0	6.988e-05	9.887e-05	0	0	0	0	0	0	0	0	0	0	0	0	0	0	0	0	0	0	0	0	0
Otu6749	0	0	0	0	0	0	0	0	0	0	0.0001073	0.0001033	0	0.0001106	0	0	0	0	0	0	0	0	0	0	0	0.0001772	6.988e-05	0	0	9.28e-05	0	0	0	0	7.663e-05	0	0	0	0	0.0001272	0	0	8.851e-05	0	9.462e-05	0	0	0	0
Otu8934	0	0	0	0	0	0	0	0	0	0	0.0001073	0	0	0	0	0	0	0	0	0	0	0	0	0	0	0	6.988e-05	0	0	0	0	0	0	0	0	0	0	0	0	0	0	0	0	0	0	0	0	0	0
Otu13373	0	0	0	0	0	0	0	0	0	0	0.0003219	0	0	0	0	0	0	0	0	0	0.000205	0	0	0	0	0	6.988e-05	0	0	0	0	0	0	0	7.663e-05	0	0	0	0	0	0	0	0	0	0	0	0	0	0
Otu19760	0	0	0	0	0	0	0	0	0	0	0.0002146	0	0	0	0	0	0	0	0	0	0	0	0	0	0	0	0	0	0	0	0	0	0	0	0	0	0	0	0	0	0	0	0	0	0	0	5.365e-05	0	0
Otu4549	0	0	0	0	0	0	0	0	0	0	0	0.0001033	0	0	0	0	0	0	0	0	0	0	0	0.0001576	0	0	0	0	0	0	0	0	0	0	0	0	0	0	0	0	0	0	0	0	0	0	0	0	0
Otu26016	0	0	0	0	0	0	0	0	0	0	0	0	0	0.0001106	0	0	0	0	0	0	0	0	0	0	0	0	0	0	0	0	0	0	0	0	0	0	0	0	0	0	0	0	8.851e-05	0.0001012	0	0	0	0	0
Otu26031	0	0	0	0	0	0	0	0	0	0	0	0	0	0.0001106	0	0	0	0	0	0	0	0	0	0	0	0	6.988e-05	0	0	0	0	0	0	0	0	0	0	0	0	0	0	0	0	0	0	0	0	0	0
Otu7973	0	0	0	0	0	0	0	0	0	0	0	0	0	0.0001106	0	0	0	0	0	0	0	0	0	0	0	0	0	9.887e-05	0	0	0	0	0	0	0	0	0	0	0	0	0	0	0	0	0	0	0	0	0
Otu9553	0	0	0	0	0	0	0	0	0	0	0	0	0	0	0	0	0	0.0001615	0	0	0	0	0	0	0	0	6.988e-05	0	0	0	0	0	0	0	0	0	0	0	0	0	0	0	0	0	9.462e-05	0	0	0	0
Otu3819	0	0	0	0	0	0	0	0	0	0	0	0	0	0	0	0	0	0	0	0.0001736	0	0	0	0	0	0	0	0	0	0	0	0	8.909e-05	0	0	0	0	0	0	0	0	0	0	0	0	0	0	0	0
Otu14362	0	0	0	0	0	0	0	0	0	0	0	0	0	0	0	0	0	0	0	0.0001736	0	0	0	0	0	0	0	0	0	0	0	0	0	0	0	0	0	0	0	0	0	0	0	0.0001012	0	0	0	0	0
Otu24584	0	0	0	0	0	0	0	0	0	0	0	0	0	0	0	0	0	0	0	0	0.0006149	0	0.0001289	0	0	0	0	0	0	9.28e-05	0	0	0	0	0	0	0	0	0	0	0	0	0	0	0	0	0	0	0
Otu22388	0	0	0	0	0	0	0	0	0	0	0	0	0	0	0	0	0	0	0	0	0.000205	0	0	0	0	0	0	0	0	0	0	0	8.909e-05	0	0	0	0	0	0	0	0	0	0	0	0	0	0	0	0
Otu22393	0	0	0	0	0	0	0	0	0	0	0	0	0	0	0	0	0	0	0	0	0.000205	0	0	0	0	0	0	0	0	0	0	0	0	0	0	0	0	0	0	0	0	0	0	0.0001012	0	0	0	0	0
Otu29017	0	0	0	0	0	0	0	0	0	0	0	0	0	0	0	0	0	0	0	0	0	0	0.0001289	0	0	0.0001772	0	0	0	0	0	0	0	0	0	0	0	0	0	0	0	0	0	0	0	0	0	0	9.288e-05
Otu31039	0	0	0	0	0	0	0	0	0	0	0	0	0	0	0	0	0	0	0	0	0	0	0.0001289	0	0	0	0	0	0	0	0	0	0	0	0	0	0	0	0	0	0	0	8.851e-05	0	0	0	0	0	0
Otu9717	0	0	0	0	0	0	0	0	0	0	0	0	0	0	0	0	0	0	0	0	0	0	0	0.0003152	0	0	0	0	0	0	0	0	0	0	0	0	0	0	0	0	0	0	0	0	0	0	0	0	0
Otu7767	0	0	0	0	0	0	0	0	0	0	0	0	0	0	0	0	0	0	0	0	0	0	0	0	0	0	0.0001398	0	0	0	0	0	0	0	0	0	0	0	0	0	0	0	0	0	0	0	0	0	0
Otu8019	0	0	0	0	0	0	0	0	0	0	0	0	0	0	0	0	0	0	0	0	0	0	0	0	0	0	0.0001398	0	0	0	0	0	0	0	0	0	0	0	0	0	0	0	0	0	0	0	0	0	0
Otu6681	0	0	0	0	0	0	0	0	0	0	0	0	0	0	0	0	0	0	0	0	0	0	0	0	0	0	0.0004193	0	0	0	0	0	0	0	0	0	0	0	0	0	0	0	0	0	0	0	0	0	0
Otu8034	0	0	0	0	0	0	0	0	0	0	0	0	0	0	0	0	0	0	0	0	0	0	0	0	0	0	6.988e-05	0	0	0	0	0	0	0	0	0	0	0	0	0	0	0	0	0	0	0	0	0	0
Otu23487	0	0	0	0	0	0	0	0	0	0	0	0	0	0	0	0	0	0	0	0	0	0	0	0	0	0	6.988e-05	0	0	0	0	0	0	0	0	0	0	0	0	0	0	0	0	0	0	0	0	0	0
Otu16676	0	0	0	0	0	0	0	0	0	0	0	0	0	0	0	0	0	0	0	0	0	0	0	0	0	0	6.988e-05	0	0	0	0	0	0	0	0	7.838e-05	0	0	0.0001004	0	0	0	0	0	0	0	5.365e-05	0	0
Otu1517	0	0	0	0	0	0	0	0	0	0	0	0	0	0	0	0	0	0	0	0	0	0	0	0	0	0	6.988e-05	0	0	0	0	0	0	0	0	0	0	0	0	0	0	0	0	0	0	0	0	7.644e-05	0
Otu33681	0	0	0	0	0	0	0	0	0	0	0	0	0	0	0	0	0	0	0	0	0	0	0	0	0	0	0	0.0001977	0	0	0	0	0	0	0	0	0	0	0	0	0	0	0	0	0	0	0	0	0
Otu4021	0	0	0	0	0	0	0	0	0	0	0	0	0	0	0	0	0	0	0	0	0	0	0	0	0	0	0	9.887e-05	0	0	7.421e-05	0	0	0	0	0	0	0	0	0	0	0	0	0	0	0	0	0	0
Otu16258	0	0	0	0	0	0	0	0	0	0	0	0	0	0	0	0	0	0	0	0	0	0	0	0	0	0	0	0	0	0	0	0	8.909e-05	0	0	0	0	0	0	0	0	0	0	0	0	0	0	0	0
Otu30660	0	0	0	0	0	0	0	0	0	0	0	0	0	0	0	0	0	0	0	0	0	0	0	0	0	0	0	0	0	0	0	0	0.0002673	0	0	0	0	0	0	0	0	0	0	0	0	0	0	0	0
Otu23477	0	0	0	0	0	0	0	0	0	0	0	0	0	0	0	0	0	0	0	0	0	0	0	0	0	0	0	0	0	0	0	0	0	8.565e-05	0	0	0	0	0	0	0	0	0	0	0	0	5.365e-05	0	0
Otu8280	0	0	0	0	0	0	0	0	0	0	0	0	0	0	0	0	0	0	0	0	0	0	0	0	0	0	0	0	0	0	0	0	0	8.565e-05	0	0	0	0	0	0	0	0	0	0	0	0	0	7.644e-05	0
Otu17071	0	0	0	0	0	0	0	0	0	0	0	0	0	0	0	0	0	0	0	0	0	0	0	0	0	0	0	0	0	0	0	0	0	8.565e-05	0	0	0	0	0	0	0	0	0	0	0	0	0	0	0
Otu2129	0	0	0	0	0	0	0	0	0	0	0	0	0	0	0	0	0	0	0	0	0	0	0	0	0	0	0	0	0	0	0	0	0	0	7.663e-05	0	0	0	0	0	0	0	8.851e-05	0	0	0	0	0	0
Otu3737	0	0	0	0	0	0	0	0	0	0	0	0	0	0	0	0	0	0	0	0	0	0	0	0	0	0	0	0	0	0	0	0	0	0	7.663e-05	0	0	0	0	0	0	0	0	0	0	0	0	0	9.288e-05
Otu14784	0	0	0	0	0	0	0	0	0	0	0	0	0	0	0	0	0	0	0	0	0	0	0	0	0	0	0	0	0	0	0	0	0	0	7.663e-05	0	0	0	0	0	0	0	0	0	0	0	0	0	0
Otu15620	0	0	0	0	0	0	0	0	0	0	0	0	0	0	0	0	0	0	0	0	0	0	0	0	0	0	0	0	0	0	0	0	0	0	0	0	6.294e-05	0	0	0	0	0	0	0.0001012	0	0	0	0	0
Otu1981	0	0	0	0	0	0	0	0	0	0	0	0	0	0	0	0	0	0	0	0	0	0	0	0	0	0	0	0	0	0	0	0	0	0	0	0	0	0	0	0	0	0	8.851e-05	0	0	0	5.365e-05	0	0
Otu33033	0	0	0	0	0	0	0	0	0	0	0	0	0	0	0	0	0	0	0	0	0	0	0	0	0	0	0	0	0	0	0	0	0	0	0	0	0	0	0	0	0	0	0	0.0001012	0	9.959e-05	0	0	0
Otu21291	0	0	0	0	0	0	0	0	0	0	0	0	0	0	0	0	0	0	0	0	0	0	0	0	0	0	0	0	0	0	0	0	0	0	0	0	0	0	0	0	0	0	0	0	0	0.0001992	0	0	0
Otu27839	0	0	0	0	0	0	0	0	0	0	0	0	0	0	0	0	0	0	0	0	0	0	0	0	0	0	0	0	0	0	0	0	0	0	0	0	0	0	0	0	0	0	0	0	0	0	0	0.0001529	0
Otu27872	0	0	0	0	0	0	0	0	0	0	0	0	0	0	0	0	0	0	0	0	0	0	0	0	0	0	0	0	0	0	0	0	0	0	0	0	0	0	0	0	0	0	0	0	0	0	0	7.644e-05	0
Otu8844	0	0	0	0	0	0	0	0	0	0	0.0001073	0	0	0	0	0	0	0	0	0	0.000205	0	0	0.0001576	0	0	0	0	0	0	0	0	0	0	0	0	0	0	0	0	0	0	0	0	0	0	0	0	0
Otu3540	0	0	0	0	0	0	0	0.001586	0	0	0	0	0	0	0	0	0	0	0.002121	0	0	0	0	0	0.001617	0	0	0	0.001429	0	0	0.000639	0	0	0	0	0	0	0	0	0	0	0	0	0	0	0	0	0
Otu18067	0	0	0	0	0	0	0	0	0	0	0	0	0	0	0	0	0	0	0	0	0	0	0	0	0.0003235	0	0	0	0.0002042	0	0	0.0002739	0	0	0	0	0	0	0	0	0	0	0	0	0	0	0	0	0
Otu6110	0	0	0	0	0	0	0	0	0	0	0	0	0	0	0	0	0	0	0	0	0	0	0	0	0	0	0.0001398	0	0	0	0	0	0	0	0	0	0	0	0	0	0	0	0	0	0	0	0	0	0
Otu6462	0	0	0	0	0	0	0	0	0.0001359	0	0	0	0	0	0	0	0	0.0001615	0	0	0	0	0	0	0	0	0	0	0	0	0	0	0	0	0	0	0	0.0001413	0	0	0	0	0	0	0	0	0	0.0006115	0
Otu4976	0	0	0	0	0	0.0002231	0	0	0	0	0	0	0	0	0	0	0	0	0	0	0	0	0	0	0	0	0	0	0	0	0	0	0	0	0	0	0	0	0	0	0	0	0	0	0	0	0	0	0
Otu2667	0	0	0	0	0	0	0	0.00111	0	0	0	0	0	0	0	0	0	0	0.00159	0	0	0	0	0	0.005499	0	0	0	0.001021	0	0	0.0004565	0	0	0	0	0	0	0	0	0	0	0	0	0	0	0	0	0
Otu33754	0	0	0	0	0	0	0	0	0	0	0	0	0	0	0	0	0	0	0	0	0	0	0	0	0	0	0	0	0.0004084	0	0	0	0	0	0	0	0	0	0	0	0	0	0	0	0	0	0	0	0
Otu1237	0	0	0	0	0	0	0	0.0006344	0	0	0	0	0	0	0	0	0	0	0.0001767	0	0	0	0	0	0.0006469	0	0	0	0.0006126	0	0	0.006299	0	0	0	0	0	0	0	0	0	0	0	0	0	0	0	0	0
Otu2694	0	0	0	0	0	0	0	0.00111	0	0	0	0	0	0	0	0	0	0	0.0001767	0	0	0	0	0	0.001294	0	0	0	0	0	0	0.001643	0	0	0	0	0	0	0	0	0	0	0	0	0	0	0	0	0
Otu444	0.0005549	0	0.001124	0.002271	0.0004039	0.001339	0.001481	0	0.001223	0.000487	0.00515	0.0007229	0.0003245	0.0003317	0.0004552	0.0004789	0.0009628	0.001292	0	0.0005207	0.001845	0.002003	0.0009024	0.001891	0	0.001595	0.001118	0.001285	0	0.002227	0.001707	0	0.001069	0.0007709	0.001456	0.0006271	0.0008183	0.000989	0.0008028	0.002798	0	0.0001723	0.004426	0.001721	0.0002838	0.0001992	0.0005901	0.005656	0.003158
Otu29650	9.248e-05	0	0	0.0001262	0	0	0	0	0	0	0	0	0	0	0	0	0	0	0	0	0	0	0	0	0	0	0	0	0	0	0	0	0	0	0	0	0	0	0	0	0	0	0	0	0	0	0	0	0
Otu25037	0	0	0	0	0	0	0.0001645	0	0	0	0	0	0	0	0	0	0	0	0	0	0	0	0	0	0	0.0001772	0	0	0	0	0	0	0	0	0	0	0	0	0	0	0	0	0	0	0	0	0	0	0
Otu2584	0	0	0	0	0	0	0	0.0006344	0	0	0	0	0	0	0	0	0	0	0.001237	0	0	0	0	0	0.001456	0	0	0	0.0008168	0	0	0.0004565	0	0	0	0	0	0	0	0	0	0	0	0	0	0	0	0	0
Otu7599	0	0	0	0	0	0	0	0.0001586	0	0	0	0	0	0	0	0	0	0	0.0003534	0	0	0	0	0	0.0004852	0	0	0	0	0	0	0.0001826	0	0	0	0	0	0	0	0	0	0	0	0	0	0	0	0	0
Otu18695	0	0	0	0	0	0	0	0.0001586	0	0	0	0	0	0	0	0	0	0	0	0	0	0	0	0	0	0	0	0	0	0	0	9.129e-05	0	0	0	0	0	0	0	0	0	0	0	0	0	0	0	0	0
Otu16239	0	0	0	0	0	0	0	0.0001586	0	0	0	0	0	0	0	0	0	0	0	0	0	0	0	0	0	0	0	0	0	0	0	9.129e-05	0	0	0	0	0	0	0	0	0	0	0	0	0	0	0	0	0
Otu12644	0	0	0	0	0	0	0	0	0.0001359	0	0	0	0	0	0	0	0	0	0	0	0	0	0	0	0	0	0	0	0	9.28e-05	0	0	0	0	0	0	0	0	0	0	0	0	0	0	0	0	0	7.644e-05	0
Otu10365	0	0	0	0	0	0	0	0	0.0001359	0	0.0001073	0	0	0	0	0	0	0	0	0	0	0	0	0	0	0	0	0	0	0	0	0	0	0	0	0	0	0	0	0	0	0	0	0	0	0	0	0	0
Otu27131	0	0	0	0	0	0	0	0	0	0	0.0001073	0	0	0	0	0	0	0	0	0	0	0	0	0	0	0	0	0	0	0	0	0	0	0	0	0	0	0	0	0	0	0	8.851e-05	0	0	0	0	0	0
Otu10064	0	0	0	0	0	0	0	0	0	0	0	0	0	0	0.0001517	0	0	0	0	0	0	0	0	0	0	0	0	0	0	0	0	0	0	0	0	0	0	0	0	0	0	0	8.851e-05	0	0	0	0	0	0
Otu3293	0	0	0	0	0	0	0	0	0	0	0	0	0	0	0	0	0	0	0.0001767	0	0	0	0	0	0.0004852	0	0	0	0.0002042	0	0	0	0	0	0	0	0	0	0	0	0	0	0	0	0	0	0	0	0
Otu13448	0	0	0	0	0	0	0	0	0	0	0	0	0	0	0	0	0	0	0.0003534	0	0	0	0	0	0	0	0	0	0.0002042	0	0	0	0	0	0	0	0	0	0	0	0	0	0	0	0	0	0	0	0
Otu7883	0	0	0	0	0	0	0	0	0	0	0	0	0	0	0	0	0	0	0.0003534	0	0	0	0	0	0.0003235	0	0	0	0.0002042	0	0	9.129e-05	0	0	0	0	0	0	0	0	0	0	0	0	0	0	0	0	0
Otu33983	0	0	0	0	0	0	0	0	0	0	0	0	0	0	0	0	0	0	0.0001767	0	0	0	0	0	0.0003235	0	0	0	0	0	0	0	0	0	0	0	0	0	0	0	0	0	0	0	0	0	0	0	0
Otu20267	0	0	0	0	0	0	0	0	0	0	0	0	0	0	0	0	0	0	0.0001767	0	0	0	0	0	0.0001617	0	0	0	0	0	0	0	0	0	0	0	0	0	0	0	0	0	0	0	0	0	0	0	0
Otu19866	0	0	0	0	0	0	0	0	0	0	0	0	0	0	0	0	0	0	0	0	0	0	0	0	0.0004852	0	0	0	0	0	0	0	0	0	0	0	0	0	0	0	0	0	0	0	0	0	0	0	0
Otu18676	0	0	0	0	0	0	0	0	0	0	0	0	0	0	0	0	0	0	0	0	0	0	0	0	0	0	0	0	0.0002042	0	0	9.129e-05	0	0	0	0	0	0	0	0	0	0	0	0	0	0	0	0	0
Otu16287	0	0	0	0	0	0	0	0	0	0	0	0	0	0	0	0	0	0	0	0	0	0	0	0	0	0	0	0	0	0	0	0.0001826	0	0	0	0	0	0	0	0	0	0	0	0	0	0	0	0	0
Otu31488	0	0	0	0	0	0	0	0	0	0	0	0	0	0	0	0	0	0	0	0	0	0	0	0	0	0	0	0	0	0	0	0	0	0	0	0	0	0	0	0	0	0	0	0.0001012	0	0	0	0	0
Otu352	0	0	0	0	0	0	0	0	0	0	0	0	0	0	0	0	0	0	0	0	0	0	0	0	0	0	0	0	0	0	0	0	0	0	0	0	0	0	0	0	0	0	0	0	0	0	0	0.0001529	0
Otu560	0.00111	9.909e-05	0.0002498	0.0005047	0	0.0006693	0.0001645	0	0.0004078	0	0.003219	0	0	0.0001106	0	0	0.0001605	0.0001615	0	0	0.0008198	0	0.0001289	0	0	0.0007088	6.988e-05	0	0	9.28e-05	0.0002226	0	0	0.000257	0	0	0.0001259	0.0001413	0.0007025	0.0003815	0.0002061	0	0.000354	0	0	0	0	0	9.288e-05
Otu3820	0	9.909e-05	0	0	0	0	0	0	0	0.0001218	0	0	0	0	0	0	0	0.0001615	0	0	0	0.0001821	0	0	0	0.0003544	0	0	0	0	0	0	8.909e-05	0	7.663e-05	0	0.0001888	0	0	0	0	0	0.0004426	0.0001012	0	0	0	0	9.288e-05
Otu178	9.248e-05	0	0.0001249	0.0001262	0	0.0001116	0	0	0.0009515	0	0	0.0001033	0	0	0	0	0.0003209	0	0	0	0	0.0001821	0.0001289	0	0	0.001595	6.988e-05	9.887e-05	0	0.0001856	0	0	8.909e-05	0	0.0001533	0	0.0006294	0.0002826	0.0004014	0.0006358	0	0	0.000354	0	0.0001892	0	0.0002146	0.0003822	0.001207
Otu665	9.248e-05	0	0.0004997	0	0.0004039	0	0.0004936	0	0.0002718	0	0.0003219	0	0	0.0003317	0	0	0	0.001292	0	0.0005207	0	0.0001821	0.0001289	0.0001576	0	0.0007088	6.988e-05	0.0006921	0	0.000464	0	0	0	0	7.663e-05	0.0001568	0.0002518	0.0004238	0.0002007	0.0001272	0	0	0.0002655	0.0003037	9.462e-05	0.0001992	0.0001073	0.0009937	0.0009288
Otu8406	9.248e-05	0.0001982	0	0.0007571	0.0002019	0.0002231	0	0	0.0001359	0	0	0.0005164	0	0	0	0	0	0	0	0	0	0	0	0	0	0	0	0	0	0	0	0	0	0	0	0.0001568	6.294e-05	0	0	0	0.0002061	8.617e-05	0	0.0002024	0	0	0.0001609	7.644e-05	0
Otu6355	0	0	0	0.0001262	0	0	0	0	0	0	0	0	0	0	0	0	0	0	0	0	0	0	0	0	0	0	0	9.887e-05	0	0	0	0	0	8.565e-05	0	0	0	0	0	0	0	0	0	0	0	0	5.365e-05	7.644e-05	0
Otu9064	0	0	0	0	0.0002019	0	0.0001645	0	0	0	0	0	0	0	0	0	0	0	0	0	0	0	0	0	0	0	0	0	0	0	0	0	0	0	0	0	0	0	0	0	0	0	0	0	9.462e-05	0	0	0	0
Otu31591	0	0	0	0	0.0002019	0	0	0	0	0	0	0	0	0	0	0	0	0	0	0	0	0	0	0	0	0	0	0	0	0	0	0	0	0	7.663e-05	0	0	0	0	0	0	0	0	0	0	0	0	0	0
Otu21241	0	0	0	0	0	0	0.0001645	0	0	0	0	0	0	0	0	0	0	0	0	0	0	0	0	0	0	0	0	0	0	0	0	0	0	0	0	0	0	0	0	0	0	0	0	0	0	0	5.365e-05	0	0
Otu3557	0	0	0	0	0	0	0	0.01538	0	0	0	0	0	0	0	0	0	0	0.001767	0	0	0	0	0	0.002264	0	0	0	0.0008168	0	0	0.004747	0	0	0	0	0	0	0	0	0	0	0	0	0	0	0	0	0
Otu162	0	0	0	0	0	0	0	0.002538	0	0	0	0	0	0	0	0	0	0	0.005831	0	0	0	0	0	0.00372	0	0	0	0.005922	0	0	0.003652	8.909e-05	0	0	0	0	0	0	0	0	0	0	0	0	0	0	0	0
Otu2664	0	0	0	0	0	0	0	0.0006344	0	0	0	0	0	0	0	0	0	0	0.002474	0	0	0	0	0	0.0008087	0	0	0	0.001225	0	0	0	0	0	0	0	0	0	0	0	0	0	0	0	0	0	0	0	0
Otu4126	0	0	0	0	0	0	0	0.00111	0	0	0	0	0	0	0	0	0	0	0.001237	0	0	0	0	0	0.0004852	0	0	0	0.001429	0	0	0	0	0	0	0	0	0	0	0	0	0	0	0	0	0	0	0	0
Otu3622	0	0	0	0	0	0	0	0.0009516	0	0	0	0	0	0	0	0	0	0	0.0001767	0	0	0	0	0	0.0001617	0	0	0	0	0	0	0.0002739	0	0	0	0	0	0	0	0	0	0	0	0	0	0	0	0	0
Otu3587	0	0	0	0	0	0	0	0.0001586	0	0	0	0	0	0	0	0	0	0	0.0005301	0	0	0	0	0	0	0	0	0	0.0004084	0	0	0.0003652	0	0	0	0	0	0	0	0	0	0	0	0	0	0	0	0	0
Otu5234	0	0	0	0	0	0	0	0.0003172	0	0	0	0	0	0	0	0	0	0	0	0	0	0	0	0	0	0	0	0	0	0	0	0	0	0	0	0	0	0	0	0	0	0	0	0	0	0	0	0	0
Otu5061	0	0	0	0	0	0	0	0.0006344	0	0	0	0	0	0	0	0	0	0	0	0	0	0	0	0	0	0	0	0	0	0	0	0	0	0	0	0	0	0	0	0	0	0	0	0	0	0	0	0	0
Otu3378	0	0	0	0	0	0	0	0	0.0001359	0	0	0	0	0	0	0	0	0	0	0	0	0	0.0001289	0	0	0	0	0	0	0	0	0	0	0	0	0	0	0	0	0	0	0	0	0	0	0	0	0	0
Otu9503	0	0	0	0	0	0	0	0	0.0001359	0	0	0.0001033	0	0	0	0	0	0	0	0.0001736	0	0	0	0	0	0	0	9.887e-05	0	0	0	0	0	0	0	0	0	0	0	0	0	0	0	0	0	0	0.0003219	0	0
Otu8718	0	0	0	0	0	0	0	0	0.0001359	0	0	0.0001033	0	0	0	0	0	0	0	0	0	0	0	0	0	0	0	0	0	0	0	0	0	0	0	0	0	0	0	0	0	0	0	0	0	0	0	0	0
Otu2308	0	0	0	0	0	0	0	0	0	0	0	0.0001033	0	0	0	0	0	0	0	0	0	0	0	0	0	0	0	0	0	0	0	0	0	0	0	0	0	0	0	0	0	0	0	0	9.462e-05	0	0	0	0
Otu28085	0	0	0	0	0	0	0	0	0	0	0	0	0	0.0001106	0	0	0	0	0	0	0	0	0	0	0	0	0	0	0	0	0	0	0	0	0	0	0	0	0	0	0	0	0	0	0	0	0	0	0
Otu4036	0	0	0	0	0	0	0	0	0	0	0	0	0	0	0	0	0	0	0.001237	0	0	0	0	0	0.0001617	0	0	0	0.0006126	0	0	0.0002739	0	0	0	0	0	0	0	0	0	0	0	0	0	0	0	0	0
Otu2578	0	0	0	0	0	0	0	0	0	0	0	0	0	0	0	0	0	0	0.0001767	0	0	0	0	0	0.0004852	0	0	0	0	0	0	0	0	0	0	0	0	0	0	0	0	0	0	0	0	0	0	0	0
Otu11842	0	0	0	0	0	0	0	0	0	0	0	0	0	0	0	0	0	0	0	0	0	0	0.0001289	0	0	0	0	0	0	0	0	0	0	0	0	0	0	0	0	0	0	0	0	0.0001012	0	0	0	0	0
Otu7720	0	0	0	0	0	0	0	0	0	0	0	0	0	0	0	0	0	0	0	0	0	0	0	0	0	0.0001772	0	0	0	0	0	0	0	8.565e-05	0	0	0	0	0	0	0	0	0	0	0	0	0	0.0001529	0
Otu1081	0	0	0	0	0	0	0	0	0	0	0	0	0	0	0	0	0	0	0	0	0	0	0	0	0	0	0	0	0	0	0	0	0	0	7.663e-05	0	0	0	0	0	0	0	0	0	0	0	5.365e-05	0	0
Otu15	0.007399	0.01675	0.006746	0.01476	0.01232	0.01863	0.01547	0	0.01251	0.01059	0.00354	0.02096	0.003894	0.001548	0.007283	0.004789	0.0069	0.01438	0	0.01094	0.00246	0.009832	0.004512	0.01623	0	0.002127	0.001607	0.01107	0	0.004918	0.009054	0.0008216	0	0.0143	0.006437	0.01458	0.004343	0.006358	0.01224	0.001399	0.008862	0.04455	0.00655	0.01073	0.008137	0.01086	0.02613	0.009784	0.005294
Otu25440	0	0	0	0.0001262	0	0	0	0	0	0	0	0	0	0	0	0	0	0	0	0	0	0	0	0	0	0	0	0	0	0	0	0	0	0	0	0	0	0	0	0	0	0	0	0.0001012	0	0	0	0	0
Otu2989	0	0	0	0	0	0.0003347	0.0001645	0	0.0001359	0	0.0001073	0.0002065	0	0	0	0	0	0.0001615	0	0	0	0.0001821	0	0.0001576	0	0	0	9.887e-05	0	0	0	0	0	8.565e-05	7.663e-05	0	0	0	0	0	0	8.617e-05	0	0	0	9.959e-05	5.365e-05	0	0
Otu3630	0	0	0	0	0	0	0	0	0	0	0	0	0	0	0	0	0	0	0.0005301	0	0	0	0	0	0.0003235	0	0	0	0	0	0	0.001552	0	0	0	0	0	0	0	0	0	0	0	0	0	0	0	0	0
Otu21672	0	0	0	0	0	0	0	0	0	0	0	0	0	0	0	0	0	0	0.0003534	0	0	0	0	0	0	0	0	0	0	0	0	0	0	0	0	0	0	0	0	0	0	0	0	0	0	0	0	0	0
Otu21949	0	0	0	0	0	0	0	0	0	0	0	0	0	0	0	0	0	0	0	0	0	0	0	0	0	0	0	0	0	0	0	0	0.0002673	0	0	0	0	0	0	0	0	0	0	0	0	0	0	0	0
Otu6814	9.248e-05	0	0	0	0	0	0	0.0001586	0	0.0001218	0	0	0	0	0.0001517	0	0	0	0	0	0	0	0	0	0	0	0	0	0	0	7.421e-05	0	8.909e-05	0	0	0	0	0.0001413	0	0	0	8.617e-05	0	0	0	0	0	0	0
Otu368	0.001572	0.0002973	0.0003748	0.0001262	0	0.001896	0.0006581	0	0.0002718	0	0.002682	0.0009295	0	0.0004422	0	0	0.0003209	0	0	0.0003472	0.0008198	0.0005462	0.0005157	0.0001576	0	0.002304	0.001537	0.002274	0	0.000464	0.004527	0.000639	0.0001782	0	0.0003065	7.838e-05	0.0002518	0.0001413	0.0003011	0.001399	0.0002061	0.0002585	8.851e-05	0.0004049	9.462e-05	0.0002988	0.0001073	0.0003822	0.001393
Otu243	0.0007399	0.0009909	0.001374	0.0001262	0.0002019	0.001673	0.001316	0	0	0.0002435	0.001287	0.0003098	0	0.001106	0.0001517	0	0	0	0	0.0005207	0	0.003095	0.0003867	0.0004728	0	0.002835	0.001607	0.0002966	0	0.001299	0.004453	0.0005477	8.909e-05	0.0005139	0.0006131	0.0006271	0.0002518	0	0.0005018	0.0002543	0.0008244	0.0002585	0.000177	0.001012	0.0005677	0.0003984	0.001127	0.002293	0.000743
Otu314	0.0005549	0.001982	0.001499	0.001388	0	0.003124	0.001481	0	0.0006796	0.0002435	0.001073	0.0006196	0.0005408	0.0003317	0.001062	0.0007184	0.0008023	0	0	0.0008679	0.0006149	0.0007283	0.0007735	0.0006304	0	0.002127	0.002446	0.0005932	0	0.002413	0.002968	9.129e-05	0.00098	0.000257	0.002759	0.001803	0.001574	0.0002826	0.0007025	0.002416	0.0002061	0.0008617	0.001682	0.001316	0.0002838	0.001096	0.001341	0.004586	0.00195
Otu923	0	0.0001982	0	0	0	0	0	0	0	0.000487	0	0	0	0.0006633	0	0	0	0.0008076	0	0	0	0	0	0.0003152	0	0.0007088	0	9.887e-05	0	0	0	0	0	0	0	0	0	0	0.001004	0.000763	0	0	0	0	0	0	0.0001073	0	0.0005573
Otu24150	0	0	0	0	0	0	0.0001645	0	0	0	0	0	0	0	0	0	0	0.0001615	0	0	0	0	0	0	0	0	0	0	0	0	0	0	0	0	0	0	0	0	0	0	0	0	0	0	0	0	0	0	0
Otu6463	0	0	0	0	0	0	0	0	0	0	0.0001073	0	0	0	0	0	0	0	0	0	0	0	0	0	0	0	0	0	0	0	0	0	0	0	0	0	0	0	0	0	0	0	0	0	0	0	0	7.644e-05	0
Otu30807	0	0	0	0	0	0	0	0	0	0	0.0001073	0	0	0	0	0	0	0	0	0	0	0	0	0	0	0	0	9.887e-05	0	0	0	0	0	0	0	0	0	0	0	0	0	0	0	0	0	0	0	0	0
Otu9428	0	0	0	0	0	0	0	0	0	0	0	0.0001033	0	0	0	0	0	0	0	0.0001736	0	0	0	0	0	0	0	0	0	0	0	0	0	0	0	0	0	0	0	0	0	0	0	0	0	0	0	0	0
Otu6289	0	0	0	0	0	0	0	0	0	0	0	0	0	0	0	0	0	0	0	0	0	0	0	0	0	0	0	9.887e-05	0	0	0	0	0	8.565e-05	0	0	0	0	0	0	0	0	0	0	0	0	0	0	0
Otu27693	0	0	0	0	0	0	0	0	0	0	0	0	0	0	0	0	0	0	0	0	0	0	0	0	0	0	0	0	0	0	0	0	0	0	0	0	0	0	0	0	0	0	0	0	0	0	5.365e-05	7.644e-05	0
Otu849	0.0003699	9.909e-05	0.0001249	0.0007571	0.0002019	0.0003347	0	0	0.0004078	0.0006088	0.0004291	0.0002065	0.0001082	0.0001106	0.0001517	0.0002395	0.0001605	0	0	0.0001736	0.000205	0.0009104	0.0006446	0.0009456	0	0.0003544	0.0001398	0.0001977	0	0.000928	0	0	8.909e-05	8.565e-05	0	7.838e-05	0.0001259	0.0004238	0.0003011	0.0003815	0.0006183	8.617e-05	0.000177	0.0002024	0.0002838	9.959e-05	0.0001073	0.0008408	0.001579
Otu9342	0	0	0.0001249	0	0	0.0001116	0	0	0	0	0.0001073	0	0	0	0	0	0	0	0	0	0.000205	0	0	0	0	0	0	0	0	0	0	0	0	8.565e-05	0	0	0	0	0	0	0	0	0	0	0	0	0	0	0
Otu3567	0	0	0	0	0	0	0	0.001269	0	0	0	0	0	0	0	0	0	0	0.0003534	0	0	0	0	0	0.0004852	0	0	0	0.001225	0	0	0.001278	0	0	0	0	0	0	0	0	0	0	0	0	0	0	0	0	0
Otu90	0.001757	0	0.0002498	0.003785	0	0.004239	0	0	0.003262	0.002922	0	0.00537	0.001406	0	0.001669	0.001197	0.003049	0	0	0	0	0.001457	0.00116	0.0003152	0	0	0	0.004548	0	0.001763	0.003562	0.0001826	0.001604	0.00394	0.00115	0.00243	0.0001259	0.003673	0.003111	0.0006358	0.002473	0	0.004957	0.006276	0.0003785	0.001892	0.0002682	0.001452	0.002972
Otu129	0.005641	0.001288	0.008994	0.005552	0.001414	0.0007809	0.008555	0	0.0008155	0.0008523	0.003111	0.01518	0.0007571	0.0004422	0.001669	0.0004789	0.002086	0	0	0.0008679	0.0008198	0.0007283	0.005672	0.0009456	0	0.002304	0.001328	0.005833	0	0.009094	0.0005937	0	0.001069	0.00334	0.0001533	0.0007838	0.003021	0.0002826	0.007125	0.001144	0.0002061	0.003964	0.002124	0.0001012	0.0005677	0.00239	0.001663	0.005121	0.001672
Otu82	0.001665	0.002378	0	0.003785	0.0008078	0.0145	0	0	0.0006796	0	0	0.002169	0	0	0.001821	0	0.001765	0	0	0	0	0	0.003996	0.001734	0	0	0	9.887e-05	0	0.0007424	0.008831	0.0005477	0	0.01191	0.0004598	7.838e-05	0	0.0002826	0.003512	0	0	8.617e-05	0.002567	0.007491	0	0.000498	0.006491	0.0007644	0
Otu1172	9.248e-05	0.0001982	0.0001249	0.0003785	0.001212	0.0001116	0.0003291	0	0.0005437	0.0003653	0	0.0001033	0	0.0004422	0.0003034	0.0002395	0.0001605	0	0	0	0	0.0003642	0.0002578	0.0004728	0	0.0003544	0	0.0001977	0	0.0002784	0.0001484	0	0.0003564	0	0.0003065	0.0002351	0.0004406	0	0.0004014	0.0002543	0	8.617e-05	0.001062	0.0002024	0.0002838	0.0003984	0.0005365	7.644e-05	9.288e-05
Otu3158	0.0002774	0.0001982	0.0009994	0.0002524	0	0.0004462	0.001152	0	0	0	0.0004291	0.0001033	0	0	0.0001517	0	0.001444	0	0	0	0	0	0.0003867	0.0003152	0	0	0.001677	0.0001977	0	0.000464	0.001484	0.0001826	8.909e-05	0.0001713	7.663e-05	0	0.0002518	0	0.0004014	0.0002543	0	0	0.000354	0.0003037	0	0	0.0002682	0.0002293	0.0004644
Otu7944	0	0	0.0001249	0	0	0	0	0	0	0	0	0	0	0	0	0	0	0	0	0	0	0	0	0	0	0	0	9.887e-05	0	0	0	0	0	0	0	0	0	0	0	0	0	0	0	0	0	0	0	0	0
Otu15732	0	0	0.0001249	0	0	0	0	0	0	0	0	0	0	0	0	0	0	0	0	0	0	0	0	0	0	0	0	0	0	0	0	0	0	0	0	0	0	0	0	0	0	0	0	0	0	0	0	0	0
Otu10700	0	0	0	0.0001262	0	0.0002231	0	0	0	0	0	0	0	0	0	0	0	0	0	0	0	0	0	0	0	0	0	0	0	0	0	0	0	8.565e-05	0	0	0	0	0	0	0	0	0	0	0	0	0	0	0
Otu23304	0	0	0	0	0.0002019	0	0	0	0	0	0	0	0	0	0	0	0	0	0	0	0	0	0	0	0	0	0	0	0	0	0	0	0	0	0	0	0	0	0	0	0	0	0	0	0	0	0	7.644e-05	0
Otu2835	0	0	0	0	0	0.0001116	0	0	0	0	0	0	0	0	0	0	0	0	0	0	0	0	0	0	0	0	0	9.887e-05	0	0	0	0	0	0	0	0	0	0	0	0	0	0	0	0	0	0	0	7.644e-05	0
Otu4787	0	0	0	0	0	0.0001116	0	0	0	0	0	0	0	0	0	0	0	0	0	0	0	0	0	0	0	0	0	0	0	9.28e-05	0	0	0	0	0	0	0	0	0	0	0	0	0	0	0	0	0	0	0
Otu2648	0	0	0	0	0	0	0	0.002696	0	0	0	0	0	0	0	0	0	0	0.0007068	0	0	0	0	0	0.0009704	0	0	0	0.001429	0	0	0.001369	0	0	0	0	0	0	0	0	0	0	0	0	0	0	0	0	0
Otu3543	0	0	0	0	0	0	0	0.00904	0	0	0	0	0	0	0	0	0	0	0.005301	0	0	0	0	0	0.001617	0	0	0	0.004493	0	0	0.004838	0	0	0	0	0	0	0	0	0	0	0	0	0	0	0	0	0
Otu5240	0	0	0	0	0	0	0	0.0006344	0	0	0	0	0	0	0	0	0	0	0	0	0	0	0	0	0	0	0	0	0	0	0	0	0	0	0	0	0	0	0	0	0	0	0	0	0	0	0	0	0
Otu5249	0	0	0	0	0	0	0	0.002379	0	0	0	0	0	0	0	0	0	0	0	0	0	0	0	0	0	0	0	0	0	0	0	0	0	0	0	0	0	0	0	0	0	0	0	0	0	0	0	0	0
Otu6942	0	0	0	0	0	0	0	0.0006344	0	0	0	0	0	0	0	0	0	0	0.00106	0	0	0	0	0	0.0004852	0	0	0	0.0004084	0	0	0.0007303	0	0	0	0	0	0	0	0	0	0	0	0	0	0	0	0	0
Otu7633	0	0	0	0	0	0	0	0.0003172	0	0	0	0	0	0	0	0	0	0	0	0	0	0	0	0	0	0	0	0	0	0	0	0.0004565	0	0	0	0	0	0	0	0	0	0	0	0	0	0	0	0	0
Otu10477	0	0	0	0	0	0	0	0.0004758	0	0	0	0	0	0	0	0	0	0	0	0	0	0	0	0	0	0	0	0	0	0	0	0	0	0	0	0	0	0	0	0	0	0	0	0	0	0	0	0	0
Otu1047	0	0	0	0	0	0	0	0.0003172	0	0	0	0	0	0	0	0	0	0	0.01573	0	0	0	0	0	0.01051	0	0	0	0.0192	0	0	0.005934	0	0	0	0	0	0	0	0	0	0	0	0	0	0	0	0	0
Otu24653	0	0	0	0	0	0	0	0.002855	0	0	0	0	0	0	0	0	0	0	0.003181	0	0	0	0	0	0.001132	0	0	0	0.004084	0	0	0.001187	0	0	0	0	0	0	0	0	0	0	0	0	0	0	0	0	0
Otu3556	0	0	0	0	0	0	0	0.001903	0	0	0	0	0	0	0	0	0	0	0.0005301	0	0	0	0	0	0	0	0	0	0.0008168	0	0	0.004473	0	0	0	0	0	0	0	0	0	0	0	0	0	0	0	0	0
Otu5214	0	0	0	0	0	0	0	0.00111	0	0	0	0	0	0	0	0	0	0	0	0	0	0	0	0	0	0	0	0	0	0	0	9.129e-05	0	0	0	0	0	0	0	0	0	0	0	0	0	0	0	0	0
Otu13247	0	0	0	0	0	0	0	0.000793	0	0	0	0	0	0	0	0	0	0	0.0003534	0	0	0	0	0	0	0	0	0	0.0004084	0	0	0.0003652	0	0	0	0	0	0	0	0	0	0	0	0	0	0	0	0	0
Otu9265	0	0	0	0	0	0	0	0.0001586	0	0	0	0	0	0	0	0	0	0	0	0	0	0	0	0	0	0	0	0	0	0	0	9.129e-05	0	0	0	0	0	0	0	0	0	0	0	0	0	0	0	0	0
Otu13261	0	0	0	0	0	0	0	0.0003172	0	0	0	0	0	0	0	0	0	0	0.0003534	0	0	0	0	0	0	0	0	0	0	0	0	0.0003652	0	0	0	0	0	0	0	0	0	0	0	0	0	0	0	0	0
Otu1039	0	0	0	0	0	0	0	0.0003172	0	0	0	0	0	0	0	0	0	0	0.0005301	0	0	0	0	0	0.0001617	0	0	0	0.001634	0	0	0.001004	0	0	0	0	0	0	0	0	0	0	0	0	0	0	0	0	0
Otu18050	0	0	0	0	0	0	0	0.0001586	0	0	0	0	0	0	0	0	0	0	0	0	0	0	0	0	0	0	0	0	0	0	0	9.129e-05	0	0	0	0	0	0	0	0	0	0	0	0	0	0	0	0	0
Otu3537	0	0	0	0	0	0	0	0.0001586	0	0	0	0	0	0	0	0	0	0	0	0	0	0	0	0	0	0	0	0	0	0	0	0.0007303	0	0	0	0	0	0	0	0	0	0	0	0	0	0	0	0	0
Otu5930	0	0	0	0	0	0	0	0	0.0001359	0	0	0	0.0001082	0	0	0	0.002407	0	0	0.0001736	0	0.0005462	0	0	0	0	0	9.887e-05	0	0	0	0	0	0	0	0	0	0	0	0	0	0	0.0007081	0	0	0	0	0	0
Otu451	0	0	0	0	0	0	0	0	0	0	0.02392	0.004751	0	0	0	0	0	0	0	0	0	0	0	0	0	0	0	0	0	0	0	0	0.00196	0	0	0	0	0	0	0	0	0	0	0	0	0	0	0	0
Otu19739	0	0	0	0	0	0	0	0	0	0	0.0004291	0	0	0	0	0	0	0	0	0	0	0	0	0	0	0	0	0	0	0	0	0	0	0	0	0	0	0	0	0	0	0	0	0	0	0	0	0	0
Otu23904	0	0	0	0	0	0	0	0	0	0	0.0006437	0	0	0	0	0	0	0	0	0	0	0	0	0	0	0	0	0	0	0	0	0	0	0	0	0	0	0	0	0	0	0	0	0	0	0	0	0	0
Otu4331	0	0	0	0	0	0	0	0	0	0	0.0001073	0	0	0	0	0	0	0	0	0	0	0	0	0	0	0	0.0001398	0	0	0	0	0	0	0	0	0	0	0	0	0	0	0	0	0	0	0	0	7.644e-05	9.288e-05
Otu8803	0	0	0	0	0	0	0	0	0	0	0	0.0003098	0	0	0	0	0	0	0	0	0	0	0.0001289	0	0	0	0	0	0	0	0	0	0	0	0	0	0	0	0	0	0	0	0	0	0	0	0	0	0
Otu5876	0	0	0	0	0	0	0	0	0	0	0	0	0	0	0	0	0.0001605	0	0	0	0	0	0	0	0	0	0	0	0	0	7.421e-05	0	0	0	0	0	0	0	0	0	0	0	0	0	0	0	0	0	0
Otu33176	0	0	0	0	0	0	0	0	0	0	0	0	0	0	0	0	0.0001605	0	0	0	0	0	0	0	0	0	0	0	0	0	0	0	0	0	0	0	0	0	0.0001004	0	0	0	0	0	0	9.959e-05	0	0.0001529	0
Otu1331	0	0	0	0	0	0	0	0	0	0	0	0	0	0	0	0	0	0	0.004771	0	0	0	0	0	0.003396	0	0	0	0.004901	0	0	0.002556	0	0	0	0	0	0	0	0	0	0	0	0	0	0	0	0	0
Otu13871	0	0	0	0	0	0	0	0	0	0	0	0	0	0	0	0	0	0	0.0005301	0	0	0	0	0	0.0001617	0	0	0	0	0	0	0.0005477	0	0	0	0	0	0	0	0	0	0	0	0	0	0	0	0	0
Otu16164	0	0	0	0	0	0	0	0	0	0	0	0	0	0	0	0	0	0	0.0003534	0	0	0	0	0	0	0	0	0	0.0002042	0	0	0.0001826	0	0	0	0	0	0	0	0	0	0	0	0	0	0	0	0	0
Otu4189	0	0	0	0	0	0	0	0	0	0	0	0	0	0	0	0	0	0	0.0003534	0	0	0	0	0	0.0004852	0	0	0	0	0	0	9.129e-05	0	0	0	0	0	0	0	0	0	0	0	0	0	0	0	0	0
Otu3336	0	0	0	0	0	0	0	0	0	0	0	0	0	0	0	0	0	0	0.0003534	0	0	0	0	0	0.0003235	0	0	0	0.0006126	0	0	0.0004565	0	0	0	0	0	0	0	0	0	0	0	0	0	0	0	0	0
Otu4172	0	0	0	0	0	0	0	0	0	0	0	0	0	0	0	0	0	0	0.0003534	0	0	0	0	0	0.0006469	0	0	0	0	0	0	0.001552	0	0	0	0	0	0	0	0	0	0	0	0	0	0	0	0	0
Otu1155	0	0	0	0	0	0	0	0	0	0	0	0	0	0	0	0	0	0	0.0003534	0	0	0	0	0	0.0004852	0	0	0	0.0004084	0	0	0.0002739	0	0	0	0	0	0	0	0	0	0	0	0	0	0	0	0	0
Otu15542	0	0	0	0	0	0	0	0	0	0	0	0	0	0	0	0	0	0	0	0	0	0	0.0001289	0	0	0	0	0	0	0	0	0	0	0	0	0	0	0	0.0001004	0	0	0	0	0	9.462e-05	0	0	0	0
Otu5979	0	0	0	0	0	0	0	0	0	0	0	0	0	0	0	0	0	0	0	0	0	0	0.0001289	0	0	0	6.988e-05	0	0	0	0	0	0	0	0	0	0	0	0	0	0	0	0	0	0	0	0	0	0
Otu3648	0	0	0	0	0	0	0	0	0	0	0	0	0	0	0	0	0	0	0	0	0	0	0	0	0	0	0	0	0	0	0	0.0008216	0	0	0	0	0	0	0	0	0	0	0	0	0	0	0	0	0
Otu30598	0	0	0	0	0	0	0	0	0	0	0	0	0	0	0	0	0	0	0	0	0	0	0	0	0	0	0	0	0	0	0	0.0003652	0	0	0	0	0	0	0	0	0	0	0	0	0	0	0	0	0
Otu18684	0	0	0	0	0	0	0	0	0	0	0	0	0	0	0	0	0	0	0	0	0	0	0	0	0	0	0	0	0	0	0	0.0003652	0	0	0	0	0	0	0	0	0	0	0	0	0	0	0	0	0
Otu693	0	0	0	0	0	0	0	0	0	0	0	0	0	0	0	0	0	0	0	0	0	0	0	0	0	0	0	0	0	0	0	0	0	8.565e-05	0	0	0	0	0.0001004	0	0	0	0	0	0	0	0	0	0
Otu3665	0	0	0	0	0	0	0	0.0004758	0	0	0	0	0	0	0	0	0	0	0.0003534	0	0	0	0	0	0	0	0	0	0.0002042	0	0	0.0002739	0	0	0	0	0	0	0	0	0	0	0	0	0	0	0	0	0
Otu3594	0	0	0	0	0	0	0	0.0009516	0	0	0	0	0	0	0	0	0	0	0	0	0	0	0	0	0.0001617	0	0	0	0	0	0	0.003469	0	0	0	0	0	0	0	0	0	0	0	0	0	0	0	0	0
Otu12309	0	0	0	0	0	0	0	0	0.0001359	0	0	0	0	0	0	0	0	0	0	0	0	0	0	0	0	0	0	0	0	0	0	0	0	0	7.663e-05	0	0	0.0002826	0	0	0	0	0	0	0	0	0	7.644e-05	0
Otu6041	0	0	0	0	0	0	0	0	0	0	0	0	0	0	0	0	0	0	0	0	0	0	0	0	0	0	0	0	0	9.28e-05	0	0	8.909e-05	0	0	0	0	0.0001413	0	0.0001272	0	0	8.851e-05	0	0	0	0	0	0
Otu7393	0	0	0	0	0	0	0	0	0	0	0	0	0	0	0	0	0	0	0	0	0	0	0	0	0	0	0	0	0	0.0001856	0	0	0	0	0	0	0	0	0	0	0	0	0	0	0	0	0	0	0
Otu7391	0	0	0	0	0	0	0	0	0	0	0	0	0	0	0	0	0	0.0001615	0	0	0	0	0	0	0	0	0	0	0	0.0001856	0	0	0	0	0.0001533	0	0	0	0	0	0	0	8.851e-05	0	0	0	0	0	0
Otu4	0.03588	0.009017	0.02623	0.04681	0.06603	0.0512	0.04047	0	0.01971	0.01023	0.0001073	0.03687	0.006057	0.004312	0.01714	0.005987	0.01733	0	0	0.0302	0.03095	0.00346	0.01431	0.01812	0	0.009747	0.00559	0.02195	0	0.01058	0.03236	0.002647	0.004366	0.0263	0.01318	0.01975	0.008498	0.01356	0.007225	0.00852	0.005359	0.01611	0.02452	0.05001	0.01467	0.02629	0.02312	0.01735	0.01811
Otu19285	9.248e-05	0	0	0.0001262	0.0002019	0	0	0	0	0	0	0	0	0	0	0	0	0	0	0	0	0	0	0	0	0	0	0	0	0	0	0	0	0	7.663e-05	0	0	0	0	0	0	0	0	0	0	0	0	7.644e-05	0
Otu1219	9.248e-05	0	0	0	0	0	0	0	0	0	0	0	0	0	0	0	0	0	0	0	0	0	0	0	0	0	0	0	0	0	0	0	0	0	7.663e-05	0	0	0	0	0	0	0	0	0	0	9.959e-05	0	0	0
Otu17335	9.248e-05	0	0	0	0.0002019	0.0001116	0	0	0	0	0	0	0	0	0	0	0.0001605	0	0	0.0003472	0	0	0	0	0	0	0	0	0	0	0	0	0	0	0	0	0	0	0	0	0	0	0	0.0001012	0	0	5.365e-05	7.644e-05	0
Otu7536	0	0	0.0002498	0.0001262	0	0	0.0001645	0	0	0	0	0.0001033	0	0	0	0	0	0	0	0.0001736	0	0	0	0	0	0	0	0	0	9.28e-05	0	0	0	8.565e-05	7.663e-05	0	0	0	0	0	0	0	0	0.0001012	0	0	0	0	0
Otu1520	0	0	0.0003748	0	0.0002019	0.0001116	0.0003291	0	0	0	0	0.0001033	0	0	0	0	0.0001605	0	0	0	0	0	0	0	0	0	0	0	0	0	7.421e-05	0	0	0	0	0	0	0	0	0	0	0	0	0.0001012	0	0.0001992	5.365e-05	0	0
Otu10135	0	0	0.0001249	0	0	0.0001116	0.0001645	0	0	0	0	0	0	0	0	0	0	0	0	0	0	0	0	0	0	0	0	0	0	0	0	0	0	0	0	0	0	0	0	0	0	0	0	0	0	0	0	0	0
Otu5189	0	0	0.0001249	0	0	0	0.0001645	0	0	0	0	0	0	0	0	0	0	0	0	0	0	0	0	0	0	0	0	0	0	0	0	0	0	0	7.663e-05	0	0	0	0	0	0	0	0	0	0	9.959e-05	0	0	0
Otu25395	0	0	0	0.0002524	0.0004039	0.0001116	0	0	0	0	0	0	0	0	0	0	0	0	0	0	0	0	0	0	0	0	0	0	0	0	0	0	0	0	7.663e-05	0	0	0	0	0	0	0	0	0.0001012	0	0.0001992	5.365e-05	0	0
Otu13352	0	0	0	0.0001262	0.0002019	0.0003347	0	0	0	0	0	0	0	0	0	0	0	0	0	0	0.0004099	0	0	0	0	0	0	0.0001977	0	0	0	0	0	0	0	0	0	0	0	0	0	0	0	0	0	0.0001992	5.365e-05	0	9.288e-05
Otu1764	0	0	0	0.0001262	0.0002019	0	0	0	0	0	0	0	0	0	0	0	0.0001605	0	0	0	0	0	0	0.0001576	0	0	0	0	0	0	0	0	0	0	0	0	6.294e-05	0	0	0	0	0	0	0	0	0	0.0001073	0	9.288e-05
Otu10244	0	0	0	0.0001262	0	0.0001116	0	0	0	0	0	0	0	0	0	0	0	0	0	0	0	0	0	0	0	0	0	0	0	0	0	0	0	0	0	0	0	0	0	0	0	0	0	0	0	0	0	0	0
Otu1093	0	0	0	0.0001262	0	0	0	0	0	0	0	0.0001033	0	0	0	0	0	0	0	0	0	0	0	0	0	0	0	0	0	0	0	0	0	0	7.663e-05	0	0	0	0	0	0	0	8.851e-05	0	0	0	5.365e-05	0	0
Otu18231	0	0	0	0	0.0002019	0.0003347	0	0	0	0	0	0	0	0	0	0	0.0001605	0	0	0	0	0	0	0	0	0	6.988e-05	0	0	0	0	0	0	0	0	0	0	0	0	0	0	0	0	0.0001012	0	0	0	0	0
Otu26371	0	0	0	0	0.0002019	0	0.0001645	0	0	0	0	0	0	0	0	0	0	0	0	0.0001736	0	0	0	0	0	0	0	0	0	0	0	0	0	0	0	7.838e-05	0	0	0	0	0	0	0	0	0	0	0	0	0
Otu31601	0	0	0	0	0.0002019	0	0	0	0	0	0	0	0	0	0	0	0	0	0	0	0	0	0	0	0	0	6.988e-05	0	0	0	0	0	0	0	0	0	0	0	0	0	0	0	0	0	0	0	0	0	0
Otu9363	0	0	0	0	0.0002019	0.0002231	0	0	0.0002718	0	0	0	0	0.0001106	0	0	0	0	0	0	0	0	0	0	0	0	0	0	0	0	0	0	0	0	0	0	0	0	0	0	0	0	0	0.0001012	0	0	0	0	0
Otu7786	0	0	0	0	0.0002019	0	0	0	0	0	0	0	0	0	0	0	0	0	0	0	0	0	0	0	0	0	6.988e-05	0	0	0	0	0	0	0	0	0	0	0	0	0	0	0	0	0	0	0	0	0	0
Otu15468	0	0	0	0	0	0.0001116	0	0	0	0	0	0	0	0	0	0	0	0	0	0	0	0	0	0	0	0	0	0	0	0	0	0	0	0	0	0	0	0	0	0	0	0	0	0	9.462e-05	0	0	0	0
Otu4956	0	0	0	0	0	0.0001116	0	0	0	0	0	0.0001033	0	0	0	0	0	0	0	0	0	0	0	0	0	0	0	0	0	0	0	0	0	0	0	0	0	0	0	0	0	0	0	0	9.462e-05	0	0	0	0
Otu22062	0	0	0	0	0	0.0001116	0	0	0	0	0	0	0	0	0	0	0	0	0	0	0	0	0	0	0	0	0	0	0	0	0	0	0	8.565e-05	0	0	0	0	0	0	0	0	0	0	0	0	0	0	0
Otu8386	0	0	0	0	0	0.0001116	0	0	0.0001359	0	0	0	0	0	0	0	0	0	0	0	0	0	0	0	0	0	0	0	0	0	0	0	0	0	7.663e-05	0	0	0	0	0	0	0	8.851e-05	0	0	0	0	0	0
Otu23843	0	0	0	0	0	0	0	0	0	0	0	0.0003098	0	0	0	0	0	0	0	0	0.000205	0	0	0	0	0	0	0	0	0	0	0	0	0.0001713	0	0	0	0	0	0	0	0	0	0	0	0	0	0	0
Otu9743	0	0	0	0	0	0	0	0	0	0	0	0.0001033	0	0	0	0	0	0	0	0	0	0	0.0001289	0.0001576	0	0	0	0	0	0	0	0	0	0	0	7.838e-05	0	0	0	0	0	0	0	0	0	0	0	0	9.288e-05
Otu4498	0	0	0	0	0	0	0	0	0	0	0	0.0001033	0	0	0	0	0	0	0	0.0001736	0	0	0	0	0	0	0	0	0	0	0	0	0	0	0	0	0	0	0	0	0	0	0	0.0001012	0	9.959e-05	0	0	0
Otu4600	0	0	0	0	0	0	0	0	0	0	0	0.0001033	0	0	0	0	0	0	0	0	0	0	0	0	0	0	0	0	0	0	0	0	0	0	0	0	0	0	0	0	0	0	0	0	0	0	0	7.644e-05	0
Otu10949	0	0	0	0	0	0	0	0	0	0	0	0	0	0	0	0	0	0	0	0.0001736	0.000205	0	0	0	0	0	0	0	0	0	0	0	0	0	0	0	0	0	0	0	0	0	0	0	0	0	0	0	0
Otu21473	0	0	0	0	0	0	0	0	0	0	0	0	0	0	0	0	0	0	0	0	0	0	0	0.0003152	0	0	0	0	0	0	0	0	0	0	0	0	0	0	0	0	0	0	0	0	0	0	0	0	0
Otu24318	0	0	0	0	0	0	0	0	0	0	0	0	0	0	0	0	0	0	0	0	0	0	0	0	0	0	6.988e-05	0	0	0	0	0	0	0	0	0	0	0	0	0	0	0	0	0	0	0	0	0	0
Otu33687	0	0	0	0	0	0	0	0	0	0	0	0	0	0	0	0	0	0	0	0	0	0	0	0	0	0	0	0.0001977	0	0	0	0	0	0	0	0	0	0	0	0	0	0	0	0	0	0	0	0	0
Otu3697	0	0	0	0	0	0	0	0	0	0	0	0	0	0	0	0	0	0	0	0	0	0	0	0	0	0	0	0	0	0	0	0	0	8.565e-05	0	0	0	0	0	0	0	0	8.851e-05	0	0	0	5.365e-05	0	0
Otu6464	0	0	0	0	0	0	0	0	0	0	0	0	0	0	0	0	0	0	0	0	0	0	0	0	0	0	0	0	0	0	0	0	0	0	0	0	0	0	0	0	0	0	0	0	0	0	0	7.644e-05	0
Otu1410	0.0008323	0.0005945	0.0007495	0.0002524	0.00101	0.0005578	0	0	0.0002718	0	0.0009656	0.0005164	0.0003245	0.0004422	0.0006069	0	0.0004814	0.0006461	0	0.0008679	0.0004099	0.0003642	0.001289	0.0006304	0	0.00124	0.0009084	0.0004944	0	0.0002784	0.001113	0	0.0004455	0.000257	0.0002299	0.0001568	0.0005665	0	0.0002007	0.0002543	0.0002061	0.0008617	0.000177	0.0001012	0.0006623	0.0002988	0.0003755	0.0007644	0.0004644
Otu1528	0	0	0.0001249	0	0	0	0.0001645	0	0	0	0.0003219	0.0003098	0	0.0001106	0	0	0	0.0001615	0	0	0	0.0003642	0	0	0	0.0001772	0.0006988	9.887e-05	0	0	0	0	0	8.565e-05	0.0002299	7.838e-05	0.0001259	0	0.0001004	0.0001272	0.0002061	0.0002585	0.000177	0	0	0.0001992	0.0001073	0.0002293	9.288e-05
Otu11942	0	0	0	0	0	0.0004462	0	0	0.0001359	0	0	0	0	0	0	0	0	0	0	0.0001736	0	0	0.0002578	0.0003152	0	0.0001772	0	0.0002966	0	0	0.0001484	9.129e-05	0	0	0	0	0	0.0001413	0	0.0002543	0	0.0001723	8.851e-05	0.0001012	9.462e-05	0.0001992	5.365e-05	7.644e-05	9.288e-05
Otu23812	0	0	0	0	0	0	0	0	0	0	0	0.0002065	0	0	0	0	0	0	0	0	0	0	0	0	0	0	0	0	0	0	0	0	0	0	0	0	0	0	0	0	0	0	0	0	0	0	0	0	0
Otu601	0.0003699	0.002081	0.0006246	0.0007571	0.001817	0.0007809	0.001316	0	0	0	0	0.0007229	0	0	0.0001517	0	0.0006418	0.003554	0	0	0.00164	0	0	0.0009456	0	0	0.0002795	0.000791	0	0	0.0001484	9.129e-05	0.0002673	0.0005139	0	0	0.00214	0	0.001305	0	0	0.0002585	0	0.0001012	0.001135	0.00249	0.0006438	0	0
Otu3628	0	0	0	0	0	0	0	0	0	0	0	0	0	0	0	0	0	0	0	0	0	0	0	0	0.0004852	0	0	0	0.0006126	0	0	0.0002739	0	0	0	0	0	0	0	0	0	0	0	0	0	0	0	0	0
Otu3304	0	0	0	0	0	0	0	0.0006344	0	0	0	0	0	0	0	0	0	0	0.001414	0	0	0	0	0	0.001617	0	0	0	0.001225	0	0	0	0	0	0	0	0	0	0	0	0	0	0	0	0	0	0	0	0
Otu2076	0	0	0	0	0	0	0	0	0	0	0	0	0.0002163	0	0	0	0	0	0	0	0	0.0001821	0	0	0	0	0	0	0	0	0	0	0	0	0	0	0	0	0	0	0	0	0.0002655	0	0	0	0	0	0.0001858
Otu886	0	0	0	0	0	0	0	0	0	0	0	0	0	0	0	0	0	0	0	0	0	0	0	0	0	0	0	0	0	0	0	0	0	0	0	0	0	0	0	0	0	8.617e-05	0	0	0	0	5.365e-05	0	0
Otu25230	0	0	0	0	0	0	0	0	0.0001359	0	0	0	0.0001082	0	0	0	0	0	0	0	0	0	0.0001289	0	0	0	0	0	0	0	0	0	0	0	0	0	0	0	0	0	0	0	0	0	0	0	0	0	9.288e-05
Otu4150	0	0	0	0	0	0	0	0	0	0	0	0	0	0	0	0	0	0	0	0	0	0	0	0	0	0	0	0	0	0	0	0.0001826	0	0	0	0	0	0	0	0	0	0	0	0	0	0	0	0	0
Otu645	0.001387	0.002874	0.0006246	0.001009	0.0008078	0.001562	0.001481	0	0.0004078	0.001948	0.0002146	0.0004131	0.0002163	0.0003317	0.0009103	0.0007184	0.002086	0.000323	0	0.0005207	0.001025	0.001639	0.00232	0.0006304	0	0.0005316	0.001467	0.001582	0	0.0002784	0.001558	0.0001826	0	0.001028	0.000843	0.0007838	0.001322	0	0.0004014	0.0003815	0.0006183	0.000517	0.0004426	0.001822	0.0005677	0.001195	0.001609	0.0007644	0.001207
Otu11260	9.248e-05	0	0	0	0	0	0	0	0	0	0.0005364	0	0	0	0	0	0	0	0	0	0	0	0	0	0	0	0	0	0	0	0	0	0	0	0	0	0	0	0	0	0	0	0	0	0	0	0	0	0
Otu9176	0	0	0	0.0001262	0	0	0.0001645	0	0	0	0	0	0	0	0	0	0	0	0	0	0	0	0	0	0	0	0	9.887e-05	0	0	0	0	0	0	0	0	0	0	0	0	0	8.617e-05	0	0	0	0	0	0	0
Otu6177	0	0	0	0.0001262	0	0	0	0	0	0	0	0	0	0	0	0	0	0	0	0	0	0	0	0	0	0	0	0	0	0	0	0	0	0	0	0	6.294e-05	0	0	0	0	8.617e-05	0	0	0	0	0	0	0
Otu2612	0	0	0	0	0	0	0	0.0006344	0	0	0	0	0	0	0	0	0	0	0.0007068	0	0	0	0	0	0.0008087	0	0	0	0	0	0	0	0	0	0	0	0	0	0	0	0	0	0	0	0	0	0	0	0
Otu3251	0	0	0	0	0	0	0	0.0001586	0	0	0	0	0	0	0	0	0	0	0.0005301	0	0	0	0	0	0.001294	0	0	0	0.0006126	0	0	0.0004565	0	0	0	0	0	0	0	0	0	0	0	0	0	0	0	0	0
Otu1068	0	0	0	0	0	0	0	0	0	0	0	0	0	0	0	0	0	0	0.001767	0	0	0	0	0	0.0008087	0	0	0	0.00245	0	0	0.001095	0	0	0	0	0	0	0	0	0	0	0	0	0	0	0	0	0
Otu2671	0	0	0	0	0	0	0	0	0	0	0	0	0	0	0	0	0	0	0.0008835	0	0	0	0	0	0.0003235	0	0	0	0.0006126	0	0	9.129e-05	0	0	0	0	0	0	0	0	0	0	0	0	0	0	0	0	0
Otu6300	0	0	0	0	0	0	0	0	0	0	0	0	0	0	0	0	0	0	0	0	0	0	0	0.0001576	0	0	0	0	0	0	0	0	0	0	0	0	0	0	0	0	0	0	0	0	0	0	0	0	0
Otu17247	0	0	0	0	0	0	0	0	0	0	0	0	0	0	0	0	0	0	0	0	0	0	0	0	0	0	0	0	0	0	0	0	0	0	0	0	0	0	0	0	0.0002061	0	0	0	0	0	0.0001073	0	0
Otu17302	0	0	0	0	0	0	0	0	0	0	0	0	0	0	0	0	0	0	0	0	0	0	0	0	0	0	0	0	0	0	0	0	0	0	0	0	0	0	0	0	0	0	0	0	9.462e-05	0	0	0	9.288e-05
Otu1832	0	0	0	0	0	0	0	0	0	0	0	0	0	0	0	0	0	0	0	0	0	0	0	0	0	0	0	0	0	0	0	0	0	0	0	0	0	0	0	0	0	0	0	0	0	0	5.365e-05	0	0
Otu27570	0	0	0	0	0	0	0	0	0	0	0	0	0	0	0	0	0	0	0	0	0	0	0	0	0	0	0	0	0	0	0	0	0	0	0	0	0	0	0	0	0	0	0	0	0	0	0	0	0
Otu7581	0	0	0	0	0	0	0	0	0	0	0	0	0	0	0	0	0	0	0	0	0	0	0	0	0.0003235	0	0	0	0.0004084	0	0	0.001187	0	0	0	0	0	0	0	0	0	0	0	0	0	0	0	0	0
Otu20	0.01304	0.002774	0.0008745	0.004038	0.0006058	0.00357	0.001481	0	0.0002718	0.0007305	0.0002146	0.01198	0.0009734	0.00586	0.001669	0.002155	0.005777	0.0008076	0	0.001389	0	0.0009104	0.0007735	0.007565	0	0.004607	0.002585	0.0009887	0	0	0.001855	9.129e-05	0.0007128	0.002313	7.663e-05	0.001176	0.004028	0	0.003713	0.000763	0.0002061	0.0001723	0.00177	0.001012	0.006339	0.003386	0.004882	0.0006115	0.001486
Otu522	0	0.0007927	0.0006246	0.001388	0	0.0007809	0.001316	0	0.0004078	0.0002435	0.0004291	0.001652	0.0001082	0.0001106	0.0001517	0.0007184	0	0.001131	0	0	0	0.0001821	0.0002578	0	0	0	0	0.000791	0	0.0002784	0.0002968	0	0.0006237	0	0.003678	0.005173	0.004784	0.0001413	0.0004014	0	0	0.005687	0.001859	0.0001012	0.0003785	0.002091	0.001824	0.00451	0.0008359
Otu13884	0	0	0	0	0	0	0	0.0001586	0	0	0	0	0	0	0	0	0	0	0.001237	0	0	0	0	0	0.0004852	0	0	0	0.001021	0	0	0	0	0	0	0	0	0	0	0	0	0	0	0	0	0	0	0	0
Otu2610	0	0	0	0	0	0	0	0.00111	0	0	0	0	0	0	0	0	0	0	0.006008	0	0	0	0	0	0.001617	0	0	0	0.006535	0	0	0.004838	8.909e-05	0	0	0	0	0	0	0	0	0	0	0	0	0	0	0	0
Otu3673	0	0	0	0	0	0	0	0.0001586	0	0	0	0	0	0	0	0	0	0	0.0003534	0	0	0	0	0	0.0004852	0	0	0	0.0006126	0	0	0.001461	0	0	0	0	0	0	0	0	0	0	0	0	0	0	0	0	0
Otu9261	0	0	0	0	0	0	0	0.002062	0	0	0	0	0	0	0	0	0	0	0	0	0	0	0	0	0	0	0	0	0	0	0	0	0	0	0	0	0	0	0	0	0	0	0	0	0	0	0	0	0
Otu9287	0	0	0	0	0	0	0	0.0003172	0	0	0	0	0	0	0	0	0	0	0	0	0	0	0	0	0	0	0	0	0	0	0	0.0002739	0	0	0	0	0	0	0	0	0	0	0	0	0	0	0	0	0
Otu5245	0	0	0	0	0	0	0	0.0003172	0	0	0	0	0	0	0	0	0	0	0	0	0	0	0	0	0	0	0	0	0	0	0	0	0	0	0	0	0	0	0	0	0	0	0	0	0	0	0	0	0
Otu18091	0	0	0	0	0	0	0	0.0001586	0	0	0	0	0	0	0	0	0	0	0.0001767	0	0	0	0	0	0	0	0	0	0.0008168	0	0	0.001187	0	0	0	0	0	0	0	0	0	0	0	0	0	0	0	0	0
Otu3602	0	0	0	0	0	0	0	0.0009516	0	0	0	0	0	0	0	0	0	0	0.00159	0	0	0	0	0	0	0	0	0	0.001838	0	0	0.001552	0	0	0	0	0	0	0	0	0	0	0	0	0	0	0	0	0
Otu10472	0	0	0	0	0	0	0	0.0003172	0	0	0	0	0	0	0	0	0	0	0	0	0	0	0	0	0	0	0	0	0	0	0	0	0	0	0	0	0	0	0	0	0	0	0	0	0	0	0	0	0
Otu2581	0	0	0	0	0	0	0	0.002062	0	0	0	0	0	0	0	0	0	0	0.003357	0	0	0	0	0	0.00372	0	0	0	0.00388	0	0	0.002008	0	0	0	0	0	0	0	0	0	0	0	0	0	0	0	0	0
Otu10868	0	0	0	0	0	0	0	0.0004758	0	0	0	0	0	0	0	0	0	0	0.001767	0	0	0	0	0	0.0006469	0	0	0	0.0006126	0	0	0.0005477	0	0	0	0	0	0	0	0	0	0	0	0	0	0	0	0	0
Otu5258	0	0	0	0	0	0	0	0.0001586	0	0	0	0	0	0	0	0	0	0	0	0	0	0	0	0	0	0	0	0	0	0	0	0.0001826	0	0	0	0	0	0	0	0	0	0	0	0	0	0	0	0	0
Otu7499	0	0	0	0	0	0	0	0.0004758	0	0	0	0	0	0	0	0	0	0	0.001767	0	0	0	0	0	0.0008087	0	0	0	0.003267	0	0	0.0003652	0	0	0	0	0	0	0	0	0	0	0	0	0	0	0	0	0
Otu2687	0	0	0	0	0	0	0	0.0006344	0	0	0	0	0	0	0	0	0	0	0.0005301	0	0	0	0	0	0.0001617	0	0	0	0.001021	0	0	0.003013	0	0	0	0	0	0	0	0	0	0	0	0	0	0	0	0	0
Otu3659	0	0	0	0	0	0	0	0.0003172	0	0	0	0	0	0	0	0	0	0	0	0	0	0	0	0	0	0	0	0	0.0004084	0	0	9.129e-05	0	0	0	0	0	0	0	0	0	0	0	0	0	0	0	0	0
Otu4064	0	0	0	0	0	0	0	0.0001586	0	0	0	0	0	0	0	0	0	0	0.0007068	0	0	0	0	0	0.0003235	0	0	0	0.001634	0	0	0.003834	0	0	0	0	0	0	0	0	0	0	0	0	0	0	0	0	0
Otu7672	0	0	0	0	0	0	0	0.0001586	0	0	0	0	0	0	0	0	0	0	0	0	0	0	0	0	0	0	0	0	0	0	0	0.0004565	0	0	0	0	0	0	0	0	0	0	0	0	0	0	0	0	0
Otu9264	0	0	0	0	0	0	0	0.0001586	0	0	0	0	0	0	0	0	0	0	0.0005301	0	0	0	0	0	0.0003235	0	0	0	0.0006126	0	0	9.129e-05	0	0	0	0	0	0	0	0	0	0	0	0	0	0	0	0	0
Otu1101	0	0	0	0	0	0	0	0.000793	0	0	0	0	0	0	0	0	0	0	0.00159	0	0	0	0	0	0.0008087	0	0	0	0.002655	0	0	0.001461	0	0	0	0	0	0	0	0	0	0	0	0	0	0	0	0	0
Otu10463	0	0	0	0	0	0	0	0.0001586	0	0	0	0	0	0	0	0	0	0	0	0	0	0	0	0	0	0	0	0	0.0002042	0	0	0	0	0	0	0	0	0	0	0	0	0	0	0	0	0	0	0	0
Otu28174	0	0	0	0	0	0	0	0.0001586	0	0	0	0	0	0	0	0	0	0	0	0	0	0	0	0	0	0	0	0	0	0	0	0.0003652	0	0	0	0	0	0	0	0	0	0	0	0	0	0	0	0	0
Otu701	0	0	0	0	0	0	0	0	0.003126	0.000487	0	0	0.0001082	0.0007739	0	0	0	0.0006461	0	0	0	0	0.002965	0	0	0.001595	0	0	0	0.000464	7.421e-05	0	0	0	0.002606	0	0	0.001272	0.0006021	0	0	0	0	0	0	0	0	0.0004586	0
Otu23611	0	0	0	0	0	0	0	0	0	0	0.0001073	0	0	0	0	0	0	0	0	0	0	0	0	0	0	0	0	0	0	0	0	0	0	0	0	0	0	0	0	0	0	0	0	0	0	0	0	0	0
Otu22399	0	0	0	0	0	0	0	0	0	0	0.0001073	0	0	0	0	0	0	0	0	0	0.000205	0	0	0	0	0	0	0	0	0	0	0	0	0	0	0	0	0	0	0	0	0	0	0	0	0	0	0	0
Otu1976	0	0	0	0	0	0	0	0	0	0	0	0.0001033	0	0	0	0	0	0	0	0	0	0	0	0	0	0	0	0	0	0	0	0	0	0	0	0	0	0	0	0	0	0	0	0	9.462e-05	9.959e-05	5.365e-05	0	0
Otu30198	0	0	0	0	0	0	0	0	0	0	0	0.0001033	0	0	0	0	0	0	0	0	0	0	0	0	0	0	0	0	0	0	0	0	0	0	0	0	0	0	0	0	0	0	0	0	0	0	0.0001073	0	0
Otu12813	0	0	0	0	0	0	0	0	0	0	0	0.0001033	0	0	0	0	0	0	0	0	0	0	0	0	0	0	0	0	0	0	0	0	0	0	0	0	0	0	0	0	0	0	0	0	0	9.959e-05	0	0	0
Otu322	0	0	0	0	0	0	0	0	0	0	0	0	0.001082	0.0007739	0	0	0.0001605	0	0	0	0.002869	0.0005462	0.0003867	0	0	0.0008861	0.002725	0	0	9.28e-05	0	0	8.909e-05	0	0.0001533	0	0.004406	0	0	0	0.0006183	0	0.003894	0	0.0007569	0	0	0	0.001486
Otu1330	0	0	0	0	0	0	0	0	0	0	0	0	0	0	0	0	0	0	0.004948	0	0	0	0	0	0.001294	0	0	0	0.005922	0	0	0.000639	0	0	0	0	0	0	0	0	0	0	0	0	0	0	0	0	0
Otu10909	0	0	0	0	0	0	0	0	0	0	0	0	0	0	0	0	0	0	0.0001767	0	0	0	0	0	0.0001617	0	0	0	0	0	0	0	0	0	0	0	0	0	0	0	0	0	0	0	0	0	0	0	0
Otu7471	0	0	0	0	0	0	0	0	0	0	0	0	0	0	0	0	0	0	0.001237	0	0	0	0	0	0.0009704	0	0	0	0.001021	0	0	0	0	0	0	0	0	0	0	0	0	0	0	0	0	0	0	0	0
Otu1190	0	0	0	0	0	0	0	0	0	0	0	0	0	0	0	0	0	0	0.00106	0	0	0	0	0	0.0009704	0	0	0	0.002859	0	0	0.0007303	0	0	0	0	0	0	0	0	0	0	0	0	0	0	0	0	0
Otu2668	0	0	0	0	0	0	0	0	0	0	0	0	0	0	0	0	0	0	0.00106	0	0	0	0	0	0.0001617	0	0	0	0.0008168	0	0	0.0001826	0	0	0	0	0	0	0	0	0	0	0	0	0	0	0	0	0
Otu2595	0	0	0	0	0	0	0	0	0	0	0	0	0	0	0	0	0	0	0.0005301	0	0	0	0	0	0.0004852	0	0	0	0.0008168	0	0	0.0001826	0	0	0	0	0	0	0	0	0	0	0	0	0	0	0	0	0
Otu7833	0	0	0	0	0	0	0	0	0	0	0	0	0	0	0	0	0	0	0.0003534	0	0	0	0	0	0.0001617	0	0	0	0.0002042	0	0	0	0	0	0	0	0	0	0	0	0	0	0	0	0	0	0	0	0
Otu2649	0	0	0	0	0	0	0	0	0	0	0	0	0	0	0	0	0	0	0.0001767	0	0	0	0	0	0.0001617	0	0	0	0.0002042	0	0	0	0	0	0	0	0	0	0	0	0	0	0	0	0	0	0	0	0
Otu22904	0	0	0	0	0	0	0	0	0	0	0	0	0	0	0	0	0	0	0.0003534	0	0	0	0	0	0.0001617	0	0	0	0.0004084	0	0	0	0	0	0	0	0	0	0	0	0	0	0	0	0	0	0	0	0
Otu1179	0	0	0	0	0	0	0	0	0	0	0	0	0	0	0	0	0	0	0.0003534	0	0	0	0	0	0.0009704	0	0	0	0.0008168	0	0	0	0	0	0	0	0	0	0	0	0	0	0	0	0	0	0	0	0
Otu24703	0	0	0	0	0	0	0	0	0	0	0	0	0	0	0	0	0	0	0.0001767	0	0	0	0	0	0.0008087	0	0	0	0	0	0	0	0	0	0	0	0	0	0	0	0	0	0	0	0	0	0	0	0
Otu1070	0	0	0	0	0	0	0	0	0	0	0	0	0	0	0	0	0	0	0.0001767	0	0	0	0	0	0	0	0	0	0.0006126	0	0	9.129e-05	0	0	0	0	0	0	0	0	0	0	0	0	0	0	0	0	0
Otu28919	0	0	0	0	0	0	0	0	0	0	0	0	0	0	0	0	0	0	0.0003534	0	0	0	0	0	0	0	0	0	0	0	0	0	0	0	0	0	0	0	0	0	0	0	0	0	0	0	0	0	0
Otu3772	0	0	0	0	0	0	0	0	0	0	0	0	0	0	0	0	0	0	0.0001767	0	0	0	0	0	0	0	0	0	0.0002042	0	0	0	0	0	0	0	0	0	0	0	0	0	0	0	0	0	0	0	0
Otu16390	0	0	0	0	0	0	0	0	0	0	0	0	0	0	0	0	0	0	0	0	0	0	0	0	0.0001617	0	0	0	0.0002042	0	0	0	0	0	0	0	0	0	0	0	0	0	0	0	0	0	0	0	0
Otu3636	0	0	0	0	0	0	0	0	0	0	0	0	0	0	0	0	0	0	0	0	0	0	0	0	0.0001617	0	0	0	0	0	0	0.0005477	0	0	0	0	0	0	0	0	0	0	0	0	0	0	0	0	0
Otu30614	0	0	0	0	0	0	0	0	0	0	0	0	0	0	0	0	0	0	0	0	0	0	0	0	0	0	0	0	0.0002042	0	0	9.129e-05	0	0	0	0	0	0	0	0	0	0	0	0	0	0	0	0	0
Otu1297	0	0	0	0	0	0	0	0	0	0	0	0	0	0	0	0	0	0	0	0	0	0	0	0	0	0	0	0	0.0004084	0	0	0	0	0	0	0	0	0	0	0	0	0	0	0	0	0	0	0	0
Otu7667	0	0	0	0	0	0	0	0	0	0	0	0	0	0	0	0	0	0	0	0	0	0	0	0	0	0	0	0	0.0002042	0	0	0.0001826	0	0	0	0	0	0	0	0	0	0	0	0	0	0	0	0	0
Otu24470	0	0	0	0	0	0	0	0	0	0	0	0	0	0	0	0	0	0	0	0	0	0	0	0	0	0	0	0	0.0004084	0	0	0	0	0	0	0	0	0	0	0	0	0	0	0	0	0	0	0	0
Otu16166	0	0	0	0	0	0	0	0	0	0	0	0	0	0	0	0	0	0	0	0	0	0	0	0	0	0	0	0	0.0002042	0	0	9.129e-05	0	0	0	0	0	0	0	0	0	0	0	0	0	0	0	0	0
Otu3579	0	0	0	0	0	0	0	0	0	0	0	0	0	0	0	0	0	0	0	0	0	0	0	0	0	0	0	0	0	0	0	0.001278	0	0	0	0	0	0	0	0	0	0	0	0	0	0	0	0	0
Otu3631	0	0	0	0	0	0	0	0	0	0	0	0	0	0	0	0	0	0	0	0	0	0	0	0	0	0	0	0	0	0	0	0.0003652	0	0	0	0	0	0	0	0	0	0	0	0	0	0	0	0	0
Otu6583	0	0	0	0	0	0	0	0	0	0	0	0	0	0	0	0	0	0	0	0	0	0	0	0	0	0	0	0	0	0	0	0	0	0	0	0	0	0	0	0	0	0	0	0	0	0	0	0	0
Otu17	0	0.008125	0	0.008202	0.00727	0.006582	0	0	0.006796	0.001461	0	0	0.001082	0.002653	0	0.002395	0.008344	0.0004846	0	0.008853	0	0.001639	0.00116	0.01198	0	0.004076	0	0.008503	0.0004084	0.004269	0.005492	0.000639	0.005346	0.01182	0.004062	7.838e-05	0.006798	0.004097	0.008128	0.00267	0	0.001293	0.002567	0.005264	0.01315	0.007868	0.01872	0.006803	0.003065
Otu6558	0	0	0	0	0	0.0001116	0	0	0	0.0001218	0	0	0	0	0	0	0.0001605	0	0	0	0	0	0	0.0001576	0	0	0	0	0	0	0	0	0	0	0	0	0	0	0	0	0	0	0	0	0	0	0.0001073	0	0
Otu26271	0	0	0	0	0	0.0001116	0	0	0	0	0	0	0	0	0	0	0	0	0	0	0	0	0	0	0	0	0	0	0	0	7.421e-05	0	0	0	0	0	0	0	0	0	0	0	0	0	0	0	0	0	0
Otu1593	0	0	0	0	0	0	0	0	0	0	0	0	0	0	0	0.0002395	0	0	0	0	0	0	0	0	0	0	0	0	0	0	0	0	0	0	0	0	0	0	0	0	0	0	0	0	0	0.0001992	0	0	0
Otu11536	0	0	0	0	0	0	0	0	0	0	0	0	0	0	0	0	0	0	0	0	0	0	0	0	0	0.0005316	0	0	0	0	0	0	0	0	0	0	0	0	0	0	0	0	0	0	9.462e-05	0	0	0	0
Otu6543	0	0	0	0	0	0	0	0	0	0	0	0	0	0	0	0	0	0	0	0	0	0	0	0	0	0	0	9.887e-05	0	0	0	0	0	0	0	0	0	0	0	0	0	0	0	0	0	0	0	0	0
Otu3639	0	0	0	0	0	0	0	0	0	0	0	0	0	0	0	0	0	0	0	0	0	0	0	0	0	0	0	0	0	0	0	0	8.909e-05	0	0	0	0	0	0	0	0	0	0	0	0	0	0	0	0
Otu15942	0	0	0	0	0	0	0	0	0	0	0	0	0	0	0	0	0	0	0	0	0	0	0	0	0	0	0	0	0	0	0	0	8.909e-05	0	0	0	0	0	0	0	0	0	0	0.0001012	0	0	0	0.0001529	0
Otu6478	0	0	0	0	0	0	0	0	0	0	0	0	0	0	0	0	0	0	0	0	0	0	0	0	0	0	0	0	0	0	0	0	0	8.565e-05	0	0	0	0	0	0	0	0	0	0	0	0	5.365e-05	0	0
Otu14198	0	0	0	0	0	0	0	0	0	0	0	0	0	0	0	0	0	0	0	0	0	0	0	0	0	0	0	0	0	0	0	0	0	0	0	0	0	0	0	0	0	0	8.851e-05	0	0	0	0	0	0
Otu14934	0	0	0	0	0	0	0	0	0	0	0	0	0	0	0	0	0	0	0	0	0	0	0	0	0	0	0	0	0	0	0	0	0	0	0	0	0	0	0	0	0	0	0	0.0001012	0	0	0	0	0
Otu21225	0	0	0	0	0	0	0	0	0	0	0	0	0	0	0	0	0	0	0	0	0	0	0	0	0	0	0	0	0	0	0	0	0	0	0	0	0	0	0	0	0	0	0	0	0	0	0.0001073	0	0
Otu12068	0	0	0	0	0	0	0	0	0	0	0	0	0	0	0	0	0	0	0	0	0	0	0	0	0	0	0	0	0	0	0	0	0	0	0	0	0	0	0	0	0	0	0	0	0	0	0	7.644e-05	0
Otu14	0	0	0	0	0	0	0	0	0.01604	0.007062	0	0	0.008328	0.01039	0.006069	0.008142	0	0.04474	0	0	0	0.008376	0.001805	0	0	0.01648	0	0	0	0.008909	0	0	0	0.004711	0.006667	0.0087	0	0.0106	0.0273	0.009919	0.01298	0	0	0	0	0	0	0.009554	0.003994
Otu10403	0	0	0	0	0	0	0	0	0.0001359	0	0	0	0.0001082	0	0	0	0	0.0004846	0	0	0	0	0	0	0	0	0	0	0	9.28e-05	0	0	0	0	0	7.838e-05	0	0	0	0	0	0	0	0	0	0	0	0	9.288e-05
Otu19616	0	0	0	0	0	0	0	0	0.0002718	0	0	0	0	0	0	0	0	0	0	0	0	0	0	0	0	0	0	0	0	0	0	0	0	0	0	0	0	0	0	0	0	0	0	0	0	0	0	0	0
Otu11036	0	0	0	0	0	0	0	0	0	0	0	0	0	0	0	0	0	0.0004846	0	0	0	0	0	0	0	0	0	0	0	0	0	0	0	0	0	0	0	0	0	0	0	0	0	0	0	0	0	0	0
Otu30677	0	0	0	0	0	0	0	0	0	0	0	0	0	0	0	0	0	0.0001615	0	0	0	0	0	0	0	0	0	0	0	0	0	0	0	8.565e-05	0	0	0	0	0	0	0	0	0	0	0	0	0	0	0
Otu7409	0	0	0	0	0	0	0	0	0	0	0	0	0	0	0	0	0	0	0	0	0	0	0	0	0	0	0	0	0	0.0002784	0	0	0	0	0	0	0	0	0	0	0	0	0	0	0	0	0	0	0
Otu27690	0	0	0	0	0	0	0	0	0	0	0	0	0	0	0	0	0	0	0	0	0	0	0	0	0	0	0	0	0	0	0	0	0	0	0	0	0	0	0.0001004	0	0	0	0	0	0	0	0	7.644e-05	0
Otu8191	0	0.0001982	0	0	0	0.0001116	0	0	0	0	0	0	0.0001082	0	0	0	0	0	0	0	0	0	0.0001289	0.0003152	0	0.0001772	0	0	0	9.28e-05	0	0	0	0	0.0001533	0	0.0003147	0.0002826	0.0002007	0.0003815	0	0	0.001151	0.0003037	0.0001892	0.0002988	0.0001073	0.0001529	0.0001858
Otu9274	0	0	0	0	0	0	0	0.0009516	0	0	0	0	0	0	0	0	0	0	0	0	0	0	0	0	0	0	0	0	0	0	0	0	0	0	0	0	0	0	0	0	0	0	0	0	0	0	0	0	0
Otu5276	0	0	0	0	0	0	0	0	0	0	0	0	0	0	0	0	0	0	0.0005301	0	0	0	0	0	0.001617	0	0	0	0	0	0	0	0	0	0	0	0	0	0	0	0	0	0	0	0	0	0	0	0
Otu1692	0	9.909e-05	0.0001249	0	0	0	0	0	0	0	0.0001073	0	0.0001082	0	0	0	0	0	0	0	0	0	0	0.0001576	0	0	0	0	0	0	7.421e-05	0	0	8.565e-05	0	0.0003135	0	0	0	0	0	0	8.851e-05	0	0.0002838	0.0001992	0	0.0003822	9.288e-05
Otu1408	9.248e-05	0.0001982	0	0.0001262	0.0002019	0	0.0003291	0	0	0.0001218	0.0004291	0	0	0.0001106	0	0	0.0001605	0.0001615	0	0	0	0.0001821	0.0001289	0.0001576	0	0.0003544	0.0001398	0	0	0.0001856	0	0	0	0	0	0.0001568	0.0001888	0	0	0.001399	0	0	0.0007081	0	0	0	5.365e-05	0.0002293	9.288e-05
Otu1243	0	0	0	0	0	0.0001116	0	0	0	0	0	0	0	0	0	0	0	0	0	0	0	0	0	0	0	0	0	0	0	0	0	0	0	0	7.663e-05	0	0	0	0	0	0	0	0	0	0	0	0	0	0
Otu372	0	0.0005945	0.0006246	0.0005047	0.00101	0.002677	0.0003291	0	0.0008155	0	0.001824	0.0004131	0.0001082	0.0007739	0.001062	0	0.0001605	0.001292	0	0.0003472	0	0.0005462	0.0002578	0.0004728	0	0.002304	0.0001398	0.001483	0	0.001392	0.008534	0.001095	8.909e-05	0.001199	0.003908	0.0004703	0.0003777	0.0002826	0.0006021	0.001017	0.0004122	0.0009479	0.0002655	0.001721	9.462e-05	0	0.003004	0.001299	0.0004644
Otu9828	0	0	0	0	0.0002019	0	0	0	0	0	0	0	0	0.0001106	0.0001517	0	0	0	0	0	0	0	0	0	0	0	0	0	0	0	0	0	0	0	0	0	0	0	0	0	0	0	0	0	0	0	5.365e-05	0	0
Otu3614	0	0	0	0	0	0	0	0.0001586	0	0	0	0	0	0	0	0	0	0	0.0001767	0	0	0	0	0	0	0	0	0	0.0004084	0	0	0.004199	0	0	0	0	0	0	0	0	0	0	0	0	0	0	0	0	0
Otu3334	0	0	0	0	0	0	0	0.0001586	0	0	0	0	0	0	0	0	0	0	0.0003534	0	0	0	0	0	0.0004852	0	0	0	0.0004084	0	0	0.0005477	0	0	0	0	0	0	0	0	0	0	0	0	0	0	0	0	0
Otu91	0.001387	0.0007927	0.001374	0	0.00101	0.0003347	0.001152	0	0.0008155	0.0003653	0.0003219	0.0008262	0.0002163	0.001216	0.0007586	0.0002395	0.0001605	0.0004846	0	0.00243	0.00123	0.0001821	0.0003867	0.0004728	0	0.0003544	0.0006988	0.0008899	0	0.0003712	0.0009647	9.129e-05	8.909e-05	0.001456	0.0001533	0.0002351	0.0008183	0.0007064	0.003111	0.001272	0	0.001723	0.001062	0.0006073	0.0005677	0	0.0005901	0.001147	0.0003715
Otu253	0.00185	0.005747	0.0001249	0.0002524	0.0008078	0.001227	0.0003291	0	0.0009515	0.000487	0.0009656	0.0002065	0.0003245	0.0005528	0	0.0002395	0.0006418	0.001938	0	0.001041	0.00164	0.0007283	0.00232	0.004886	0	0.00124	0.0008385	0.001681	0	9.28e-05	0.001113	9.129e-05	0	8.565e-05	7.663e-05	0.0003135	0.001448	0.0004238	0.001104	0.0001272	0.0004122	0.0006894	0.0002655	0.003239	0.0006623	0.001593	0.004131	0.0006879	0.001022
Otu100	0.0009248	0	0.0006246	0.0005047	0.002827	0.0006693	0.0001645	0	0.0001359	0.000487	0	0.001446	0.0007571	0.0001106	0.0006069	0.0002395	0.0001605	0	0	0.0008679	0	0.0001821	0.00116	0	0	0.0005316	0	0.000791	0	0	0.0007421	0	0	0.002056	0.0002299	7.838e-05	0.001825	0	0.002007	0.0002543	0.0004122	0.0009479	0.0007966	0.0008098	0.001703	9.959e-05	5.365e-05	7.644e-05	0.0001858
Otu6613	9.248e-05	0	0	0	0	0.0001116	0	0	0	0	0	0	0	0	0	0	0	0	0	0	0	0	0	0	0	0	6.988e-05	0	0	0	0	0	0	0	0	0	0	0	0	0	0	0	0	0	0	0	0	0	0
Otu33730	0	9.909e-05	0	0	0	0	0	0	0	0	0	0	0	0	0	0	0	0	0	0	0	0	0	0	0	0	6.988e-05	0	0	0	0	0	0	0	0	0	0	0	0	0	0	0	0	0	0	0	0	0	0
Otu20719	0	9.909e-05	0	0	0.0002019	0	0	0	0.0002718	0.0001218	0.0002146	0.0002065	0	0	0.0003034	0	0.0001605	0	0	0.0003472	0	0	0	0.0001576	0	0.0001772	0	9.887e-05	0	0	0.0004453	9.129e-05	0.0006237	0.0005996	0.0002299	0.0001568	0.0006294	0	0.0004014	0	0	0	0.0004426	0.0006073	0	0	0.0002146	7.644e-05	0
Otu24198	0	0	0	0	0	0.0001116	0	0	0.0001359	0	0	0	0	0	0	0	0	0	0	0	0	0	0	0	0	0	0	0	0	0	0	0	0	0	0	0	0	0	0	0	0	0	0	0	0	0	0	0	0
Otu3668	0	0	0	0	0	0	0	0.0001586	0	0	0	0	0	0	0	0	0	0	0	0	0	0	0	0	0.0003235	0	0	0	0.0002042	0	0	0.0004565	0	0	0	0	0	0	0	0	0	0	0	0	0	0	0	0	0
Otu31742	0	0	0	0	0	0	0	0.0001586	0	0	0	0	0	0	0	0	0	0	0	0	0	0	0	0	0	0	0	0	0.0002042	0	0	0	0	0	0	0	0	0	0	0	0	0	0	0	0	0	0	0	0
Otu3798	0	0	0	0	0	0	0	0.000793	0	0	0	0	0	0	0	0	0	0	0.003181	0	0	0	0	0	0.003235	0	0	0	0.007351	0	0	0.006938	0	0	0	0	0	0	0	0	0	0	0	0	0	0	0	0	0
Otu8703	0	0	0	0	0	0	0	0	0.0002718	0	0	0	0	0	0	0	0	0	0	0	0	0	0	0	0	0	0	0	0	0	0	0	0	0	0	0	0	0	0	0	0	0	0	0	0	0	0	0	0
Otu21778	0	0	0	0	0	0	0	0	0	0	0.0001073	0	0	0	0	0	0	0	0	0	0	0.0001821	0	0	0	0	0	0	0	0	0	0	0	0	0	0	0	0	0.0001004	0	0	0	0	0	0	0	0	0	0
Otu10934	0	0	0	0	0	0	0	0	0	0	0	0	0	0	0	0	0	0	0.0007068	0	0	0	0	0	0.0003235	0	0	0	0.0002042	0	0	0.0001826	0	0	0	0	0	0	0	0	0	0	0	0	0	0	0	0	0
Otu3103	0	0	0	0	0	0	0	0	0	0	0	0	0	0	0	0	0	0	0	0.0001736	0	0	0	0	0	0	0	0	0	0	0	0	0	0	0	0	0	0	0	0	0	0	0	0	0	0	0.0001073	0	9.288e-05
Otu22251	0	0	0	0	0	0	0	0	0	0	0	0	0	0	0	0	0	0	0	0	0	0	0	0	0	0	0	0.0001977	0	0	0	0	0	0	0	0	0	0	0	0	0	0	0	0	0	9.959e-05	0	0	0
Otu3980	0	0	0	0	0	0	0	0	0	0	0	0	0	0	0	0	0	0	0	0	0	0	0	0	0	0	0	0	0.0002042	0	0	0.0004565	0	0	0	0	0	0	0	0	0	0	0	0	0	0	0	0	0
Otu24454	0	0	0	0	0	0	0	0	0	0	0	0	0	0	0	0	0	0	0	0	0	0	0	0	0	0	0	0	0.0004084	0	0	0	0	0	0	0	0	0	0	0	0	0	0	0	0	0	0	0	0
Otu17015	0	0	0	0	0	0	0	0	0	0	0	0	0	0	0	0	0	0	0	0	0	0	0	0	0	0	0	0	0	0	0	0	0	0	0	0	0	0	0	0.0001272	0	0	0	0	0.0005677	0	0	0	0
Otu3250	0	0	0	0	0	0	0	0.0003172	0	0	0	0	0	0	0	0	0	0	0.0001767	0	0	0	0	0	0.0001617	0	0	0	0.0006126	0	0	0.0001826	0	0	0	0	0	0	0	0	0	0	0	0	0	0	0	0	0
Otu2602	0	0	0	0	0	0	0	0	0	0	0	0	0	0	0	0	0	0	0.0001767	0	0	0	0	0	0.0006469	0	0	0	0	0	0	0.0002739	0	0	0	0	0	0	0	0	0	0	0	0	0	0	0	0	0
Otu18058	0	0	0	0	0	0	0	0	0	0	0	0	0	0	0	0	0	0	0	0	0	0	0	0	0	0	0	0	0	0	0	0.0002739	0	0	0	0	0	0	0	0	0	0	0	0	0	0	0	0	0
Otu1320	0	0	0	0	0	0	0	0.0004758	0	0	0	0	0	0	0	0	0	0	0.00159	0	0	0	0	0	0.001456	0	0	0	0.002859	0	0	0.001917	0	0	0	0	0	0	0	0	0	0	0	0	0	0	0	0	0
Otu2645	0	0	0	0	0	0	0	0.0004758	0	0	0	0	0	0	0	0	0	0	0.0003534	0	0	0	0	0	0.001779	0	0	0	0.0006126	0	0	0.0005477	0	0	0	0	0	0	0	0	0	0	0	0	0	0	0	0	0
Otu4052	0	0	0	0	0	0	0	0	0	0	0	0	0	0	0	0	0	0	0	0	0	0	0	0	0	0	0	0	0.0002042	0	0	9.129e-05	0	0	0	0	0	0	0	0	0	0	0	0	0	0	0	0	0
Otu14539	0	0	0	0	0	0	0	0	0	0	0	0	0	0	0	0	0	0	0	0	0	0	0	0	0	0	0	0	0	0	0	0	0	0	0	0	0	0	0	0	0	0	0	0	0	0.0001992	0	0	0
Otu21966	0	0	0	0	0	0	0	0	0	0	0	0	0	0	0	0	0	0	0	0	0	0	0	0	0	0	0	0	0	0	0	0.0001826	0	0	0	0	0	0	0	0	0	0	0	0	0	0	0	0	0
Otu1158	0	0	0	0	0	0	0	0.00793	0	0	0	0	0	0	0	0	0	0	0.004948	0	0	0	0	0	0.004852	0	0	0	0.007964	0	0	0.00776	0	0	0	0	0	0	0	0	0	0	0	0	0	0	0	0	0
Otu3584	0	0	0	0	0	0	0	0	0	0	0	0	0	0	0	0	0	0	0.0001767	0	0	0	0	0	0.0003235	0	0	0	0	0	0	0.0002739	0	0	0	0	0	0	0	0	0	0	0	0	0	0	0	0	0
Otu3505	0.001295	0	0.0003748	0.0003785	0.0002019	0	0.0004936	0	0	0	0	0.0004131	0	0	0	0	0	0	0	0.0003472	0.000205	0	0	0	0	0	0.0001398	0	0	0	0	0	0.0003564	0	0	0	0	0.0001413	0	0	0	8.617e-05	0	0	0	0	0	0	0
Otu563	0	0.0004954	0	0	0.0002019	0.001339	0	0	0	0.0003653	0	0	0.0004326	0.0008845	0.0007586	0	0.0008023	0.0004846	0	0.0001736	0	0.0009104	0.0005157	0.001576	0	0.003899	0	9.887e-05	0	0.0001856	0.0006679	0.0001826	0	0.0009422	0.00115	0	0.0006924	0	0.0002007	0.0001272	0.0006183	0	0.0009736	0.003543	0.003312	0.001096	0.001073	0	0.002879
Otu17948	0	0	0	0	0	0	0	0	0	0.0001218	0	0	0	0	0	0	0	0	0	0	0	0	0	0.0001576	0	0	0	0	0	0	0	0	0	0	7.663e-05	0	0	0	0	0	0	0	0	0	0.0001892	0	5.365e-05	0	0
Otu32775	0	0	0	0	0	0	0	0	0	0	0	0	0	0	0	0	0	0	0	0	0	0	0	0	0.0001617	0	0	0	0	0	0	9.129e-05	0	0	0	0	0	0	0	0	0	0	0	0	0	0	0	0	0
Otu7676	0	0	0	0	0	0	0	0	0	0	0	0	0	0	0	0	0	0	0	0	0	0	0	0	0	0	0	0	0	0	0	0.0004565	0	0	0	0	0	0	0	0	0	0	0	0	0	0	0	0	0
Otu32005	0	9.909e-05	0	0	0	0	0	0	0	0	0	0	0	0	0	0	0	0	0	0	0	0	0	0.0001576	0	0	0	0	0	0	0	0	0	0	0	0	6.294e-05	0	0.0001004	0	0	0	0	0	0	0	0	0	0
Otu5215	0	0	0	0	0	0	0	0.0006344	0	0	0	0	0	0	0	0	0	0	0	0	0	0	0	0	0	0	0	0	0	0	0	9.129e-05	0	0	0	0	0	0	0	0	0	0	0	0	0	0	0	0	0
Otu42	0.001202	0.0006936	0.001374	0.0008833	0.003635	0.005355	0.0009872	0	0.007476	0.0006088	0.0009656	0.002065	0.0009734	0.0002211	0	0.003113	0.002086	0.000323	0	0.002604	0.004714	0	0.002192	0.0004728	0	0.0008861	0.001258	0.005932	0	0.0005568	0.003414	0.0003652	0.001871	0.001456	0.002452	7.838e-05	0.01051	0.002826	0.002308	0.001017	0.0002061	0.002585	0.003806	0.002328	0.002555	0.004382	0.0007511	0.001452	0.001579
Otu772	9.248e-05	0	0	0.001009	0.0004039	0.001227	0	0	0.0002718	0.0003653	0	0	0.0001082	0.0001106	0.0004552	0.0002395	0.0008023	0.0001615	0	0	0.002255	0.0005462	0.0006446	0.0004728	0	0.0005316	0.0001398	0.0003955	0	0.0002784	0.0006679	0	8.909e-05	0.0005139	0.0009962	0.0002351	0.0005036	0	0.001204	0	0	0.0003447	8.851e-05	0.0008098	0.0005677	0.002091	0.0003219	0.0004586	0.0003715
Otu10634	0	0	0.0001249	0	0	0	0	0	0	0	0	0	0	0	0	0	0	0	0	0	0	0	0	0	0	0	0	9.887e-05	0	0	0	0	0	0	0	0	0	0	0	0	0	0	0	0	0	0	0	0	0
Otu3632	0	0	0	0	0	0	0	0.0003172	0	0	0	0	0	0	0	0	0	0	0.001237	0	0	0	0	0	0.001456	0	0	0	0.0002042	0	0	0.0009129	0	0	0	0	0	0	0	0	0	0	0	0	0	0	0	0	0
Otu7451	0	0	0	0	0	0	0	0.0003172	0	0	0	0	0	0	0	0	0	0	0	0	0	0	0	0	0	0	0	0	0.0004084	0	0	0.0008216	0	0	0	0	0	0	0	0	0	0	0	0	0	0	0	0	0
Otu2591	0	0	0	0	0	0	0	0.0006344	0	0	0	0	0	0	0	0	0	0	0.00159	0	0	0	0	0	0.001456	0	0	0	0.001021	0	0	0.001461	0	0	0	0	0	0	0	0	0	0	0	0	0	0	0	0	0
Otu13202	0	0	0	0	0	0	0	0.0001586	0	0	0	0	0	0	0	0	0	0	0	0	0	0	0	0	0.0001617	0	0	0	0	0	0	0	0	0	0	0	0	0	0	0	0	0	0	0	0	0	0	0	0
Otu3611	0	0	0	0	0	0	0	0.0004758	0	0	0	0	0	0	0	0	0	0	0.0007068	0	0	0	0	0	0.0009704	0	0	0	0.003676	0	0	0.002465	0	0	0	0	0	0	0	0	0	0	0	0	0	0	0	0	0
Otu18085	0	0	0	0	0	0	0	0.0001586	0	0	0	0	0	0	0	0	0	0	0	0	0	0	0	0	0	0	0	0	0	0	0	0.0003652	0	0	0	0	0	0	0	0	0	0	0	0	0	0	0	0	0
Otu11384	0	0	0	0	0	0	0	0	0	0	0	0.0001033	0.0001082	0	0	0	0	0	0	0	0	0	0	0	0	0	0	0	0	0	0	0	0	0	0	0	0	0	0	0	0	0	0	0	0	0	0	0	0
Otu16420	0	0	0	0	0	0	0	0	0	0	0	0	0	0	0	0	0	0	0.0001767	0	0	0	0	0	0.0003235	0	0	0	0.0006126	0	0	9.129e-05	0	0	0	0	0	0	0	0	0	0	0	0	0	0	0	0	0
Otu23114	0	0	0	0	0	0	0	0	0	0	0	0	0	0	0	0	0	0	0	0	0	0	0	0	0.0003235	0	0	0	0	0	0	0	0	0	0	0	0	0	0	0	0	0	0	0	0	0	0	0	0
Otu18092	0	0	0	0	0	0	0	0	0	0	0	0	0	0	0	0	0	0	0	0	0	0	0	0	0	0	0	0	0	0	0	0.0002739	0	0	0	0	0	0	0	0	0	0	0	0	0	0	0	0	0
Otu18142	0	0	0	0	0	0	0	0	0	0	0	0	0	0	0	0	0	0	0	0	0	0	0	0	0	0	0	0	0	0	0	0	0	8.565e-05	0	0	0	0	0	0	0	0	0	0	0	0	0	0	0
Otu64	0.002589	0.003072	0.005372	0.002271	0.004645	0	0.006088	0	0.006524	0.00621	0.0006437	0.004234	0.002812	0.00387	0.0003034	0.001676	0.001284	0.0001615	0	0.0158	0.0008198	0.0001821	0.00116	0.003625	0	0.003899	0.009992	9.887e-05	0	0.002691	0.0002226	0	0.001336	0.004026	0.002682	0	0.005854	0.003391	0.007727	0.001144	0	8.617e-05	0.003098	0.0005061	0.00615	0.004382	0.004292	0.001605	0.005294
Otu20902	0	0	0	0	0.0002019	0	0	0	0	0	0	0	0	0	0	0	0	0	0	0	0	0	0	0	0	0	0	0	0	0	0	0	0	0	0	0	0	0	0	0	0	0	0	0	0	0	5.365e-05	0	0
Otu446	0	0	0	0	0	0	0.0003291	0	0	0	0	0	0	0	0	0	0	0	0	0	0	0	0	0	0	0	0	0	0	0	0	0	0	0	0	0	0	0	0	0	0	0	0	0	0	0	0	0	0
Otu3568	0	0	0	0	0	0	0	0.000793	0	0	0	0	0	0	0	0	0	0	0	0	0	0	0	0	0	0	0	0	0	0	0	0.002191	0	0	0	0	0	0	0	0	0	0	0	0	0	0	0	0	0
Otu2644	0	0	0	0	0	0	0	0.0001586	0	0	0	0	0	0	0	0	0	0	0.01043	0	0	0	0	0	0.005337	0	0	0	0.008577	0	0	0.005934	0	0	0	0	0	0	0	0	0	0	0	0	0	0	0	0	0
Otu3262	0	0	0	0	0	0	0	0	0	0	0	0	0	0	0	0	0	0	0.0001767	0	0	0	0	0	0.0008087	0	0	0	0	0	0	0	0	0	0	0	0	0	0	0	0	0	0	0	0	0	0	0	0
Otu4179	0	0	0	0	0	0	0	0.001269	0	0	0	0	0	0	0	0	0	0	0.003888	0	0	0	0	0	0.002588	0	0	0	0.007147	0	0	0.006847	0	0	0	7.838e-05	0	0	0	0	0	0	0	0	0	0	0	0	0
Otu5484	0	0	0	0	0	0	0	0.0003172	0	0	0	0	0	0	0	0	0	0	0.0008835	0	0	0	0	0	0.001294	0	0	0	0.001429	0	0	0.001095	0	0	0	0	0	0	0	0	0	0	0	0	0	0	0	0	0
Otu2690	0	0	0	0	0	0	0	0	0	0	0	0	0	0	0	0	0	0	0	0	0	0	0	0	0.0003235	0	0	0	0	0	0	0	0	0	0	0	0	0	0	0	0	0	0	0	0	0	0	0	0
Otu16233	0	0	0	0	0	0	0	0	0	0	0	0	0	0	0	0	0	0	0	0	0	0	0	0	0	0	0	0	0	0	0	0.0001826	0	0	0	0	0	0	0	0	0	0	0	0	0	0	0	0	0
Otu256	0.008693	0.0007927	0.005247	0.003912	0	0.0001116	0.007733	0	0.0001359	0.0003653	0.00236	0.001239	0.0009734	0.002764	0.0004552	0	0.002086	0.0008076	0	0.001562	0.006149	0.002549	0.001805	0.0009456	0	0.004607	0.002026	0	0	0.001392	0.0001484	0	0.01657	0.0001713	0.00115	0	0.003273	0	0.0003011	0.0003815	0.001237	0	0.003098	0.0001012	0.003406	0.003585	0.0005365	0	0.001765
Otu67	0.007491	0.005054	0.00862	0.004038	0.004847	0.008478	0.003126	0	0.001087	0.0008523	0.001287	0.004234	0.0009734	0.003206	0.001214	0.0002395	0.004974	0.004523	0	0.006249	0.005329	0.00528	0.02707	0.003467	0	0.009569	0.02732	0.009887	0	0.009373	0.02041	0.001552	0.002316	0.001713	0.008276	0.0002351	0.00491	0.0005651	0.01074	0.005341	0.002473	0.01051	0.00239	0.003543	0.002649	0.002191	0.004614	0.002293	0.003436
Otu200	0.002127	0.002576	0.002124	0.001893	0.002423	0.004574	0.00181	0	0.002718	0.001583	0.001717	0.001859	0.0005408	0.0003317	0.001062	0.0007184	0.001765	0.002261	0	0.00243	0.00246	0.001639	0.0007735	0.000788	0	0.0008861	0.00559	0.001879	0	0.001299	0.003859	0.0002739	0.001426	0.001542	0.001686	0.001568	0.003651	0.00113	0.001706	0.0006358	0.001031	0.00224	0.002213	0.004049	0.002933	0.001892	0.001019	0.001605	0.00195
Otu2088	0	9.909e-05	0	0	0	0.0002231	0	0	0	0	0	0	0	0	0	0	0	0	0	0	0	0.0001821	0	0	0	0	0	0	0	0	0	0	0	0	0	0	0	0	0	0.0001272	0	0	8.851e-05	0	0	0	0	0	0
Otu16108	0	0	0	0.0001262	0	0	0	0	0	0	0	0	0	0	0	0	0	0	0	0	0	0	0	0	0	0	0	0	0	0	0	0	8.909e-05	0	0	0	0	0	0	0	0	8.617e-05	0	0.0001012	0	0	0	0	0
Otu25373	0	0	0	0.0001262	0	0	0.0001645	0	0	0	0	0	0	0	0	0	0	0	0	0.0001736	0	0	0	0	0	0	0	9.887e-05	0	9.28e-05	0	0	0	0	0	0	0	0	0	0	0	0	0	0	0	0	5.365e-05	0	0
Otu6185	0	0	0	0	0.0006058	0	0	0	0	0	0	0	0	0.0001106	0	0	0.0001605	0.0004846	0	0	0	0.0003642	0.0001289	0	0	0.0001772	0	9.887e-05	0	0.0001856	0	0	0	0	0.0001533	0	0	0	0.0001004	0	0	8.617e-05	0	0	0	0	0	0	0
Otu9474	0	0	0	0	0	0.0001116	0	0	0	0	0	0	0	0	0	0	0	0	0	0	0.000205	0	0	0	0	0	0	0	0	0	0	0	0	0	0	0	0	0	0	0	0	0	0	0	0	0	0	0	0
Otu12336	0	0	0	0	0	0.0001116	0	0	0	0	0	0	0	0	0	0	0	0	0	0	0	0	0	0	0	0	6.988e-05	0	0	0	0	0	0	0	0	0	0	0	0	0	0	0	0	0	0	0	0	7.644e-05	0
Otu3623	0	0	0	0	0	0	0	0.000793	0	0	0	0	0	0	0	0	0	0	0.00159	0	0	0	0	0	0.001132	0	0	0	0.002246	0	0	0.001187	0	0	0	0	0	0	0	0	0	0	0	0	0	0	0	0	0
Otu3246	0	0	0	0	0	0	0	0.0004758	0	0	0	0	0	0	0	0	0	0	0.0003534	0	0	0	0	0	0.0009704	0	0	0	0.001021	0	0	0.001004	0	0	0	0	0	0	0	0	0	0	0	0	0	0	0	0	0
Otu1057	0	0	0	0	0	0	0	0.0003172	0	0	0	0	0	0	0	0	0	0	0.0003534	0	0	0	0	0	0.0001617	0	0	0	0.001021	0	0	0	0	0	0	0	0	0	0	0	0	0	0	0	0	0	0	0	0
Otu5271	0	0	0	0	0	0	0	0.0003172	0	0	0	0	0	0	0	0	0	0	0.0001767	0	0	0	0	0	0.0001617	0	0	0	0.0006126	0	0	9.129e-05	0	0	0	0	0	0	0	0	0	0	0	0	0	0	0	0	0
Otu4950	0	0	0	0	0	0	0	0.0001586	0	0	0	0	0	0	0	0	0	0	0.0005301	0	0	0	0	0	0.0004852	0	0	0	0.0002042	0	0	9.129e-05	0	0	0	0	0	0	0	0	0	0	0	0	0	0	0	0	0
Otu8607	0	0	0	0	0	0	0	0	0.0001359	0	0	0	0	0	0	0	0	0	0	0	0.000205	0	0	0	0	0	0	0	0	0	0	0	0	0	0	0	0	0	0	0	0	0	0	0	0	0	0	0	0
Otu24391	0	0	0	0	0	0	0	0	0.0001359	0	0	0	0	0	0	0	0	0	0	0	0	0	0	0	0	0	0	9.887e-05	0	9.28e-05	0	0	0	0	0	0	0	0	0	0	0	0	0	0	0	0	0	0	0
Otu8520	0	0	0	0	0	0	0	0	0.0001359	0	0	0	0	0	0	0	0	0	0	0	0	0	0	0	0	0	6.988e-05	0	0	0	0	0	0	0	0	0	0	0	0	0	0	0	0	0	0	0	0	0	0
Otu16513	0	0	0	0	0	0	0	0	0	0	0	0	0	0	0	0	0	0	0.0003534	0	0	0	0	0	0	0	0	0	0.0002042	0	0	9.129e-05	0	0	0	0	0	0	0	0	0	0	0	0	0	0	0	0	0
Otu7594	0	0	0	0	0	0	0	0	0	0	0	0	0	0	0	0	0	0	0.0003534	0	0	0	0	0	0.0001617	0	0	0	0.0004084	0	0	0.0001826	0	0	0	0	0	0	0	0	0	0	0	0	0	0	0	0	0
Otu3583	0	0	0	0	0	0	0	0	0	0	0	0	0	0	0	0	0	0	0.0001767	0	0	0	0	0	0	0	0	0	0	0	0	9.129e-05	0	0	0	0	0	0	0	0	0	0	0	0	0	0	0	0	0
Otu24327	0	0	0	0	0	0	0	0	0	0	0	0	0	0	0	0	0	0	0	0.0001736	0	0	0	0	0	0	6.988e-05	0	0	0	0	0	0	0	0	0	0	0	0	0	0	0	0	0	0	0	0	0	0
Otu22360	0	0	0	0	0	0	0	0	0	0	0	0	0	0	0	0	0	0	0	0.0001736	0	0	0	0	0	0	0	0	0	0	0	0	0	0	0	0	0	0	0	0	0	0	0	0	0	0	0	0	0
Otu8310	0	0	0	0	0	0	0	0	0	0	0	0	0	0	0	0	0	0	0	0	0.000205	0	0	0	0	0	0	0	0	0	0	0	8.909e-05	0	0	0	0	0	0	0	0	0	0	0	0	0	0	0	0
Otu11962	0	0	0	0	0	0	0	0	0	0	0	0	0	0	0	0	0	0	0	0	0.000205	0	0	0	0	0	0	0	0	0	0	0	0	0	0	0	0	0	0	0	0	0	0	0.0001012	0	0	0	0	0
Otu22596	0	0	0	0	0	0	0	0	0	0	0	0	0	0	0	0	0	0	0	0	0	0	0.0001289	0	0	0	0	9.887e-05	0	0	0	0	0	0	0	0	0	0	0	0	0	0	0	0	0	0	0	0	0
Otu14170	0	0	0	0	0	0	0	0	0	0	0	0	0	0	0	0	0	0	0	0	0	0	0.0001289	0	0	0	0	0	0	0	0	0	0	0	7.663e-05	0	0	0	0	0	0	0	0	0	0	0	0	0	9.288e-05
Otu16160	0	0	0	0	0	0	0	0	0	0	0	0	0	0	0	0	0	0	0	0	0	0	0	0	0	0	0	0	0	9.28e-05	0	0	0	0	0	0	0	0	0	0	0	0	0	0	0	0	0	0	0
Otu8395	0	0	0	0	0	0	0	0	0	0	0	0	0	0	0	0	0	0	0	0	0	0	0	0	0	0	0	0	0	9.28e-05	0	0	0	0	7.663e-05	0	0	0	0	0	0	0	0	0	0	0	0	0	0
Otu32779	0	0	0	0	0	0	0	0	0	0	0	0	0	0	0	0	0	0	0	0	0	0	0	0	0	0	0	0	0	0	7.421e-05	0	0	0	0	0	0	0	0	0	0	0	0	0.0001012	0	0	0	0	0
Otu14032	0	0	0	0	0	0	0	0	0	0	0	0	0	0	0	0	0	0	0	0	0	0	0	0	0	0	0	0	0	0	0	0	0	0	0	0	0	0	0	0	0	0	0	0	0	0	0	0.0001529	0
Otu24170	0	0	0	0	0	0	0	0.0003172	0	0	0	0	0	0	0	0	0	0	0	0	0	0	0	0	0	0	0	0	0	0	0	0	0	0	0	0	0	0	0	0	0	0	0	0	0	0	0	0	0
Otu552	0.002312	0.0004954	0.0007495	0.0003785	0.001212	0.00145	0.002632	0	0.001087	0	0	0.0009295	0.0001082	0.0007739	0.0003034	0	0.0003209	0	0	0.003472	0	0.001639	0.0006446	0.002364	0	0.0008861	0.0004193	0.0003955	0	0.0005568	0.0005195	0.0001826	0.0003564	0.0008565	0	0.0004703	0.001133	0.0008477	0.001806	0.0006358	0.0002061	0.0004308	0.0005311	0.001012	0.001892	0.002888	0.0006974	0.001452	0.000743
Otu5638	9.248e-05	0	0.0001249	0	0	0	0	0	0	0	0	0	0	0	0	0	0	0	0	0	0	0	0.0001289	0	0	0	0.0001398	0	0	0	0	0	0	0	0	0	0	0	0	0	0	0	0	0	0	0	0	0	0
Otu8210	9.248e-05	0	0	0	0	0	0	0	0	0	0.0001073	0	0	0	0	0	0	0	0	0	0	0	0	0	0	0	0	0	0	0	0	0	0	0	0	0	0	0	0.0001004	0	0	0	0	0	0	0	0	0	0
Otu14747	0	9.909e-05	0	0	0	0	0	0	0	0	0	0	0	0	0	0	0	0	0	0	0	0	0	0	0	0	0.0001398	0	0	0	0	0	0	0	0	0	0	0	0	0	0	0	0	0	0	0	0	0	0
Otu2073	0	0	0.0001249	0	0	0	0	0	0	0	0	0	0	0	0	0	0	0	0	0	0	0	0	0	0	0	0	0	0	0	0	0	0	0	0	0	0	0	0	0	0	0	8.851e-05	0	0	0	0	0	0
Otu16902	0	0	0	0.0001262	0	0	0	0	0	0	0	0	0	0	0	0	0	0	0	0	0	0	0.0003867	0	0	0	0	0	0	0	0	0	0	0	0.0001533	0	0	0	0.0001004	0	0	0	0	0.0001012	0	0	0	0	0
Otu3671	0	0	0	0	0	0	0	0.0001586	0	0	0	0	0	0	0	0	0	0	0	0	0	0	0	0	0	0	0	0	0	0	0	9.129e-05	0	0	0	0	0	0	0	0	0	0	0	0	0	0	0	0	0
Otu28824	0	0	0	0	0	0	0	0	0	0	0	0	0	0	0	0	0.0001605	0	0	0	0	0	0	0	0	0	0	0	0	0	0	0	0	0	0	0	0	0	0	0	0	0	0	0	0	0	5.365e-05	0	0
Otu7680	0	0	0	0	0	0	0	0	0	0	0	0	0	0	0	0	0	0	0	0	0	0	0	0	0	0	0	0	0	0	0	0.0003652	0	0	0	0	0	0	0	0	0	0	0	0	0	0	0	0	0
Otu3676	0	0	0	0	0	0	0	0.0004758	0	0	0	0	0	0	0	0	0	0	0.0001767	0	0	0	0	0	0.0001617	0	0	0	0	0	0	0.001004	0	0	0	0	0	0	0	0	0	0	0	0	0	0	0	0	0
Otu1062	0	0	0	0	0	0	0	0.001745	0	0	0	0	0	0	0	0	0	0	0.003534	0	0	0	0	0	0.005175	0	0	0	0.00633	0	0	0.00639	0	0	0	0	0	0	0	0	0	0	0	0	0	0	0	0	0
Otu318	0.005271	0.00109	0.0007495	0.002524	0.001616	0.003012	0.001481	0	0.0009515	0.004627	0.0009656	0.0004131	0	0.0001106	0.0007586	0.0002395	0.001444	0.001615	0	0.002257	0	0.001275	0.003223	0.002206	0	0.002481	0	0.001186	0	0.00232	0.003488	0	0.0001782	0.001285	0.001839	0.0003919	0.001322	0.0008477	0.002308	0.002543	0.0002061	0.0004308	0.001151	0.003745	0.001798	0.0005976	0.001717	0.002293	0.0008359
Otu32	0.003607	0.002774	0.009494	0.004543	0.00525	0.00212	0.01234	0	0.01196	0.01035	0.002789	0.006713	0.002379	0.00387	0.001821	0.002634	0.003851	0.004846	0	0.00243	0.005329	0.005098	0.006833	0.01529	0	0.009038	0.004612	0.001879	0	0.01012	0.001262	0.0002739	0.01212	0.003255	0.005748	0.007211	0.003525	0.01045	0.001706	0.007375	0.003298	0.001465	0.01053	0.005061	0.01145	0.004482	0.007779	0.01124	0.006501
Otu70	0.004254	0.0001982	0	0.00164	0.0002019	0	0.0001645	0	0.0002718	0.0003653	0	0.002375	0.0005408	0	0.001062	0.002634	0.0003209	0	0	0.0008679	0.0008198	0.0001821	0	0.0001576	0	0	0.0008385	0.001483	0	0.001206	0	0	0	0.001542	0	0.002587	0.002266	0.0002826	0.004315	0.0003815	0	0.0002585	0.001328	0.0002024	0.006718	0.001793	0.0005365	0.002293	0.0003715
Otu18792	9.248e-05	0	0	0	0	0	0	0	0	0	0	0.0001033	0	0	0	0	0	0	0	0	0	0	0	0	0	0.0001772	6.988e-05	0	0	0	0	0	0	0.000257	0	0	0	0	0	0	0	0	0	0	0	9.959e-05	0	0	0
Otu10496	0.0002774	0	0.0001249	0.0001262	0	0	0	0	0	0	0.0001073	0.0001033	0	0	0	0	0	0	0	0.0001736	0	0	0	0	0	0	6.988e-05	0	0	0	0	0	0	0	0	0	0	0	0	0	0	0	0	0	9.462e-05	0	0	0	0
Otu573	0	0.001486	0.0002498	0.001893	0.0004039	0.0002231	0.001152	0	0.002447	0.0001218	0.004506	0.002169	0.0005408	0.0004422	0.0004552	0.0007184	0	0.0009691	0	0.0003472	0.001845	0	0.0006446	0.001734	0	0	0.0006988	0.0003955	0	0.0003712	7.421e-05	0	0.001693	0.0006852	0	0.0007838	0.001259	0.001413	0	0.0006358	0	8.617e-05	0.0008851	0.0005061	0.0009462	0.001096	0.002039	0.0006115	0.0003715
Otu12755	0	0	0	0.0001262	0	0	0	0	0	0	0	0.0001033	0	0	0	0	0	0	0	0.0003472	0	0	0	0	0	0	0	0	0	0	0	0	0	0	7.663e-05	0	0	0	0	0	0	0	0	0	0	0	0	0	0
Otu29533	0	0	0	0	0.0002019	0	0	0	0	0	0	0	0	0	0	0	0	0	0	0	0	0	0	0	0	0	0	0	0	0	0	0	0	0	0	0	0	0	0	0	0	0	0	0.0001012	0	0	0	0	0
Otu4863	0	0	0	0	0	0.0001116	0	0	0	0	0	0	0	0	0	0	0	0	0	0	0	0	0	0	0	0	0	0	0	0	0	0	0	0	0	0	0	0	0	0.0001272	0	0	8.851e-05	0	0	0	0	0	0
Otu34117	0	0	0	0	0	0	0.0001645	0	0.0002718	0	0	0.0001033	0	0.0001106	0.0001517	0	0	0.0001615	0	0	0	0	0	0.0001576	0	0	6.988e-05	0	0	0	0	0	0	0	0	0	6.294e-05	0	0	0	0	0	0	0	0	0.0001992	0	0	0
Otu85	0	0	0	0	0	0	0	0.01237	0	0	0	0	0	0	0	0	0	0	0.005478	0	0	0	0	0	0.003882	0	0	0	0.006739	0	0	0.01643	0	0	0	0	0	0	0	0	0	0	0	0	0	0	0	0	0
Otu2631	0	0	0	0	0	0	0	0.001586	0	0	0	0	0	0	0	0	0	0	0.001237	0	0	0	0	0	0.001294	0	0	0	0.0006126	0	0	0.0005477	0	0	0	0	0	0	0	0	0	0	0	0	0	0	0	0	0
Otu2681	0	0	0	0	0	0	0	0.0006344	0	0	0	0	0	0	0	0	0	0	0.0005301	0	0	0	0	0	0.0006469	0	0	0	0.0006126	0	0	9.129e-05	0	0	0	0	0	0	0	0	0	0	0	0	0	0	0	0	0
Otu3532	0	0	0	0	0	0	0	0.0004758	0	0	0	0	0	0	0	0	0	0	0.0007068	0	0	0	0	0	0.002103	0	0	0	0.001634	0	7.421e-05	0.003469	0	0	0	0	0	0	0	0	0	0	0	0	0	0	0	0	0
Otu3562	0	0	0	0	0	0	0	0.0004758	0	0	0	0	0	0	0	0	0	0	0.0007068	0	0	0	0	0	0.0008087	0	0	0	0.001634	0	0	0.0008216	0	0	0	0	0	0	0	0	0	0	0	0	0	0	0	0	0
Otu7917	0	0	0	0	0	0	0	0.0003172	0	0	0	0	0	0	0	0	0	0	0.0005301	0	0	0	0	0	0.0003235	0	0	0	0	0	0	0.0002739	0	0	0	0	0	0	0	0	0	0	0	0	0	0	0	0	0
Otu13237	0	0	0	0	0	0	0	0.0001586	0	0	0	0	0	0	0	0	0	0	0	0	0	0	0	0	0	0	0	0	0	0	0	0	0	0	0	0	0	0	0	0	0	0	0	0	0	0	0	7.644e-05	0
Otu14026	0	0	0	0	0	0	0	0	0.0001359	0	0	0	0	0	0	0	0	0	0	0	0	0	0	0	0	0	0	0	0	0	0	0	0	0	0	0	0	0	0	0	0	0	0	0	0	0	0	7.644e-05	0
Otu23982	0	0	0	0	0	0	0	0	0	0	0.0002146	0	0	0	0	0	0	0	0	0	0	0	0	0	0	0	0	0	0	0	0	0	0	0	0	0	0	0	0	0	0	0	0	0	0	0	0	0	0
Otu32028	0	0	0	0	0	0	0	0	0	0	0	0.0001033	0	0	0	0	0	0	0	0	0	0	0	0	0	0	0	0	0	0	0	0	0	0	0	0	0	0	0.0001004	0	0	0	0	0	0	0	0	0	0
Otu3872	0	0	0	0	0	0	0	0	0	0	0	0.0001033	0	0	0	0	0	0	0	0	0	0	0	0	0	0	0	0	0	9.28e-05	0	0	0	0	0	0	0	0	0	0.0001272	0	0	0	0	0	0	0	0	0
Otu5654	0	0	0	0	0	0	0	0	0	0	0	0	0	0	0	0	0	0	0	0	0	0	0.0001289	0	0	0	0	0	0	9.28e-05	0	0	0	0	0	0	0	0	0	0	0	0	0	0	0	0	0	0	9.288e-05
Otu24722	0	0	0	0	0	0	0	0	0	0	0	0	0	0	0	0	0	0	0	0	0	0	0	0.0003152	0	0	0	0	0	0	0	0	0	0	0	0	0	0	0	0	0	0	0	0	0	0	0	0	0
Otu16224	0	0	0	0	0	0	0	0	0	0	0	0	0	0	0	0	0	0	0	0	0	0	0	0	0.0001617	0	0	0	0.0002042	0	0	0.000639	0	0	0	0	0	0	0	0	0	0	0	0	0	0	0	0	0
Otu4818	0	0	0	0	0	0	0	0	0	0	0	0	0	0	0	0	0	0	0	0	0	0	0	0	0.0001617	0	0	0	0	0	0	9.129e-05	0	0	0	0	0	0	0	0	0	0	0	0	0	0	0	0	0
Otu33727	0	0	0	0	0	0	0	0	0	0	0	0	0	0	0	0	0	0	0	0	0	0	0	0	0	0	6.988e-05	0	0	0	0	0	0	0	0	0	0	0	0	0	0	0	0	0	0	0	5.365e-05	0	0
Otu23253	0	0	0	0	0	0	0	0	0	0	0	0	0	0	0	0	0	0	0	0	0	0	0	0	0	0	6.988e-05	0	0	0	0	0	0	0	0	0	0	0	0	0	0	0	0	0	0	0	0	7.644e-05	0
Otu8000	0	0	0	0	0	0	0	0	0	0	0	0	0	0	0	0	0	0	0	0	0	0	0	0	0	0	0	9.887e-05	0	0	0	0	0	0	0	0	0	0	0	0	0	0	0	0	0	0	0	0	0
Otu18071	0	0	0	0	0	0	0	0	0	0	0	0	0	0	0	0	0	0	0	0	0	0	0	0	0	0	0	0	0.0004084	0	0	9.129e-05	0	0	0	0	0	0	0	0	0	0	0	0	0	0	0	0	0
Otu1839	0	0	0	0	0	0	0	0	0	0	0	0	0	0	0	0	0	0	0	0	0	0	0	0	0	0	0	0	0	0	0	0	0	0	0	7.838e-05	0	0	0.0001004	0	0	0	0	0.0002024	0	0	0.0001073	0	0
Otu19347	0	0	0	0	0	0	0	0	0	0	0	0	0	0	0	0	0	0	0	0	0	0	0	0	0	0	0	0	0	0	0	0	0	0	0	0	0	0	0.0001004	0	0	0	0	0	0	0	0	0	0
Otu15460	0	0	0	0	0	0	0	0	0	0	0	0	0	0	0	0	0	0	0	0	0	0	0	0	0	0	0	0	0	0	0	0	0	0	0	0	0	0	0	0	0	0	8.851e-05	0	0	0	0	7.644e-05	0
Otu2243	0	0	0	0	0	0	0	0	0	0	0	0	0	0	0	0	0	0	0	0	0	0	0	0	0	0	0	0	0	0	0	0	0	0	0	0	0	0	0	0	0	0	0	0.0002024	0	0	0	0	0
Otu15471	0	0	0	0	0	0	0	0	0	0	0	0	0	0	0	0	0	0	0	0	0	0	0	0	0	0	0	0	0	0	0	0	0	0	0	0	0	0	0	0	0	0	0	0	0.0001892	0	0	0	0
Otu23549	0	0	0	0	0	0	0	0	0	0	0	0	0	0	0	0	0	0	0	0	0	0	0	0	0	0	0	0	0	0	0	0	0	0	0	0	0	0	0	0	0	0	0	0	9.462e-05	0	0	0	0
Otu6094	0	0	0	0	0	0	0	0	0	0	0	0	0	0	0	0	0	0	0	0	0	0	0	0	0	0	0	0	0	0	0	0	0	0	0	0	0	0	0	0	0	0	0	0	9.462e-05	0	0	0	0
Otu264	0.002497	0.0002973	0.0006246	0.0002524	0	0.001004	0.0003291	0	0.001495	0.0001218	0.0008583	0.001033	0.0007571	0.0003317	0.001821	0.0004789	0.0003209	0	0	0.0005207	0.000205	0	0	0.0001576	0	0	0.0004891	0.001582	0.0002042	0.0002784	0.0005195	9.129e-05	0.0001782	0.002741	0.0003832	0.0008622	0.0003147	0.00113	0.0006021	0	0.0004122	0.0004308	0.0002655	0.0007086	0.0006623	0.001096	0.0005365	0.0009172	0.0001858
Otu1861	9.248e-05	0	0	0	0	0.0001116	0	0	0	0.0001218	0	0.0002065	0	0	0	0	0	0	0	0	0	0	0.0001289	0.0001576	0	0	0	9.887e-05	0	0	0	0	0	0	0	0	0.0001259	0	0	0	0	8.617e-05	0	0	0.0002838	9.959e-05	0.0001073	7.644e-05	0
Otu1197	0	0	0	0	0	0	0	0.0004758	0	0	0	0	0	0	0	0	0	0	0.00106	0	0	0	0	0	0.0008087	0	0	0	0.002655	0	0	0.0007303	0	0	0	0	0	0	0	0	0	0	0	0	0	0	0	0	0
Otu4204	0	0	0	0	0	0	0	0.0003172	0	0	0	0	0	0	0	0	0	0	0	0	0	0	0	0	0.0003235	0	0	0	0.0002042	0	0	0.0009129	0	0	0	0	0	0	0	0	0	0	0	0	0	0	0	0	0
Otu1240	0	0	0	0	0	0	0	0.001903	0	0	0	0	0	0	0	0	0	0	0.0001767	0	0	0	0	0	0.0009704	0	0	0	0.001021	0	0	0.0001826	0	0	0	0	0	0	0	0	0	0	0	0	0	0	0	0	0
Otu5239	0	0	0	0	0	0	0	0.000793	0	0	0	0	0	0	0	0	0	0	0.0001767	0	0	0	0	0	0.0001617	0	0	0	0	0	0	9.129e-05	0	0	0	0	0	0	0	0	0	0	0	0	0	0	0	0	0
Otu7926	0	0	0	0	0	0	0	0.0003172	0	0	0	0	0	0	0	0	0	0	0.0001767	0	0	0	0	0	0.0001617	0	0	0	0	0	0	0	0	0	0	0	0	0	0	0	0	0	0	0	0	0	0	0	0
Otu13204	0	0	0	0	0	0	0	0.0006344	0	0	0	0	0	0	0	0	0	0	0.0001767	0	0	0	0	0	0.0001617	0	0	0	0	0	0	0.0004565	0	0	0	0	0	0	0	0	0	0	0	0	0	0	0	0	0
Otu2683	0	0	0	0	0	0	0	0.0001586	0	0	0	0	0	0	0	0	0	0	0	0	0	0	0	0	0.0004852	0	0	0	0	0	0	0	0	0	0	0	0	0	0	0	0	0	0	0	0	0	0	0	0
Otu21562	0	0	0	0	0	0	0	0.0001586	0	0	0	0	0	0	0	0	0	0	0	0	0	0	0	0	0.0001617	0	0	0	0	0	0	0	0	0	0	0	0	0	0	0	0	0	0	0	0	0	0	0	0
Otu4153	0	0	0	0	0	0	0	0.001269	0	0	0	0	0	0	0	0	0	0	0.00106	0	0	0	0	0	0.0006469	0	0	0	0.0004084	0	0	0.000639	0	0	0	0	0	0	0	0	0	0	0	0	0	0	0	0	0
Otu16905	0	0	0	0	0	0	0	0	0	0	0.0001073	0.0001033	0	0.0001106	0	0	0	0	0	0	0	0	0	0	0	0	0	0	0	9.28e-05	0	0	0	0	7.663e-05	0	0	0	0	0	0	0	0	0	0	0	0	0	0
Otu859	0	0.0001982	0.0001249	0	0	0	0.0003291	0	0.0001359	0	0	0.0001033	0.0001082	0.0003317	0.0003034	0	0	0.0001615	0	0	0	0.0003642	0	0	0	0.0001772	0	9.887e-05	0	0	0	0	0	0	7.663e-05	7.838e-05	0.0005036	0	0.0002007	0.0001272	0	0.0003447	0	0	9.462e-05	0.0003984	5.365e-05	0.0001529	0
Otu49	0.003237	0.002477	0.002998	0.002524	0.002019	0.01049	0.002632	0	0.001087	0.002435	0.0009656	0.004647	0.002488	0.001769	0.003641	0.001437	0.001284	0.001938	0	0.002951	0.0004099	0.002003	0.00361	0.001891	0	0.00124	0.00566	0.001384	0	0.001021	0.00987	0.0007303	0.001158	0.004882	0.001916	0.001568	0.003084	0.000989	0.001806	0.002289	0.002679	0.001465	0.001682	0.005871	0.002649	0.005577	0.00177	0.001911	0.0003715
Otu158	0.002959	0.0003964	0	0.0006309	0.0008078	0	0.0001645	0	0.002854	0.0003653	0.00236	0.002169	0	0.003538	0.0006069	0	0.0003209	0.0001615	0	0.0006943	0.000205	0.0001821	0.002063	0.001576	0	0.006025	0	0.001483	0	0.002227	0.0003711	0.0002739	0.001158	0.0009422	0.0003065	0.0001568	0.001259	0.0008477	0.0008028	0.0002543	0	0.0004308	0.001239	0.0003037	0.001987	0.0006971	0.000912	0.000535	0.0009288
Otu4558	0.0005549	0.0001982	0.0002498	0.0006309	0.0002019	0	0.0001645	0	0.0002718	0.0001218	0.0003219	0.0005164	0.0005408	0.0006633	0.0009103	0	0.0003209	0.000323	0	0.0001736	0.000205	0.0003642	0.0003867	0.0003152	0	0.0001772	6.988e-05	0.001879	0	0.001206	0	0	0	0.001199	0.0002299	0.0001568	0.0005036	0	0.0003011	0.0002543	0.0004122	0.0007755	0.000354	0.0003037	0.0005677	0	0.0001609	0.0003057	0.0002786
Otu118	0.0009248	0.0003964	0.003498	0.00164	0.001414	0.002566	0.004113	0	0.008563	0.001583	0.001073	0.002892	0.001082	0.002764	0.0009103	0.003592	0.003851	0.001777	0	0.001909	0.004919	0.002549	0.001418	0.001103	0	0.003013	0.002306	0.0001977	0	0.00297	0.002004	9.129e-05	0.004277	0.0007709	0.001992	0.002038	0.0001888	0.004521	0.001204	0.001272	0.001443	0.0001723	0.004603	0.002531	0.001798	0.002789	0.0008047	0.001376	0.001393
Otu942	0.0006474	0	0.0002498	0.001136	0.0002019	0	0.0001645	0	0	0	0.001502	0.0003098	0.0002163	0.0008845	0.0009103	0	0.0003209	0.0001615	0	0.0005207	0.000205	0.0009104	0.0006446	0	0	0.0003544	0.0006988	0.000791	0	0.0005568	7.421e-05	0	0.0006237	0.001199	0.0001533	0.0002351	0.0006924	0.0002826	0.0003011	0.000763	0.0002061	0.0004308	0.000177	0	0.0007569	0.000498	0	0.0002293	9.288e-05
Otu2271	0.0006474	0	0.0002498	0.0003785	0.0002019	0.0005578	0	0	0.0002718	0.0001218	0.0008583	0.0002065	0	0	0.0001517	0	0.0001605	0.0001615	0	0	0.0006149	0	0	0.0001576	0	0	0.0001398	0	0	0	7.421e-05	9.129e-05	8.909e-05	0	0	0.0003135	0	0.0002826	0	0	0.0002061	0	0	0.001113	0	0.0005976	0	0.0003057	0
Otu628	0.001387	9.909e-05	0	0.0008833	0	0.0003347	0.0001645	0	0.001087	0	0.0002146	0	0	0.0001106	0	0	0.0003209	0	0	0	0.0006149	0	0.0001289	0	0	0.0003544	0	0.0001977	0	0	0.0004453	0	0.0001782	0.0001713	7.663e-05	0	0.0002518	0.0001413	0.0006021	0.000763	0	0	0.000354	0.0001012	9.462e-05	0	5.365e-05	0.0001529	0.0005573
Otu1599	0.0006474	0.0002973	0.0006246	0.001136	0.0008078	0.0001116	0.0008226	0	0.001223	0.0006088	0.0009656	0.0007229	0	0.0002211	0.0001517	0.0004789	0.0003209	0.002746	0	0	0	0.0003642	0.001031	0.0006304	0	0.0007088	0.000559	0.0006921	0	0.000464	0.0002968	9.129e-05	0.0008909	0.0003426	0.0005364	0.0001568	0.0006294	0.0002826	0.0008028	0.0005086	0	8.617e-05	0.0007966	0.0003037	0.0006623	0.001096	0.0005365	0.000535	0.001022
Otu5726	0.0002774	0	0.0002498	0	0	0	0.0003291	0	0	0.0002435	0.0004291	0	0	0.0001106	0.0001517	0	0	0.0001615	0	0	0	0	0.0001289	0	0	0	0	0.0001977	0	9.28e-05	7.421e-05	0	0	0.0001713	0.0001533	7.838e-05	0.0003147	0	0	0.0001272	0.0002061	0	0.0006196	0	0	0	0	0.0001529	0.0001858
Otu442	0.0004624	0.0002973	0.0009994	0.0007571	0	0.0005578	0.001481	0	0.001087	0.0009741	0.0006437	0.0002065	0.0001082	0.001769	0.0007586	0	0.0003209	0.0001615	0	0.002604	0.0008198	0	0.0003867	0.001418	0	0.001595	0.001537	0	0.0002042	0.001206	0.0004453	9.129e-05	0.0001782	0.0005139	0.0009196	0.0006271	0.001007	0.001978	0.0004014	0.001399	0	0.0001723	0.001151	0.001012	0.0008515	0.001096	0.0004292	0.001299	9.288e-05
Otu1473	0.0002774	9.909e-05	0	0.0001262	0	0.0001116	0	0	0.0001359	0	0.0001073	0	0	0	0.0001517	0	0	0.0001615	0	0	0	0	0.0001289	0	0	0.0001772	0	0.0001977	0	0	0	0	0	8.565e-05	0	0	0.0001259	0	0.0001004	0	0	8.617e-05	0	0.0003037	0	9.959e-05	5.365e-05	7.644e-05	0
Otu7803	9.248e-05	0	0.0002498	0.0001262	0	0	0	0	0	0	0	0	0	0	0	0	0	0	0	0	0	0	0	0	0	0	6.988e-05	9.887e-05	0	0	7.421e-05	0	0	0	0	0	0	0	0	0.0001272	0	0	8.851e-05	0	0	0	0	7.644e-05	0.0001858
Otu218	9.248e-05	0.0001982	0.0004997	0.0006309	0.0002019	0.0001116	0.0009872	0	0.0008155	0.0002435	0.0003219	0.0003098	0	0.0004422	0	0.0009579	0.0003209	0.0001615	0	0	0.002869	0.0003642	0.0009024	0.0003152	0	0.002127	0.0006289	0	0	0.0005568	0.0001484	0	0.0007128	0	0.0001533	0.0001568	0.0007553	0.0005651	0.0003011	0.002035	0	0.0001723	0.00416	0.0002024	0	0.0001992	0.0001073	0.0006879	0.00195
Otu6747	0	0.0002973	0.0001249	0	0.0004039	0	0	0	0	0.0002435	0	0	0	0.0001106	0.0003034	0	0	0	0	0.0003472	0	0	0	0.0006304	0	0	6.988e-05	9.887e-05	0	0.0001856	0.0001484	0	0.0004455	0.0001713	7.663e-05	0	0	0.0001413	0	0.0002543	0	0	0.0004426	0.0001012	0.0003785	0	0.0001073	7.644e-05	0.0002786
Otu546	0	0.0003964	0	0	0	0.0002231	0	0	0	0.0003653	0	0.0003098	0.0001082	0	0.0001517	0	0	0.0001615	0	0	0	0.0001821	0.0001289	0	0	0.0003544	0.000559	9.887e-05	0	0	0.0001484	0	0	0.000257	7.663e-05	0	0.0001888	0	0	0.0001272	0.0002061	0	0.0002655	0.0002024	0	0.0002988	0.0003219	0	9.288e-05
Otu31799	0	0.0001982	0	0	0	0	0	0	0	0	0	0	0	0	0	0	0	0	0	0	0	0	0	0	0	0	0	0	0	0	0	0	0	0	0	0	0	0	0	0	0	0	0	0	0	0	0	0	0
Otu1456	0	9.909e-05	0	0	0	0	0	0	0	0	0	0	0	0	0	0	0	0	0	0	0	0	0	0	0	0	0	9.887e-05	0	0	0	0	0	0	0	0	0	0	0	0	0	0	0	0	0	0	0	0	0
Otu18911	0	9.909e-05	0	0.0001262	0	0	0	0	0	0	0	0	0	0	0	0	0	0	0	0.0001736	0	0	0	0	0	0	0	9.887e-05	0	0	0	0	0	0	0	0	0	0	0	0	0	0	0	0	0	0	0	0	0
Otu4145	0	0	0.0001249	0.0002524	0	0.0005578	0.0006581	0	0.0008155	0.0001218	0	0.0008262	0.0002163	0.0002211	0	0.0002395	0.0006418	0	0	0	0.000205	0.0003642	0.0005157	0	0	0.0005316	0.0002096	0	0	0.0006496	0.0002968	0	0.0001782	0.0004283	7.663e-05	0.0003135	6.294e-05	0	0.0003011	0.0003815	0	8.617e-05	0.0004426	0.0004049	9.462e-05	0	0	0.0008408	0.0003715
Otu9129	0	0	0.0002498	0	0	0	0	0	0	0	0	0	0	0	0	0	0	0	0	0	0	0	0	0	0	0	0	0	0	0	0	0	0	0	0	0	0	0	0	0	0	0	0	0	0	0	0	0	0
Otu7755	0	0	0.0001249	0	0	0	0	0	0	0	0	0	0	0	0	0	0	0	0	0	0	0	0	0	0	0.0001772	0	0	0	0	0	0	0	0	0.0001533	0	0	0	0	0.0001272	0	0	0.000177	0	0	0	0	0.0001529	9.288e-05
Otu31976	0	0	0.0001249	0	0	0	0	0	0	0	0	0	0	0	0	0	0	0	0	0	0	0	0	0	0	0	0	0	0	0	0	0	0	0	7.663e-05	0	0	0	0	0	0	0	0	0	0	0	0	0	0
Otu29661	0	0	0	0.0001262	0	0	0	0	0	0	0	0	0	0	0	0	0	0	0	0	0	0	0	0	0	0	0	0	0	0	0	0	0	0	0	0	0	0	0	0	0	0	0	0	0	0	0	0	0
Otu31650	0	0	0	0	0.0002019	0	0	0	0	0	0	0	0	0	0	0	0	0	0	0.0001736	0	0	0	0	0	0	0	0	0	0	0	0	0	0	0	0	0	0	0	0	0	0	0	0	0	0	0	7.644e-05	0
Otu20543	0	0	0	0	0	0.0001116	0	0	0	0	0	0	0	0	0	0	0	0	0	0	0	0	0	0	0	0	0	9.887e-05	0	0	7.421e-05	0	0	0	0	0	0	0	0.0001004	0	0	0	0	0	0	0	0	0	0
Otu20571	0	0	0	0	0	0.0001116	0	0	0	0	0	0	0	0	0	0	0	0	0	0	0	0	0	0	0	0	0	0	0	0	0	0	0	0	0	0	0	0	0	0	0	0	8.851e-05	0	0	0	0	0	0
Otu27876	0	0	0	0	0	0.0001116	0	0	0	0.0001218	0	0	0	0.0001106	0	0	0	0	0	0	0	0	0	0	0	0	0	0	0	0	7.421e-05	0	0	0	0	0	0	0	0	0	0	0	0	0	0	0	0	7.644e-05	0
Otu4778	0	0	0	0	0	0.0001116	0	0	0	0	0	0	0	0	0	0	0	0	0	0	0	0	0	0	0	0	0	0	0	0	7.421e-05	0	0	0	0	0	0	0	0	0	0	0	0	0	0	0	0	0	0
Otu7181	0	0	0	0	0	0.0001116	0	0	0	0	0	0	0	0	0	0	0	0	0	0.0001736	0	0	0	0	0	0	0	0	0	0	0	0	0	0	0	0	0	0	0	0	0	0	0	0	0	0	0	7.644e-05	0
Otu8522	0	0	0	0	0	0	0	0	0.0001359	0	0	0	0	0	0	0	0	0	0	0	0	0	0	0	0	0	0	0	0	0	0	0	0	0	0	0	0	0	0	0	0	0	0	0	0	0	0	7.644e-05	0
Otu8514	0	0	0	0	0	0	0	0	0	0.0001218	0	0	0	0	0	0	0	0	0	0	0	0	0	0	0	0	0	0	0	0	0	0	0	0	0	0	0	0	0	0	0	0	0	0	9.462e-05	0	0	0	0
Otu642	0	0	0	0	0	0	0	0	0	0.0001218	0	0.0001033	0	0	0	0	0	0	0	0	0	0	0	0	0	0	0	0	0	0	0	0	0	0	0	0	0	0	0.0001004	0	0	8.617e-05	0	0	0	0	0	0	0
Otu3349	0	0	0	0	0	0	0	0	0	0	0.0001073	0	0	0	0	0	0	0	0	0.0001736	0	0	0.0001289	0	0	0	0	0	0	0	0	0	0	0	0	0	0	0	0	0	0	0	0	0	0	0	0	0	0
Otu4636	0	0	0	0	0	0	0	0	0	0	0.0002146	0	0	0	0	0	0	0	0	0	0	0	0	0	0	0	0	0	0	0	0	0	0	0	0	0	0	0	0	0	0	0	0	0	0	0	0	0	0
Otu18285	0	0	0	0	0	0	0	0	0	0	0	0	0	0.0001106	0	0	0	0	0	0	0	0	0	0	0	0	0	0	0	0	0	0	0	0	0	0	0	0	0	0	0	0	8.851e-05	0	0	0	0	0	0
Otu13856	0	0	0	0	0	0	0	0	0	0	0	0	0	0	0	0	0	0.0001615	0	0	0	0	0	0	0	0	0.0001398	0	0	0	7.421e-05	0	8.909e-05	0	0	0	0	0	0	0	0	0	0	0	0	0	0	0	0
Otu20246	0	0	0	0	0	0	0	0	0	0	0	0	0	0	0	0	0	0	0	0.0003472	0	0	0	0	0	0	0	0	0	0	0	0	0	0	0	0	0	0	0	0	0	0	0	0	0	0	0	0	0
Otu29313	0	0	0	0	0	0	0	0	0	0	0	0	0	0	0	0	0	0	0	0	0.000205	0	0	0	0	0	0	0	0	0.0001856	0	0	0	0	0	0	0	0	0	0	0	0	0	0	0	0	0	0.0001529	0
Otu2783	0	0	0	0	0	0	0	0	0	0	0	0	0	0	0	0	0	0	0	0	0	0	0	0	0	0.0001772	0	0.0001977	0	0	0	0	0	0	0	0	0	0	0	0	0	0	0	0	0	0	0	0	0
Otu14274	0	0	0	0	0	0	0	0	0	0	0	0	0	0	0	0	0	0	0	0	0	0	0	0	0	0.0001772	0	0	0	0	0	0	0	0	0	0	0	0	0	0	0	0	0	0	0	0	0	7.644e-05	9.288e-05
Otu2842	0	0	0	0	0	0	0	0	0	0	0	0	0	0	0	0	0	0	0	0	0	0	0	0	0	0	0	9.887e-05	0	0	0	0	0	0	0	0	0	0	0.0001004	0	0	0	0	0	0	0	0	0	0
Otu6677	0	0	0	0	0	0	0	0	0	0	0	0	0	0	0	0	0	0	0	0	0	0	0	0	0	0	0	0	0	0	0	0	8.909e-05	0	0	0	0	0	0	0	0	0	0	0	0	0	0	0	9.288e-05
Otu20564	0	0	0	0	0	0	0	0	0	0	0	0	0	0	0	0	0	0	0	0	0	0	0	0	0	0	0	0	0	0	0	0	0	0	0	0	0	0	0	0	0	0	0.000177	0	0	0	0	7.644e-05	0.0002786
Otu7129	0	0	0	0	0	0	0	0	0	0	0	0	0	0	0	0	0	0	0	0	0	0	0	0	0	0	0	0	0	0	0	0	0	0	0	0	0	0	0	0	0	0	0	0.0001012	0	0	0	0	0
Otu29943	0	0	0	0	0	0	0	0	0	0	0	0	0	0	0	0	0	0	0	0	0	0	0	0	0	0	0	0	0	0	0	0	0	0	0	0	0	0	0	0	0	0	0	0	0	0	5.365e-05	0	0
Otu937	9.248e-05	0	0.0001249	0.0002524	0	0.0001116	0	0	0	0	0	0.0004131	0	0.0002211	0	0	0.0004814	0	0	0	0	0.0005462	0	0	0	0.0003544	0	0.0004944	0	0.000464	0.0002226	0	8.909e-05	0.0001713	0	0	0.0001259	0	0.0003011	0.0002543	0	0.0001723	8.851e-05	0.0001012	9.462e-05	9.959e-05	0.0002146	7.644e-05	0.0005573
Otu4237	0.000185	0	0	0	0	0	0	0	0	0	0	0	0	0.0001106	0	0.0002395	0	0	0	0	0	0	0	0	0	0	0	9.887e-05	0	0	0.0001484	0	0	8.565e-05	7.663e-05	0	0	0	0.0001004	0	0	0	0	0	0	9.959e-05	0	0	0
Otu830	0.0007399	0.0006936	0.0003748	0.0006309	0.00101	0.002566	0.0006581	0	0.0002718	0.0001218	0.0002146	0.0009295	0.0001082	0.0001106	0.0003034	0	0.0001605	0	0	0.0003472	0.000205	0.0003642	0.0003867	0.001261	0	0	0.000559	0.001879	0	0.001578	0.004082	0.0003652	0.0008909	0.0005996	0.0001533	0.0003919	0.0005665	0.0001413	0.001405	0.00178	0.0002061	0.0006894	0.0008851	0.0007086	0.0008515	0.0006971	0.001288	0.0006879	0.003901
Otu344	0.0007399	0.002081	0.004122	0.0001262	0.002019	0.0004462	0.002139	0	0.001087	0.0002435	0	0.002169	0.0004326	0.002101	0.0009103	0	0.001123	0.0008076	0	0.001909	0	0.0005462	0.0005157	0.001891	0	0.005671	6.988e-05	0.001879	0	0.004733	0.0005937	0	0.0006237	0.002655	0.001303	0.0007838	0.002077	0.0008477	0.001907	0.001399	0	0.001723	0.002567	0.0003037	0.0005677	0.001892	0.002361	0.000535	0.001858
Otu1170	9.248e-05	0	0.0002498	0.0003785	0.0004039	0.0003347	0.0001645	0	0.0005437	0	0	0.0001033	0	0	0.0001517	0	0.0001605	0	0	0	0	0	0.0003867	0	0	0.0005316	0	0.0002966	0	0.001021	0.0006679	9.129e-05	0.0001782	0.0001713	0.0005364	0.0001568	0.0005036	0.0002826	0.0004014	0.0002543	0	0.000517	8.851e-05	0.0002024	0.0001892	0.0001992	0.0001609	0.0003822	0.0001858
Otu29232	0	0.0003964	0	0	0	0	0	0	0	0	0	0	0	0	0	0	0	0	0	0	0	0	0	0	0	0	0	0	0	0	0	0	0	0	0	0	0	0	0	0	0	0	0	0	0	9.959e-05	0.0006974	0	0
Otu746	0	0.0007927	0.004372	0	0	0	0.002468	0	0.001359	0	0	0.0008262	0	0.001106	0.0007586	0.0004789	0	0.003392	0	0	0	0	0	0.0001576	0	0.002127	0.0001398	0	0	0	0	0	0.0008019	0.0009422	0	0.0001568	0	0.0007064	0	0	0	0	0.0005311	0	0.0008515	0.000498	0.0004828	0.0003057	0
Otu6920	0	0	0	0.0001262	0	0	0	0	0	0	0	0	0	0	0	0	0	0	0	0	0	0	0	0	0	0	0	0	0	0	0	0	0	0	0	0	0	0	0	0	0	0	0	0	0	0	0	7.644e-05	0
Otu9237	0	0	0	0	0	0	0.0003291	0	0	0	0	0	0	0	0	0	0	0	0	0	0	0	0	0	0	0	0	0	0	0	0	0	0	0	0	0	0	0	0	0	0	0	0	0	0	0	5.365e-05	0	0
Otu5256	0	0	0	0	0	0	0	0.001427	0	0	0	0	0	0	0	0	0	0	0.0001767	0	0	0	0	0	0	0	0	0	0	0	0	0	0	0	0	0	0	0	0	0	0	0	0	0	0	0	0	0	0
Otu1082	0	0	0	0	0	0	0	0.0009516	0	0	0	0	0	0	0	0	0	0	0.0007068	0	0	0	0	0	0.0001617	0	0	0	0.0004084	0	0	0.001278	0	0	0	0	0	0	0	0	0	0	0	0	0	0	0	0	0
Otu2673	0	0	0	0	0	0	0	0.0006344	0	0	0	0	0	0	0	0	0	0	0.0001767	0	0	0	0	0	0.0004852	0	0	0	0	0	0	0	0	0	0	0	0	0	0	0	0	0	0	0	0	0	0	0	0
Otu10983	0	0	0	0	0	0	0	0	0	0	0	0	0	0	0	0	0	0	0.0001767	0	0	0	0	0	0	0	0	0	0	0	0	9.129e-05	0	0	0	0	0	0	0	0	0	0	0	0	0	0	0	0	0
Otu6697	0	0	0	0.0001262	0	0	0	0	0	0	0	0	0	0	0	0	0	0	0	0	0	0	0	0	0	0	0	0	0	0	0	0	0	0	0	0	0	0	0	0	0	0	0	0	0	0	0	0	9.288e-05
Otu587	0	0	0	0	0	0	0	0.0003172	0	0	0	0	0	0	0	0	0	0	0	0	0	0	0	0	0	0	0	0	0	0	0	0	0	0	0	0	0	0	0	0	0	0	0	0	0	0	0	0	0
Otu18522	0	9.909e-05	0	0	0	0	0	0	0	0	0	0	0	0	0	0	0	0	0	0	0	0	0	0	0	0	0	0	0	0	0	0	0	0	0	0	0	0	0.0001004	0	0	0	0	0	0	0	5.365e-05	0	0
Otu3242	0	0	0	0	0	0	0	0.001269	0	0	0	0	0	0	0	0	0	0	0.002297	0	0	0	0	0	0.0009704	0	0	0	0.001021	0	0	0.001461	0	0	0	0	0	0	0	0	0	0	0	0	0	0	0	0	0
Otu3575	0	0	0	0	0	0	0	0.0009516	0	0	0	0	0	0	0	0	0	0	0	0	0	0	0	0	0.0001617	0	0	0	0.0004084	0	0	0.001004	0	0	0	0	0	0	0	0	0	0	0	0	0	0	0	0	0
Otu25768	0	0	0	0	0	0	0	0.0001586	0	0	0	0	0	0	0	0	0	0	0.0003534	0	0	0	0	0	0	0	0	0	0	0	0	0	0	0	0	0	0	0	0	0	0	0	0	0	0	0	0	0	0
Otu3629	0	0	0	0	0	0	0	0	0	0	0	0	0	0	0	0	0	0	0.00159	0	0	0	0	0	0.001132	0	0	0	0.001838	0	0	0.001278	0	0	0	0	0	0	0	0	0	0	0	0	0	0	0	0	0
Otu3268	0	0	0	0	0	0	0	0	0	0	0	0	0	0	0	0	0	0	0.0003534	0	0	0	0	0	0.0001617	0	0	0	0	0	0	0.0003652	0	0	0	0	0	0	0	0	0	0	0	0	0	0	0	0	0
Otu34100	0	0	0	0	0	0	0	0	0	0	0	0	0	0	0	0	0	0	0	0	0	0	0	0	0.0003235	0	0	0	0	0	0	0	0	0	0	0	0	0	0	0	0	0	0	0	0	0	0	0	0
Otu6675	0	9.909e-05	0	0	0	0	0	0	0.0001359	0	0.0002146	0	0	0	0	0	0	0	0	0	0	0.0001821	0	0	0	0	0	9.887e-05	0	0	0	0	0	0	0	0	6.294e-05	0.0001413	0.0001004	0	0	0	0.0002655	0	0.0001892	9.959e-05	0	7.644e-05	0.0001858
Otu7819	0	0	0	0	0	0	0	0	0	0	0	0	0	0	0	0	0	0	0	0	0	0	0	0	0.0001617	0	0	0	0	0	0	9.129e-05	0	0	0	0	0	0	0	0	0	0	0	0	0	0	0	0	0
Otu7598	0	0	0	0	0	0	0	0	0	0	0	0	0	0	0	0	0	0	0	0	0	0	0	0	0	0	0	0	0	0	0	0.0002739	0	0	0	0	0	0	0	0	0	0	0	0	0	0	0	0	0
Otu399	0.0003699	9.909e-05	0.0009994	0.0001262	0.0002019	0.0004462	0.0004936	0	0.0004078	0.0001218	0.0006437	0.0002065	0	0.0004422	0	0	0	0.0001615	0	0.0005207	0.000205	0.0003642	0.0005157	0	0	0.001949	0.0007686	0.0002966	0	0.0006496	0.001113	0	0.0001782	0	0.0003832	0.0001568	0.0001888	0	0.0002007	0.001017	0	0.0001723	0.0007081	0.0003037	0	0.0001992	0.0002682	0.0009172	0.0001858
Otu99	0.00222	0.0009909	0.0004997	0.002524	0.00101	0.005243	0.0003291	0	0.003534	0.0006088	0.002038	0.001343	0.0008652	0	0.0009103	0.001437	0.0006418	0.006138	0	0.001562	0.00205	0.001092	0.001676	0.001103	0	0.002304	0.001607	0.002571	0	0.001114	0.003043	0.0001826	0.004544	0.00137	0.0003832	0.001489	0	0.001272	0.001606	0	0.0004122	0.0009479	0.002301	0.002227	0.001135	0.001494	0.002361	0.003898	0.002879
Otu408	0.001572	0.0002973	0.0006246	0.005047	0.0006058	0.002454	0.0009872	0	0.002447	0.001218	0.00633	0.002892	0.0005408	0.0008845	0.0004552	0	0.004172	0	0	0.0005207	0.001845	0.003824	0.003481	0.001576	0	0.002127	0.002516	0.001483	0	0.0007424	0.003562	0.0004565	0.00196	0.000257	0.003525	0.0003919	0.0009442	0.0007064	0.001505	0.002289	0.0006183	0.0002585	0.00239	0.001923	0.0002838	0.0005976	0.0008047	0.004204	0.005015
Otu27	0.00148	0.001685	0.002374	0.001514	0.0107	0.006247	0.003784	0	0.009923	0.002435	0	0.004131	0.00173	0.003317	0.003034	0.002395	0.008023	0.0008076	0	0.003472	0	0.006555	0.002707	0.005989	0	0.006734	0	0.002175	0.0002042	0.004547	0.003711	0.0003652	8.909e-05	0.00257	0.01073	0.008622	0.001511	0.00551	0.0005018	0.006104	0.002679	0.0006032	0.004514	0.005972	0.009556	0.007071	0.004775	0.009478	0.002693
Otu173	0.0009248	0.001288	0.005621	0.001009	0.0002019	0.003012	0.008226	0	0.0004078	0.0001218	0.003862	0.0001033	0.0002163	0.0008845	0.0004552	0	0.0004814	0.0009691	0	0.001041	0.000205	0.0007283	0.002192	0.002049	0	0.001595	0.0007686	0.001285	0	0.000464	0.002078	0.0001826	0.0006237	0.0005139	0.0002299	0.0004703	0.0008812	0.0001413	0.003111	0.0002543	0.0004122	0.0008617	0.003186	0.001113	0.001703	0.0006971	0.001019	0.001223	0.002229
Otu245	0.001295	9.909e-05	0.001124	0.003912	0.0004039	0.001004	0.0008226	0	0.00367	0.0002435	0.01116	0.001756	0.0001082	0.003096	0.0001517	0	0.001123	0	0	0.0005207	0.004304	0.0009104	0.0005157	0.001734	0	0.005671	0.002655	0.0003955	0	0.006218	0.0001484	0.0001826	0.004722	0.0003426	0.001533	0.002038	0.0003147	0.003108	0.0006021	0.001526	0	8.617e-05	0.002655	0.0004049	0.0008515	0.0008963	0.0003219	0.00451	0.001207
Otu84	0.003607	0.001585	0.001499	0.002397	0.003029	0.001896	0.0009872	0	0.003262	0.006697	0.003111	0.001033	0.001839	0.002101	0.001062	0.001197	0.00337	0.0006461	0	0.00243	0.002664	0.00437	0.003867	0.004413	0	0.002304	0.00566	0.001681	0	0.003248	0.001558	9.129e-05	0.004544	0.002056	0.006744	0.002822	0.0008183	0.002826	0.001004	0.008011	0.002679	0.0003447	0.01283	0.003745	0.002838	0.00239	0.003273	0.003669	0.003529
Otu58	0.001387	0.004558	0	0.006309	0.002221	0.001004	0	0	0.01658	0.008036	0	0.007642	0.002812	0.0007739	0.002579	0.0103	0.004814	0	0	0.00434	0	0.001092	0.0419	0.004098	0	0.002481	0	0.002867	0	0.006403	0.0009647	0.0001826	0	0.004026	0.005288	0.01066	0.003336	0.013	0.003813	0.003433	0.001855	0.003447	0.007169	0.0005061	0.003217	0.002789	0.003004	0.01445	0.0196
Otu73	0.00222	0.0009909	0.004122	0.001514	0.002827	0.003124	0.004278	0	0.004214	0.001096	0.002146	0.002892	0.0004326	0.001879	0.001062	0.0007184	0.0008023	0.0009691	0	0.001215	0.003074	0.0001821	0.002449	0.002837	0	0.002481	0.002935	0.0002966	0	0.002227	0.001484	0	0.002673	0.0006852	0.001533	0.002273	0.0003147	0.003673	0.0006021	0.00267	0	8.617e-05	0.003806	0.002227	0.001703	0.00239	0.00177	0.00344	0.001579
Otu6970	9.248e-05	0	0.0001249	0.0005047	0.0002019	0.0002231	0.0001645	0	0.0001359	0	0	0	0	0	0	0	0	0	0	0.0003472	0	0	0	0.0001576	0	0	0	0	0	0	0	0	0	0	7.663e-05	0	0	0	0	0	0	0	0	0.0001012	0	0	0	7.644e-05	0
Otu731	0.0005549	9.909e-05	0	0	0	0.0001116	0	0	0.002583	0	0.0003219	0	0	0	0	0	0	0	0	0	0	0	0.0002578	0.0001576	0	0	0.0002795	0.0003955	0	9.28e-05	0	0	0	0	0.0001533	0.0003135	0	0.0005651	0	0	0	0.0002585	0.0005311	0	0	0.0006971	5.365e-05	0.0004586	9.288e-05
Otu3854	9.248e-05	0	0	0	0	0	0	0	0	0	0	0	0	0	0	0	0	0	0	0	0	0	0	0	0	0	0	0	0	0	0	0	0	8.565e-05	0	0	0	0	0.0001004	0	0	0	0	0	0	0	0	0	0
Otu291	0.0002774	0.001189	0.0006246	0.0006309	0.0004039	0.003124	0.0008226	0	0.0002718	0.0003653	0	0	0	0.0003317	0.0003034	0.0002395	0.0004814	0	0	0	0	0.0001821	0.001031	0.000788	0	0.0008861	0.0002096	0.001285	0	0	0.002226	0.0002739	0	0.0004283	0.0006131	7.838e-05	0.0008812	0	0.001405	0.0008901	0	0.001465	0.000354	0.0006073	0.0007569	0.0001992	0.0005901	0.0006879	0.0006501
Otu666	9.248e-05	0.0002973	0.0007495	0.0006309	0	0.0003347	0.0003291	0	0	0.0001218	0	0.0002065	0.0002163	0	0	0.0002395	0	0.0001615	0	0.0001736	0	0.0005462	0.0002578	0.0003152	0	0	0.000559	0.0001977	0	0.0006496	0.0001484	0	0	0.0003426	0.0001533	0.0001568	0.0002518	0	0.0005018	0.0003815	0.0004122	0.0003447	0.000177	0.0001012	0.0001892	0.0005976	0.0003755	0.0006115	0.0003715
Otu311	9.248e-05	0	0.0002498	0.0007571	0.0002019	0.0008925	0	0	0.0006796	0.0002435	0	0.0001033	0	0.0003317	0	0	0.0003209	0.0001615	0	0.0001736	0	0.0001821	0.0003867	0.0003152	0	0.0007088	0.0003494	9.887e-05	0	0.0001856	0.0005195	0	8.909e-05	8.565e-05	7.663e-05	0	0.0003777	0	0.0006021	0.0002543	0	0.0003447	0.0004426	0.0006073	0.0005677	0.0002988	0.0002682	0.0008408	0.0002786
Otu18034	0.000185	0	0.0004997	0	0	0	0.0003291	0	0.0004078	0	0.0001073	0.0002065	0	0.0001106	0	0	0	0	0	0	0.0006149	0	0	0	0	0.0005316	0.0002795	0	0	0	0	0	0	0	0	0	0.0001259	0.0002826	0.0001004	0	0	0	0	0	0	0	0	0.0003057	0.0003715
Otu29778	9.248e-05	0	0	0.0001262	0	0	0	0	0	0.0001218	0	0	0	0	0.0001517	0.0002395	0	0	0	0	0	0	0.0001289	0	0	0	0	0	0	0	0	0	0	0	0	0	0	0	0	0	0	0	0	0	0	0	0	0.0002293	0
Otu6819	9.248e-05	0	0	0	0	0	0	0	0	0.0001218	0	0	0	0	0	0	0	0	0	0	0	0	0	0	0	0	0	0	0	0	0	0	0	0	0	0	0	0	0	0	0	0	0	0	0	0	0	0	0
Otu510	9.248e-05	0.0003964	0.001749	0	0.0004039	0.0003347	0.00181	0	0.0002718	0.0001218	0.0005364	0.001962	0	0.0006633	0	0	0.0006418	0.000323	0	0.0003472	0.000205	0.0001821	0.0003867	0.001261	0	0.002481	0.0004891	0.0003955	0	0.0006496	7.421e-05	0	0.001426	8.565e-05	0.0009962	7.838e-05	0.0001888	0.0002826	0.0005018	0.0006358	0.0002061	0.0003447	0.0005311	0.0001012	0.0002838	0.000498	0.0004828	0.0009172	0.001207
Otu110	0	0.006342	0.0004997	0.002019	0.0107	0.002231	0.001974	0	0.003398	0.004383	0	0.0001033	0.002163	0.005307	0.007586	0.001916	0.002567	0.001615	0	0.006075	0	0.001821	0.00361	0.01214	0	0.005139	6.988e-05	0.008009	0	0.001299	0.001558	0.0002739	0	0.006852	0.005058	0.007368	0.01876	0.002967	0.02619	0.005086	0.002885	0.003188	0.002832	0.005162	0.01202	0.006872	0.02012	0.003363	0.002601
Otu4369	0	9.909e-05	0	0	0	0	0	0	0.0001359	0	0.0003219	0	0	0	0	0	0	0	0	0	0	0	0	0	0	0	0	0	0	0	0	0	0	8.565e-05	0	0	0	0	0	0	0	0	0	0	0.0001892	0	0	0	0
Otu12767	0	0.0002973	0.0003748	0.0001262	0	0	0.0001645	0	0.0002718	0	0	0.0001033	0	0	0	0	0	0	0	0	0	0	0	0.0001576	0	0	0	0	0	0	0	0	0	8.565e-05	0	0	0	0.0001413	0	0	0	0	0.000354	0	0.0002838	9.959e-05	0.0003755	0	0
Otu149	0	9.909e-05	0.0002498	0.0001262	0	0.00145	0	0	0.0006796	0	0	0	0.0003245	0	0	0.0004789	0.0006418	0	0	0.0003472	0	0.0003642	0.0002578	0.0004728	0	0.0007088	0	9.887e-05	0	0.0002784	0.001558	0.0001826	0	0	0.001226	0.0001568	0.0001888	0.0002826	0.0006021	0.00178	0	0.0001723	0.003275	0.0003037	0.0001892	0.0003984	0.0002146	0.0004586	0.004922
Otu177	0	0.0002973	0	0.0003785	0	0	0	0	0	0.0007305	0	0	0.0003245	0.0004422	0.0006069	0	0.0003209	0	0	0.0003472	0	0.001092	0.0005157	0.001576	0	0.002127	0	0.0002966	0	0.00167	0	0	0	0.0003426	0.000843	0	6.294e-05	0	0.0008028	0.0006358	0	8.617e-05	0.001416	0	0.0001892	0.0003984	0.0006974	0	0.00195
Otu30370	0	9.909e-05	0	0	0	0	0	0	0	0	0	0	0	0	0	0	0	0	0	0	0	0	0	0	0	0	0	0	0	0	0	0	0	0	0	0	0	0	0	0	0	0	0	0	0	0	5.365e-05	0	0
Otu7029	0	0	0.0001249	0	0	0	0	0	0	0	0	0	0	0	0	0	0	0	0	0	0	0	0	0	0	0	0	0	0	0	0	0	0	0	0	0	0	0	0	0	0	0	0	0	0	9.959e-05	0	0	0
Otu9143	0	0	0.0001249	0	0	0.0001116	0	0	0	0	0	0	0	0	0	0	0	0	0	0	0	0	0	0	0	0.0001772	0	0	0	0	0	0	0	0	0	0	0	0	0	0	0	0	0	0	0	0	0	0	0
Otu26112	0	0	0.0001249	0	0	0	0	0	0	0	0	0	0	0	0	0	0	0	0	0	0	0	0	0	0	0	6.988e-05	0	0	0	0	0	0	0	0	0	0	0	0	0	0	0	0	0	0	0	0	0	0
Otu22560	0	0	0.0002498	0	0	0	0	0	0.0001359	0	0	0	0	0	0	0	0	0	0	0	0	0	0	0.0001576	0	0	0	0	0	0	0	0	0	0	0	0	0	0	0	0	0	0	0	0	0	0	0	0	0
Otu27528	0	0	0.0001249	0	0	0	0.0001645	0	0.0001359	0	0	0	0	0	0.0001517	0	0.0001605	0	0	0	0	0.0001821	0	0.0001576	0	0.0001772	0	0	0	0.0003712	0	0	0	0	0	0	0	0	0	0.0001272	0	0	0.000354	0.0001012	0	0	0	0.0001529	0.0002786
Otu3214	0	0	0.0001249	0	0	0	0	0	0	0	0	0	0	0	0	0	0	0	0	0	0	0	0	0.0001576	0	0	0	0	0	0	0	0	0	0	0	0	0	0	0	0	0	0	0	0	0	0	0	0	0
Otu7061	0	0	0.0001249	0	0	0	0	0	0	0	0	0	0	0	0	0	0	0	0	0	0	0	0	0	0	0	0	0	0	0	0	0	0	0	0	0	0	0	0	0	0	0	0	0	0	0	0	7.644e-05	0
Otu27322	0	0	0	0.0005047	0	0.001673	0	0	0	0.0003653	0	0.0001033	0.0002163	0	0	0	0.0004814	0	0	0.001215	0	0.0003642	0	0.0003152	0	0.0003544	0	0.0002966	0	0.0001856	0.0005937	9.129e-05	0	0.0003426	0	7.838e-05	0.001259	0	0.001004	0.0005086	0	0	0	0.001316	9.462e-05	0.0007967	0	7.644e-05	0.001115
Otu9204	0	0	0	0.0001262	0	0	0	0	0	0	0.0001073	0	0	0	0	0	0	0	0	0	0	0	0	0	0	0	0	0	0	0	0	0	0	0	0	0	0	0	0	0	0	0	0	0	0	0	0	0	0
Otu24126	0	0	0	0.0001262	0	0	0	0	0	0	0	0	0	0	0	0	0	0	0	0	0	0	0	0	0	0	0	0	0	0	0	0	0	0	0	0	0	0	0	0	0	0	0	0.0001012	0	0.0001992	0	0	0
Otu29985	0	0	0	0.0001262	0	0	0	0	0	0	0	0	0	0	0	0	0	0	0	0	0	0	0	0	0	0	0	0	0	0	0	0	0	0	7.663e-05	0	0	0	0	0	0	0	0	0	0	0	0	0	0
Otu26694	0	0	0	0.0001262	0	0	0	0	0	0	0	0	0	0.0003317	0	0	0	0.0001615	0	0	0.0006149	0	0	0	0	0.0001772	0.0004193	0	0	0	0	0	0.0001782	0	7.663e-05	0	0	0	0	0	0	0	0	0	0.0001892	0	0	0	0
Otu33685	0	0	0	0.0001262	0	0	0	0	0	0	0	0	0	0	0	0	0	0	0	0	0	0	0	0	0	0	0	9.887e-05	0	0	0	0	0	0	0	0	0	0	0	0	0	0	0	0	0	0	0	0	0
Otu25411	0	0	0	0.0001262	0	0	0	0	0	0	0	0	0	0	0	0	0	0	0	0	0	0	0	0	0	0.0001772	0	0	0	0	0	0	0	0	0	0	0	0	0	0	0	0	0	0	0	0	0	0	0
Otu4081	0	0	0	0.0001262	0	0	0	0	0	0	0	0	0	0	0	0	0	0	0	0	0	0	0	0	0	0	0	0	0	9.28e-05	0	0	0	0	0	0	0	0	0	0	0	0	0	0	0	0	0	0	0
Otu6857	0	0	0	0.0001262	0	0	0	0	0	0	0	0	0	0	0	0	0	0	0	0	0	0	0.0001289	0	0	0	0	0	0	0	0	0	0	0	0	0	0	0	0	0	0	0	0	0	0	0	0	7.644e-05	9.288e-05
Otu29668	0	0	0	0.0001262	0	0	0	0	0	0	0.0001073	0	0	0	0	0	0	0	0	0	0	0	0	0	0	0	0	0	0	0	0	0	0	0	0	0	0	0	0	0	0	0	0	0	0	0	0	0	0
Otu25378	0	0	0	0.0001262	0	0	0	0	0	0	0	0	0	0	0	0	0	0	0	0	0	0	0	0	0	0	0	0	0	0	0	0	0	0	0	0	0	0	0	0	0	0	8.851e-05	0	0	0	0	0	0
Otu26301	0	0	0	0.0001262	0	0	0	0	0.0001359	0	0	0	0	0	0	0	0	0	0	0	0	0	0	0	0	0	0	0	0	0	0	0	0	0	0	0	0	0	0	0	0	0	0	0	0	0	0	0	0
Otu8988	0	0	0	0.0001262	0	0	0	0	0	0	0	0	0	0	0	0	0	0	0	0	0	0	0	0	0	0	0	0	0	0	0	0	0	0	0	0	0	0	0	0	0	0	0	0	0	0	0	7.644e-05	9.288e-05
Otu4805	0	0	0	0	0.0002019	0.0001116	0	0	0	0	0	0	0	0	0	0	0	0	0	0	0	0	0	0	0	0	0	0	0	0	0	0	0	0	0	0	0	0	0	0	0	0	0	0	0	0	0	0	0
Otu241	0	0	0	0	0.001414	0	0	0	0	0.000487	0	0	0.0001082	0.0003317	0	0	0.0001605	0	0	0	0	0.0007283	0	0	0	0.0005316	0	0	0	0	0	0	0	8.565e-05	0	0	6.294e-05	0	0.0001004	0.001017	0	0	0	0	0	0	5.365e-05	0	0
Otu15269	0	0	0	0	0.0004039	0.0001116	0	0	0.0001359	0	0	0	0	0	0.0001517	0	0	0	0	0	0	0	0	0	0	0	0	0	0	0	0	0	0	0	0	7.838e-05	0	0	0	0	0	8.617e-05	0	0	0	0	0.0001609	7.644e-05	0
Otu11725	0	0	0	0	0.0002019	0	0	0	0	0	0	0	0	0	0	0	0	0	0	0	0	0	0	0	0	0	0	0	0	0	0	0	0	0	0	0	0	0	0	0	0	0	8.851e-05	0	0	0	0	0	0
Otu24411	0	0	0	0	0.0002019	0.0001116	0.0001645	0	0.0001359	0.0001218	0	0	0	0.0001106	0	0	0	0	0	0	0	0	0	0	0	0	0	0	0	9.28e-05	0	0	0	0	0.0001533	0	0	0	0	0	0	0	0	0	0	0	0	0	0
Otu31219	0	0	0	0	0.0002019	0	0	0	0	0	0	0	0	0	0	0	0	0	0	0.0001736	0	0	0	0	0	0	0	0	0	0	0	0	0	0	0	0	0	0	0	0	0	0	8.851e-05	0	0	0	0	0	0
Otu1132	0	0	0	0	0	0.0004462	0	0	0	0.0003653	0	0	0.0003245	0	0	0	0	0	0	0.0003472	0	0.0001821	0	0	0	0	0	0.0001977	0	0	0.0005195	0	0	8.565e-05	7.663e-05	0	0	0	0	0.0001272	0.0004122	0	8.851e-05	0	0	0	0	0	9.288e-05
Otu4960	0	0	0	0	0	0.0001116	0	0	0	0	0	0	0	0	0	0	0	0	0	0	0	0	0	0	0	0	0	0	0	0	0	0	0	0	0	7.838e-05	0	0	0	0	0	0	0	0	0	0	0	0	0
Otu18246	0	0	0	0	0	0.0001116	0	0	0.0001359	0	0	0	0	0	0	0	0	0	0	0	0	0	0	0	0	0	0	0	0	0	0	0	0	0	0	0	0	0	0	0	0	0	0	0	9.462e-05	0	5.365e-05	0	0
Otu1462	0	0	0	0	0	0.0002231	0	0	0.0001359	0	0	0	0	0	0	0	0.0003209	0	0	0	0	0	0.0001289	0	0	0.0003544	0	0	0	9.28e-05	0.0001484	0	0	0	0.0002299	0	6.294e-05	0	0.0002007	0	0	0	0	0.0001012	0	0	0	0.0002293	9.288e-05
Otu8812	0	0	0	0	0	0.0001116	0	0	0	0	0.0001073	0.0001033	0	0	0	0	0	0	0	0	0	0	0	0	0	0	0	0	0	0	0	0	0	0	0	0	0	0	0	0	0	0	0	0	0	0	0	0	0
Otu25093	0	0	0	0	0	0.0001116	0	0	0	0	0	0	0	0	0	0	0	0	0	0	0	0	0	0.0001576	0	0	0	0	0	0	0	0	0	0	0	0	0	0	0	0	0	0	0	0	0	0	0	0	0
Otu31185	0	0	0	0	0	0.0001116	0	0	0	0	0	0	0	0	0	0	0	0	0	0	0	0	0	0	0	0	0	0	0	0	0	0	0	0	0	0	0	0	0	0	0	0	0	0	0	0	0	0	0
Otu26004	0	0	0	0	0	0.0001116	0	0	0	0	0.0001073	0	0	0	0	0	0	0	0	0	0	0	0	0	0	0	0	0	0	0	0	0	0	0	0	0	0	0	0	0	0	0	0	0	0	0	0	0	0
Otu4852	0	0	0	0	0	0.0001116	0	0	0	0	0	0	0	0	0	0	0	0	0	0	0	0	0	0	0	0	0	0	0	9.28e-05	0	0	0	0	0	0	0	0	0	0	0	8.617e-05	0	0	0	0	0	0	0
Otu13696	0	0	0	0	0	0	0.0001645	0	0	0	0.0001073	0	0	0	0	0	0	0	0	0	0	0.0001821	0	0	0	0	0	0	0	0	0	0	0	0	0	0	0	0	0	0	0	8.617e-05	0	0	0	0	0	0	0
Otu570	0	0	0	0	0	0	0	0.02205	0	0	0	0	0	0	0	0	0	0	0.01873	0	0	0	0	0	0.01019	0	0	0	0.0196	0	0	0.02346	0	0	0	0	0	0	0	0	0	0	0	0	0	0	0	0	0
Otu5018	0	0	0	0	0	0	0	0.0003172	0	0	0	0	0	0	0	0	0	0	0.002474	0	0	0	0	0	0.001294	0	0	0	0.001634	0	0	0.0002739	0	0	0	0	0	0	0	0	0	0	0	0	0	0	0	0	0
Otu3544	0	0	0	0	0	0	0	0.005551	0	0	0	0	0	0	0	0	0	0	0.002474	0	0	0	0	0	0.002264	0	0	0	0.00245	0	0	0.005751	0	0	0	0	0	0	0	0	0	0	0	0	0	0	0	0	0
Otu3553	0	0	0	0	0	0	0	0.006186	0	0	0	0	0	0	0	0	0	0	0.003357	0	0	0	0	0	0.002103	0	0	0	0.001021	0	0	0.002647	0	0	0	0	0	0	0	0	0	0	0	0	0	0	0	0	0
Otu2650	0	0	0	0	0	0	0	0.0009516	0	0	0	0	0	0	0	0	0	0	0.0007068	0	0	0	0	0	0.0006469	0	0	0	0.0002042	0	0	0.0004565	0	0	0	0	0	0	0	0	0	0	0	0	0	0	0	0	0
Otu5065	0	0	0	0	0	0	0	0.006344	0	0	0	0	0	0	0	0	0	0	0	0	0	0	0	0	0	0	0	0	0	0	0	0.0009129	0	0	0	0	0	0	0	0	0	0	0	0	0	0	0	0	0
Otu2624	0	0	0	0	0	0	0	0.001586	0	0	0	0	0	0	0	0	0	0	0.002474	0	0	0	0	0	0.001456	0	0	0	0.001634	0	0	0.002008	0	0	0	0	0	0	0	0	0	0	0	0	0	0	0	0	0
Otu1095	0	0	0	0	0	0	0	0.0006344	0	0	0	0	0	0	0	0	0	0	0.002297	0	0	0	0	0	0.002264	0	0	0	0.0008168	0	0	0.0001826	0	0	0	0	0	0	0	0	0	0	0	0	0	0	0	0	0
Otu4865	0	0	0	0	0	0	0	0.001427	0	0	0	0	0	0	0	0	0	0	0.0001767	0	0	0	0	0	0.0004852	0	0	0	0.0004084	0	0	0.0002739	0	0	0	0	0	0	0	0	0	0	0	0	0	0	0	0	0
Otu3972	0	0	0	0	0	0	0	0.0009516	0	0	0	0	0	0	0	0	0	0	0.00106	0	0	0	0	0	0.0008087	0	0	0	0.001838	0	0	0.0002739	0	0	0	0	0	0	0	0	0	0	0	0	0	0	0	0	0
Otu2647	0	0	0	0	0	0	0	0.001586	0	0	0	0	0	0	0	0	0	0	0.00106	0	0	0	0	0	0.0004852	0	0	0	0.0008168	0	0	0.000639	0	0	0	0	0	0	0	0	0	0	0	0	0	0	0	0	0
Otu1358	0	0	0	0	0	0	0	0.001269	0	0	0	0	0	0	0	0	0	0	0.002474	0	0	0	0	0	0.001941	0	0	0	0.004084	0	0	0.001826	0	0	0	0	0	0	0	0	0	0	0	0	0	0	0	0	0
Otu2689	0	0	0	0	0	0	0	0.001745	0	0	0	0	0	0	0	0	0	0	0.002651	0	0	0	0	0	0.001941	0	0	0	0.00245	0	0	0.009494	0	0	0	0	0	0	0	0	0	0	0	0	0	0	0	0	0
Otu5220	0	0	0	0	0	0	0	0.0006344	0	0	0	0	0	0	0	0	0	0	0	0	0	0	0	0	0	0	0	0	0	0	0	0.000639	0	0	0	0	0	0	0	0	0	0	0	0	0	0	0	0	0
Otu1199	0	0	0	0	0	0	0	0.00111	0	0	0	0	0	0	0	0	0	0	0.001767	0	0	0	0	0	0.001294	0	0	0	0.002042	0	0	0.001278	0	0	0	0	0	0	0	0	0	0	0	0	0	0	0	0	0
Otu23131	0	0	0	0	0	0	0	0.0009516	0	0	0	0	0	0	0	0	0	0	0.003181	0	0	0	0	0	0.002103	0	0	0	0.002859	0	0	0.0004565	0	0	0	0	0	0	0	0	0	0	0	0	0	0	0	0	0
Otu5226	0	0	0	0	0	0	0	0.002379	0	0	0	0	0	0	0	0	0	0	0	0	0	0	0	0	0	0	0	0	0	0	0	0	0	0	0	0	0	0	0	0	0	0	0	0	0	0	0	0	0
Otu33752	0	0	0	0	0	0	0	0.0004758	0	0	0	0	0	0	0	0	0	0	0	0	0	0	0	0	0.0003235	0	0	0	0.0004084	0	0	0.0001826	0	0	0	0	0	0	0	0	0	0	0	0	0	0	0	0	0
Otu1086	0	0	0	0	0	0	0	0.003013	0	0	0	0	0	0	0	0	0	0	0.002297	0	0	0	0	0	0.002426	0	0	0	0.003472	0	0	0.003378	0	0	0	0	6.294e-05	0	0	0	0	0	0	0	0	0	0	0	0
Otu16301	0	0	0	0	0	0	0	0.001269	0	0	0	0	0	0	0	0	0	0	0.0001767	0	0	0	0	0	0.0003235	0	0	0	0	0	0	0.000639	0	0	0	0	0	0	0	0	0	0	0	0	0	0	0	0	0
Otu3577	0	0	0	0	0	0	0	0.000793	0	0	0	0	0	0	0	0	0	0	0.001237	0	0	0	0	0	0.001132	0	0	0	0.001429	0	0	0.001735	0	0	0	0	0	0	0	0	0	0	0	0	0	0	0	0	0
Otu3651	0	0	0	0	0	0	0	0.0004758	0	0	0	0	0	0	0	0	0	0	0.001767	0	0	0	0	0	0.0008087	0	0	0	0.002042	0	0	0.00566	0	0	0	0	0	0	0	0	0	0	0	0	0	0	0	0	0
Otu3264	0	0	0	0	0	0	0	0.0004758	0	0	0	0	0	0	0	0	0	0	0.00106	0	0	0	0	0	0.0006469	0	0	0	0.0004084	0	0	9.129e-05	0	0	0	0	0	0	0	0	0	0	0	0	0	0	0	0	0
Otu2633	0	0	0	0	0	0	0	0.0001586	0	0	0	0	0	0	0	0	0	0	0.0001767	0	0	0	0	0	0.0004852	0	0	0	0	0	0	0	0	0	0	0	0	0	0	0	0	0	0	0	0	0	0	0	0
Otu19581	0	0	0	0	0	0	0	0.001745	0	0	0	0	0	0	0	0	0	0	0.00106	0	0	0	0	0	0.001456	0	0	0	0.0006126	0	0	0.001643	0	0	0	0	0	0	0	0	0	0	0	0	0	0	0	0	0
Otu4963	0	0	0	0	0	0	0	0.0004758	0	0	0	0	0	0	0	0	0	0	0	0	0	0	0	0	0.0001617	0	0	0	0.0002042	0	0	9.129e-05	0	0	0	0	0	0	0	0	0	0	0	0	0	0	0	0	0
Otu5247	0	0	0	0	0	0	0	0.0001586	0	0	0	0	0	0	0	0	0	0	0.0001767	0	0	0	0	0	0	0	0	0	0	0	0	0	0	0	0	0	0	0	0	0	0	0	0	0	0	0	0	0	0
Otu3867	0	0	0	0	0	0	0	0.0003172	0	0	0	0	0	0	0	0	0	0	0	0	0	0	0	0	0.0001617	0	0	0	0.0002042	0	0	0	0	0	0	0	0	0	0	0	0	0	0	0	0	0	0	0	0
Otu9263	0	0	0	0	0	0	0	0.0004758	0	0	0	0	0	0	0	0	0	0	0.0007068	0	0	0	0	0	0	0	0	0	0.0002042	0	0	0.0001826	0	0	0	0	0	0	0	0	0	0	0	0	0	0	0	0	0
Otu7566	0	0	0	0	0	0	0	0.001269	0	0	0	0	0	0	0	0	0	0	0.0003534	0	0	0	0	0	0.0001617	0	0	0	0.0004084	0	0	0.0001826	0	0	0	0	0	0	0	0	0	0	0	0	0	0	0	0	0
Otu1246	0	0	0	0	0	0	0	0.001586	0	0	0	0	0	0	0	0	0	0	0.002474	0	0	0	0	0	0.0009704	0	0	0	0.0006126	0	0	0.0009129	0	0	0	0	0	0	0	0	0	0	0	0	0	0	0	0	0
Otu9565	0	0	0	0	0	0	0	0.0001586	0	0	0	0	0	0	0	0	0	0	0.0008835	0	0	0	0	0	0.0003235	0	0	0	0	0	0	0.0004565	0	0	0	0	0	0	0	0	0	0	0	0	0	0	0	0	0
Otu10486	0	0	0	0	0	0	0	0.0004758	0	0	0	0	0	0	0	0	0	0	0	0	0	0	0	0	0.0001617	0	0	0	0	0	0	0.0001826	0	0	0	0	0	0	0	0	0	0	0	0	0	0	0	0	0
Otu31770	0	0	0	0	0	0	0	0.0003172	0	0	0	0	0	0	0	0	0	0	0	0	0	0	0	0	0	0	0	0	0	0	0	0	0	0	0	0	0	0	0	0	0	0	0	0	0	0	0	0	0
Otu13231	0	0	0	0	0	0	0	0.001269	0	0	0	0	0	0	0	0	0	0	0	0	0	0	0	0	0	0	0	0	0	0	0	0.0003652	0	0	0	0	0	0	0	0	0	0	0	0	0	0	0	0	0
Otu7470	0	0	0	0	0	0	0	0.0001586	0	0	0	0	0	0	0	0	0	0	0	0	0	0	0	0	0.0006469	0	0	0	0.0004084	0	0	0.0002739	0	0	0	0	0	0	0	0	0	0	0	0	0	0	0	0	0
Otu7885	0	0	0	0	0	0	0	0.0003172	0	0	0	0	0	0	0	0	0	0	0.0001767	0	0	0	0	0	0.0004852	0	0	0	0.0004084	0	0	9.129e-05	0	0	0	0	0	0	0	0	0	0	0	0	0	0	0	0	0
Otu7636	0	0	0	0	0	0	0	0.00111	0	0	0	0	0	0	0	0	0	0	0.001414	0	0	0	0	0	0.0009704	0	0	0	0.001429	0	0	0.000639	0	0	0	0	0	0	0	0	0	0	0	0	0	0	0	0	0
Otu1107	0	0	0	0	0	0	0	0.000793	0	0	0	0	0	0	0	0	0	0	0.001767	0	0	0	0	0	0.001294	0	0	0	0.001838	0	0	0.001552	0	0	0	0	0	0	0	0	0	0	0	0	0	0	0	0	0
Otu10484	0	0	0	0	0	0	0	0.0003172	0	0	0	0	0	0	0	0	0	0	0.0001767	0	0	0	0	0	0	0	0	0	0.0004084	0	0	0.0001826	0	0	0	0	0	0	0	0	0	0	0	0	0	0	0	0	0
Otu20202	0	0	0	0	0	0	0	0.0001586	0	0	0	0	0	0	0	0	0	0	0.0003534	0	0	0	0	0	0.0003235	0	0	0	0	0	0	0	0	0	0	0	0	0	0	0	0	0	0	0	0	0	0	0	0
Otu3658	0	0	0	0	0	0	0	0.0003172	0	0	0	0	0	0	0	0	0	0	0.0008835	0	0	0	0	0	0.0001617	0	0	0	0.0002042	0	0	0.0003652	0	0	0	0	0	0	0	0	0	0	0	0	0	0	0	0	0
Otu3541	0	0	0	0	0	0	0	0.0003172	0	0	0	0	0	0	0	0	0	0	0.0001767	0	0	0	0	0	0.0001617	0	0	0	0.001021	0	0	0.0004565	0	0	0	0	0	0	0	0	0	0	0	0	0	0	0	0	0
Otu9270	0	0	0	0	0	0	0	0.0001586	0	0	0	0	0	0	0	0	0	0	0	0	0	0	0	0	0	0	0	0	0	0	0	9.129e-05	0	0	0	0	0	0	0	0	0	0	0	0	0	0	0	0	0
Otu7608	0	0	0	0	0	0	0	0.0001586	0	0	0	0	0	0	0	0	0	0	0	0	0	0	0	0	0	0	0	0	0	0	0	9.129e-05	0	0	0	0	0	0	0	0	0	0	0	0	0	0	0	0	0
Otu18707	0	0	0	0	0	0	0	0.0003172	0	0	0	0	0	0	0	0	0	0	0.0001767	0	0	0	0	0	0.0001617	0	0	0	0.0002042	0	0	9.129e-05	0	0	0	0	0	0	0	0	0	0	0	0	0	0	0	0	0
Otu7829	0	0	0	0	0	0	0	0.0001586	0	0	0	0	0	0	0	0	0	0	0.0003534	0	0	0	0	0	0.0006469	0	0	0	0	0	0	0.0003652	0	0	0	0	0	0	0	0	0	0	0	0	0	0	0	0	0
Otu16291	0	0	0	0	0	0	0	0.0001586	0	0	0	0	0	0	0	0	0	0	0	0	0	0	0	0	0.0003235	0	0	0	0	0	0	9.129e-05	0	0	0	0	0	0	0	0	0	0	0	0	0	0	0	0	0
Otu7609	0	0	0	0	0	0	0	0.0001586	0	0	0	0	0	0	0	0	0	0	0.0001767	0	0	0	0	0	0.0008087	0	0	0	0	0	0	0.0001826	0	0	0	0	0	0	0	0	0	0	0	0	0	0	0	0	0
Otu532	0	0	0	0	0	0	0	0.0001586	0	0	0	0	0	0	0	0	0	0	0	0	0	0	0	0	0.0003235	0	0	0	0.0002042	0	0	0.0001826	0	0	0	0	0	0	0	0	0	0	0	0	0	0	0	0	0
Otu28199	0	0	0	0	0	0	0	0.0001586	0	0	0	0	0	0	0	0	0	0	0.0003534	0	0	0	0	0	0	0	0	0	0	0	0	0.0002739	0	0	0	0	0	0	0	0	0	0	0	0	0	0	0	0	0
Otu3283	0	0	0	0	0	0	0	0.0001586	0	0	0	0	0	0	0	0	0	0	0.0008835	0	0	0	0	0	0.0006469	0	0	0	0.001429	0	0	0.000639	0	0	0	0	0	0	0	0	0	0	0	0	0	0	0	0	0
Otu18826	0	0	0	0	0	0	0	0.0001586	0	0	0	0	0	0	0	0	0	0	0.001237	0	0	0	0	0	0.001294	0	0	0	0.003063	0	0	0.0004565	0	0	0	0	0	0	0	0	0	0	0	0	0	0	0	0	0
Otu3653	0	0	0	0	0	0	0	0.0003172	0	0	0	0	0	0	0	0	0	0	0.0003534	0	0	0	0	0	0.0001617	0	0	0	0	0	0	0.0005477	0	0	0	0	0	0	0	0	0	0	0	0	0	0	0	0	0
Otu28171	0	0	0	0	0	0	0	0.0001586	0	0	0	0	0	0	0	0	0	0	0.0001767	0	0	0	0	0	0.0001617	0	0	0	0	0	0	0	0	0	0	0	0	0	0	0	0	0	0	0	0	0	0	0	0
Otu29385	0	0	0	0	0	0	0	0	0.0001359	0	0	0	0	0	0.0001517	0	0	0	0	0	0	0	0	0	0	0.0001772	0	0	0	0	0	0	0	0	0	0	0	0	0	0	0	0	0	0	0	0	0	7.644e-05	0
Otu8525	0	0	0	0	0	0	0	0	0.0002718	0	0	0	0	0	0	0	0	0	0	0	0	0	0.0001289	0	0	0	0	0	0	0	0	0	0	0	0	0	0	0	0	0	0	0	8.851e-05	0	0	0	0	7.644e-05	9.288e-05
Otu8691	0	0	0	0	0	0	0	0	0.0001359	0	0	0	0	0	0	0	0	0	0	0	0	0	0.0001289	0	0	0	0	0	0	0	0	0	0	0	0	0	0	0	0	0	0	0	0	0	0	0	0	0	0
Otu8651	0	0	0	0	0	0	0	0	0.0004078	0.0001218	0	0	0	0	0	0	0	0	0	0	0	0	0	0	0	0	0	0	0	0	0	0	0	0	7.663e-05	0	0	0	0	0	0	0	0	0	0	0	0	7.644e-05	0
Otu7744	0	0	0	0	0	0	0	0	0.0001359	0	0	0	0	0	0	0	0	0	0	0	0	0	0.0001289	0	0	0.0001772	0	0	0	0	0	0	0	0	0	0	0	0	0	0	0	0	0	0	0	0	0	7.644e-05	0
Otu28410	0	0	0	0	0	0	0	0	0.0001359	0	0	0	0	0	0	0	0	0	0	0	0	0	0	0	0	0	0	9.887e-05	0	0	0	0	0	0	0	0	0	0	0	0	0	0	0	0	0	0	0	0	0
Otu4300	0	0	0	0	0	0	0	0	0	0.0001218	0	0	0	0	0	0	0	0	0	0	0	0	0	0	0	0	0	0	0	0	0	0	0	0	0	0	0	0	0	0	0	0	0	0	0	0	0	0	0
Otu26922	0	0	0	0	0	0	0	0	0	0.0002435	0	0	0	0	0	0	0	0	0	0	0	0	0	0	0	0	0	0	0	0	0	0	0	0	0	0	0	0	0	0	0	0	0	0	0	0	0	0	0
Otu6655	0	0	0	0	0	0	0	0	0	0	0.0001073	0.0001033	0	0	0	0	0	0	0	0	0	0	0	0	0	0	0	0	0	0	0	0	0	0	0	0	0	0	0	0.0001272	0	0	0	0	0	0	0	0	9.288e-05
Otu2898	0	0	0	0	0	0	0	0	0	0	0.0004291	0	0	0	0	0	0	0	0	0	0.0006149	0	0	0	0	0	0.000559	0	0	0	0	0	0	0	0	0	0	0	0	0	0	0	0	0	0	0	0	0	0
Otu25922	0	0	0	0	0	0	0	0	0	0	0.0001073	0	0	0	0	0	0	0	0	0	0	0	0	0	0	0	0	0	0	0	0	0	0	0	0	0	0	0	0	0.0001272	0	0	0	0	0	0	0	0	0
Otu11087	0	0	0	0	0	0	0	0	0	0	0.0001073	0	0	0	0	0	0	0	0	0	0	0	0	0	0	0	0	0	0	9.28e-05	7.421e-05	0	0	0	0	0	0	0	0	0	0	0	0	0	0	0	0	0	0
Otu25983	0	0	0	0	0	0	0	0	0	0	0.0002146	0	0	0	0	0	0	0	0	0	0	0	0	0	0	0	0	0	0	0	0	0	0	0	0	0	0	0	0	0	0	0	0	0	0	0	0	0	0
Otu20948	0	0	0	0	0	0	0	0	0	0	0.0003219	0	0	0	0	0	0	0	0	0	0	0	0	0	0	0	0	0	0	0	0	0	0	0	0	0	0	0	0	0	0	0	0	0	0	0	0	7.644e-05	0
Otu18965	0	0	0	0	0	0	0	0	0	0	0.0002146	0	0	0	0	0	0	0	0	0	0	0	0	0	0	0	0	0	0	0	7.421e-05	0	0	0	0	0	0	0	0	0	0	0	0	0	0	0	0	0	0
Otu22997	0	0	0	0	0	0	0	0	0	0	0.0001073	0	0	0	0	0	0	0	0	0	0	0	0	0	0	0.0001772	0	0	0	0	0	0	0	0	0	0	0	0	0	0	0	0	0	0	0	0	0	0	0
Otu4708	0	0	0	0	0	0	0	0	0	0	0	0.0001033	0	0	0	0	0	0	0	0	0	0	0	0.0001576	0	0.0001772	0	0	0	0	0	0	0	0	0	0	0	0	0	0	0	0	0	0	0	0	0	0	0
Otu4547	0	0	0	0	0	0	0	0	0	0	0	0.0001033	0	0	0	0	0	0	0	0	0	0	0	0	0	0	0	0	0	0	0	0	0	0	0	0	0	0	0	0	0	0	0	0	9.462e-05	0	0	0	0
Otu15101	0	0	0	0	0	0	0	0	0	0	0	0.0001033	0	0	0	0	0	0	0	0	0	0	0	0	0	0	0	9.887e-05	0	0	0	0	0	0	0	0	0	0	0	0	0	0	0	0	9.462e-05	9.959e-05	0	0	0
Otu6384	0	0	0	0	0	0	0	0	0	0	0	0	0.0001082	0	0	0	0	0	0	0	0	0.0003642	0	0	0	0	0	9.887e-05	0	0	0	0	0	0	0	0	0	0	0	0.0001272	0	0	0.000177	0	0	0	0	0.0003822	0.0001858
Otu5708	0	0	0	0	0	0	0	0	0	0	0	0	0	0.0001106	0	0	0	0	0	0	0	0	0.0001289	0	0	0	0	0	0	0	0	0	0	0	0	0	0	0	0	0	0	0	0	0	0	0	0	7.644e-05	0
Otu17331	0	0	0	0	0	0	0	0	0	0	0	0	0	0.0001106	0	0	0	0	0	0	0	0	0	0	0	0	0	0	0	0	0	0	0	0	0	0	0	0	0	0	0	0	0	0	0	0	0	0	9.288e-05
Otu13849	0	0	0	0	0	0	0	0	0	0	0	0	0	0	0	0	0	0.0001615	0	0	0	0	0	0	0	0	0	0	0	0	0	0	0	0	0	0	0	0	0	0	0	8.617e-05	0	0	0	0	0	0	0
Otu1549	0	0	0	0	0	0	0	0	0	0	0	0	0	0	0	0	0	0.0001615	0	0	0	0	0	0	0	0	6.988e-05	0	0	0	0	0	0	0	0	0	0	0	0	0	0	0	0	0	0	0	0	0	0
Otu1171	0	0	0	0	0	0	0	0	0	0	0	0	0	0	0	0	0	0	0.0001767	0	0	0	0	0	0	0	0	0	0.001021	0	0	0.0003652	0	0	0	0	0	0	0	0	0	0	0	0	0	0	0	0	0
Otu9534	0	0	0	0	0	0	0	0	0	0	0	0	0	0	0	0	0	0	0.003888	0	0	0	0	0	0.002264	0	0	0	0.002246	0	0	0.0009129	0	0	0	0	0	0	0	0	0	0	0	0	0	0	0	0	0
Otu3276	0	0	0	0	0	0	0	0	0	0	0	0	0	0	0	0	0	0	0.0007068	0	0	0	0	0	0.0009704	0	0	0	0	0	0	0.0001826	0	0	0	0	0	0	0	0	0	0	0	0	0	0	0	0	0
Otu7584	0	0	0	0	0	0	0	0	0	0	0	0	0	0	0	0	0	0	0.0005301	0	0	0	0	0	0.0001617	0	0	0	0	0	0	0.0008216	0	0	0	0	0	0	0	0	0	0	0	0	0	0	0	0	0
Otu2696	0	0	0	0	0	0	0	0	0	0	0	0	0	0	0	0	0	0	0.0003534	0	0	0	0	0	0.0004852	0	0	0	0.0006126	0	0	0.0005477	0	0	0	0	0	0	0	0	0	0	0	0	0	0	0	0	0
Otu13890	0	0	0	0	0	0	0	0	0	0	0	0	0	0	0	0	0	0	0.0003534	0	0	0	0	0	0	0	0	0	0	0	0	0	0	0	0	0	0	0	0	0	0	0	0	0	0	0	0	0	0
Otu24458	0	0	0	0	0	0	0	0	0	0	0	0	0	0	0	0	0	0	0.0001767	0	0	0	0	0	0	0	0	0	0.0002042	0	0	0	0	0	0	0	0	0	0	0	0	0	0	0	0	0	0	0	0
Otu16141	0	0	0	0	0	0	0	0	0	0	0	0	0	0	0	0	0	0	0.0001767	0	0	0	0	0	0.0003235	0	0	0	0.0004084	0	0	0	0	0	0	0	0	0	0	0	0	0	0	0	0	0	0	0	0
Otu7634	0	0	0	0	0	0	0	0	0	0	0	0	0	0	0	0	0	0	0.0003534	0	0	0	0	0	0.0001617	0	0	0	0.0002042	0	0	9.129e-05	0	0	0	0	0	0	0	0	0	0	0	0	0	0	0	0	0
Otu4196	0	0	0	0	0	0	0	0	0	0	0	0	0	0	0	0	0	0	0.0001767	0	0	0	0	0	0	0	0	0	0	0	0	0.0003652	0	0	0	0	0	0	0	0	0	0	0	0	0	0	0	0	0
Otu9618	0	0	0	0	0	0	0	0	0	0	0	0	0	0	0	0	0	0	0.0001767	0	0	0	0	0	0	0	0	0	0.0002042	0	0	0	0	0	0	0	0	0	0	0	0	0	0	0	0	0	0	0	0
Otu501	0	0	0	0	0	0	0	0	0	0	0	0	0	0	0	0	0	0	0.0003534	0	0	0	0	0	0	0	0	0	0	0	0	0	0	0	0	0	0	0	0	0	0	0	0	0	0	0	0	0	0
Otu13457	0	0	0	0	0	0	0	0	0	0	0	0	0	0	0	0	0	0	0.0001767	0	0	0	0	0	0.0001617	0	0	0	0	0	0	0	0	0	0	0	0	0	0	0	0	0	0	0	0	0	0	0	0
Otu18060	0	0	0	0	0	0	0	0	0	0	0	0	0	0	0	0	0	0	0.0001767	0	0	0	0	0	0	0	0	0	0	0	0	0.0002739	0	0	0	0	0	0	0	0	0	0	0	0	0	0	0	0	0
Otu3756	0	0	0	0	0	0	0	0	0	0	0	0	0	0	0	0	0	0	0.0001767	0	0	0	0	0	0.0001617	0	0	0	0.0004084	0	0	0.001187	0	0	0	0	0	0	0	0	0	0	0	0	0	0	0	0	0
Otu1289	0	0	0	0	0	0	0	0	0	0	0	0	0	0	0	0	0	0	0.0001767	0	0	0	0	0	0	0	0	0	0.0004084	0	0	9.129e-05	0	0	0	0	0	0	0	0	0	0	0	0	0	0	0	0	0
Otu3565	0	0	0	0	0	0	0	0	0	0	0	0	0	0	0	0	0	0	0.0001767	0	0	0	0	0	0.0001617	0	0	0	0.0002042	0	0	9.129e-05	0	0	0	0	0	0	0	0	0	0	0	0	0	0	0	0	0
Otu3571	0	0	0	0	0	0	0	0	0	0	0	0	0	0	0	0	0	0	0.0001767	0	0	0	0	0	0.0001617	0	0	0	0	0	0	0.001461	0	0	0	0	0	0	0	0	0	0	0	0	0	0	0	0	0
Otu21036	0	0	0	0	0	0	0	0	0	0	0	0	0	0	0	0	0	0	0	0.0001736	0	0	0.0001289	0	0	0	0	0	0	0	0	0	0	0	0	0	0	0	0	0	0	0	0	0	0	0	0	7.644e-05	9.288e-05
Otu13533	0	0	0	0	0	0	0	0	0	0	0	0	0	0	0	0	0	0	0	0.0001736	0	0	0	0	0	0	0	0	0	0	0	0	0	0	0	0	0	0	0	0	0	0	0	0	0	9.959e-05	0	0	0
Otu9769	0	0	0	0	0	0	0	0	0	0	0	0	0	0	0	0	0	0	0	0.0001736	0.000205	0	0	0	0	0	0	0	0	0	0	0	0	0	0	0	0	0	0	0	0	0	0	0	0	0	0	0	0
Otu5649	0	0	0	0	0	0	0	0	0	0	0	0	0	0	0	0	0	0	0	0.0001736	0	0	0	0	0	0	0	0	0	0	0	0	0	0	0	0	0	0	0	0	0	0	0	0	0	0	0	0	0
Otu29291	0	0	0	0	0	0	0	0	0	0	0	0	0	0	0	0	0	0	0	0	0.000205	0	0	0	0	0	0	0	0	0	0	0	0	0	0	0	0	0	0	0	0	0	0	0	0	0	0	7.644e-05	0
Otu21268	0	0	0	0	0	0	0	0	0	0	0	0	0	0	0	0	0	0	0	0	0.000205	0	0	0	0	0	0	0	0	0	0	0	0	0	0	0	0	0	0	0	0	0	0	0	0	9.959e-05	0	0	0
Otu15080	0	0	0	0	0	0	0	0	0	0	0	0	0	0	0	0	0	0	0	0	0.000205	0	0	0.0003152	0	0	0	0	0	9.28e-05	0	0	0	8.565e-05	0	0	6.294e-05	0	0	0	0	0	0	0	9.462e-05	0	0.0001609	0	0
Otu4141	0	0	0	0	0	0	0	0	0	0	0	0	0	0	0	0	0	0	0	0	0	0	0.0001289	0.0001576	0	0	0	0	0	0	0.0001484	0	0	0	7.663e-05	0	0	0	0	0	0	0	0	0	0	0	0	0	0
Otu34075	0	0	0	0	0	0	0	0	0	0	0	0	0	0	0	0	0	0	0	0	0	0	0	0.0001576	0	0	0	0	0	0	0	0	0	0	0	0	0	0	0	0	0	0	0	0	9.462e-05	0	0	0	0
Otu21254	0	0	0	0	0	0	0	0	0	0	0	0	0	0	0	0	0	0	0	0	0	0	0	0.0001576	0	0	0	0	0	0	0	0	8.909e-05	0	0	0	0	0	0	0	0	0	0	0	0	0	5.365e-05	0	0
Otu26394	0	0	0	0	0	0	0	0	0	0	0	0	0	0	0	0	0	0	0	0	0	0	0	0.0001576	0	0	0	0	0	0	0	0	0	0	0	0	0	0	0	0	0	0	0	0	0	0	0	0	0
Otu34125	0	0	0	0	0	0	0	0	0	0	0	0	0	0	0	0	0	0	0	0	0	0	0	0	0.0003235	0	0	0	0	0	0	0	0	0	0	0	0	0	0	0	0	0	0	0	0	0	0	0	0
Otu3607	0	0	0	0	0	0	0	0	0	0	0	0	0	0	0	0	0	0	0	0	0	0	0	0	0.0003235	0	0	0	0	0	0	9.129e-05	0	0	0	0	0	0	0	0	0	0	0	0	0	0	0	0	0
Otu24915	0	0	0	0	0	0	0	0	0	0	0	0	0	0	0	0	0	0	0	0	0	0	0	0	0.0001617	0	0	0	0.0002042	0	0	9.129e-05	0	0	0	0	0	0	0	0	0	0	0	0	0	0	0	0	0
Otu21986	0	0	0	0	0	0	0	0	0	0	0	0	0	0	0	0	0	0	0	0	0	0	0	0	0.0003235	0	0	0	0.0002042	0	0	0.0002739	0	0	0	0	0	0	0	0	0	0	0	0	0	0	0	0	0
Otu3635	0	0	0	0	0	0	0	0	0	0	0	0	0	0	0	0	0	0	0	0	0	0	0	0	0.0001617	0	0	0	0	0	0	9.129e-05	0	0	0	0	0	0	0	0	0	0	0	0	0	0	0	0	0
Otu7622	0	0	0	0	0	0	0	0	0	0	0	0	0	0	0	0	0	0	0	0	0	0	0	0	0.0001617	0	0	0	0.0002042	0	0	0.0001826	0	0	0	0	0	0	0	0	0	0	0	0	0	0	0	0	0
Otu2697	0	0	0	0	0	0	0	0	0	0	0	0	0	0	0	0	0	0	0	0	0	0	0	0	0.0003235	0	0	0	0.0006126	0	0	0.0001826	0	0	0	0	0	0	0	0	0	0	0	0	0	0	0	0	0
Otu4025	0	0	0	0	0	0	0	0	0	0	0	0	0	0	0	0	0	0	0	0	0	0	0	0	0.0001617	0	0	0	0.0002042	0	0	0	0	0	0	0	0	0	0	0	0	0	0	0	0	0	0	0	0
Otu16368	0	0	0	0	0	0	0	0	0	0	0	0	0	0	0	0	0	0	0	0	0	0	0	0	0.0003235	0	0	0	0	0	0	0	0	0	0	0	0	0	0	0	0	0	0	0	0	0	0	0	0
Otu3477	0	0	0	0	0	0	0	0	0	0	0	0	0	0	0	0	0	0	0	0	0	0	0	0	0.0001617	0	0	0	0.0002042	0	0	0.0001826	0	0	0	0	0	0	0	0	0	0	0	0	0	0	0	0	0
Otu3572	0	0	0	0	0	0	0	0	0	0	0	0	0	0	0	0	0	0	0	0	0	0	0	0	0.0003235	0	0	0	0.0004084	0	0	0.0005477	0	0	0	0	0	0	0	0	0	0	0	0	0	0	0	0	0
Otu6722	0	0	0	0	0	0	0	0	0	0	0	0	0	0	0	0	0	0	0	0	0	0	0	0	0	0.0001772	0	0	0	0	0	0	0	0	0	0	0	0	0	0	0	0	0	0	0	0	0	0	0
Otu14898	0	0	0	0	0	0	0	0	0	0	0	0	0	0	0	0	0	0	0	0	0	0	0	0	0	0.0001772	0	0	0	0	0	0	0	0	0	0	0	0	0	0	0	0	0	0	0	0	0	0	0
Otu18426	0	0	0	0	0	0	0	0	0	0	0	0	0	0	0	0	0	0	0	0	0	0	0	0	0	0	0	9.887e-05	0	0	0	0	0	0	0	0	0	0	0	0	0	0	0	0	9.462e-05	0	0	0	0
Otu33839	0	0	0	0	0	0	0	0	0	0	0	0	0	0	0	0	0	0	0	0	0	0	0	0	0	0	0	0	0.0006126	0	0	0	0	0	0	0	0	0	0	0	0	0	0	0	0	0	0	0	0
Otu18876	0	0	0	0	0	0	0	0	0	0	0	0	0	0	0	0	0	0	0	0	0	0	0	0	0	0	0	0	0.0002042	0	0	9.129e-05	0	0	0	0	0	0	0	0	0	0	0	0	0	0	0	0	0
Otu16140	0	0	0	0	0	0	0	0	0	0	0	0	0	0	0	0	0	0	0	0	0	0	0	0	0	0	0	0	0.0004084	0	0	0	0	0	0	0	0	0	0	0	0	0	0	0	0	0	0	0	0
Otu6339	0	0	0	0	0	0	0	0	0	0	0	0	0	0	0	0	0	0	0	0	0	0	0	0	0	0	0	0	0	9.28e-05	0	0	0	0	0	0	0	0	0	0	0	0	0	0	0	0	0	7.644e-05	0
Otu4182	0	0	0	0	0	0	0	0	0	0	0	0	0	0	0	0	0	0	0	0	0	0	0	0	0	0	0	0	0	0	0	0.000639	0	0	0	0	0	0	0	0	0	0	0	0	0	0	0	0	0
Otu31156	0	0	0	0	0	0	0	0	0	0	0	0	0	0	0	0	0	0	0	0	0	0	0	0	0	0	0	0	0	0	0	0	0	8.565e-05	0	0	6.294e-05	0	0	0	0	0	0	0	0	0	0	0	0
Otu17387	0	0	0	0	0	0	0	0	0	0	0	0	0	0	0	0	0	0	0	0	0	0	0	0	0	0	0	0	0	0	0	0	0	0	7.663e-05	0	0	0	0	0	0	0	0	0	0	0	0	0	9.288e-05
Otu32139	0	0	0	0	0	0	0	0	0	0	0	0	0	0	0	0	0	0	0	0	0	0	0	0	0	0	0	0	0	0	0	0	0	0	7.663e-05	0	0	0	0	0	0	0	0	0	0	0	0	0	9.288e-05
Otu32306	0	0	0	0	0	0	0	0	0	0	0	0	0	0	0	0	0	0	0	0	0	0	0	0	0	0	0	0	0	0	0	0	0	0	0	7.838e-05	0	0	0	0	0	0	0	0	0	0	0	7.644e-05	0
Otu27354	0	0	0	0	0	0	0	0	0	0	0	0	0	0	0	0	0	0	0	0	0	0	0	0	0	0	0	0	0	0	0	0	0	0	0	0	0	0	0.0001004	0	0	0	0	0	0	0	0	7.644e-05	0
Otu20672	0	0	0	0	0	0	0	0	0	0	0	0	0	0	0	0	0	0	0	0	0	0	0	0	0	0	0	0	0	0	0	0	0	0	0	0	0	0	0	0	0	0	0.000177	0	0	0	0	0	0
Otu20828	0	0	0	0	0	0	0	0	0	0	0	0	0	0	0	0	0	0	0	0	0	0	0	0	0	0	0	0	0	0	0	0	0	0	0	0	0	0	0	0	0	0	8.851e-05	0	0	0	0	7.644e-05	0
Otu32968	0	0	0	0	0	0	0	0	0	0	0	0	0	0	0	0	0	0	0	0	0	0	0	0	0	0	0	0	0	0	0	0	0	0	0	0	0	0	0	0	0	0	8.851e-05	0	0	0	0	7.644e-05	0
Otu2357	0	0	0	0	0	0	0	0	0	0	0	0	0	0	0	0	0	0	0	0	0	0	0	0	0	0	0	0	0	0	0	0	0	0	0	0	0	0	0	0	0	0	0	0.0002024	0	0	0	0	0
Otu15793	0	0	0	0	0	0	0	0	0	0	0	0	0	0	0	0	0	0	0	0	0	0	0	0	0	0	0	0	0	0	0	0	0	0	0	0	0	0	0	0	0	0	0	0.0001012	0	0	0	0	0
Otu12444	0	0	0	0	0	0	0	0	0	0	0	0	0	0	0	0	0	0	0	0	0	0	0	0	0	0	0	0	0	0	0	0	0	0	0	0	0	0	0	0	0	0	0	0	0	0	5.365e-05	0	0
Otu21206	0	0	0	0	0	0	0	0	0	0	0	0	0	0	0	0	0	0	0	0	0	0	0	0	0	0	0	0	0	0	0	0	0	0	0	0	0	0	0	0	0	0	0	0	0	0	5.365e-05	0	0
Otu6563	0	0	0	0	0	0	0	0	0	0	0	0	0	0	0	0	0	0	0	0	0	0	0	0	0	0	0	0	0	0	0	0	0	0	0	0	0	0	0	0	0	0	0	0	0	0	0	0.0001529	9.288e-05
Otu11640	0	0	0	0	0	0	0	0	0	0	0	0	0	0	0	0	0	0	0	0	0	0	0	0	0	0	0	0	0	0	0	0	0	0	0	0	0	0	0	0	0	0	0	0	0	0	0	0.0001529	0
Otu6314	0	0	0	0	0	0	0	0	0	0	0	0	0	0	0	0	0	0	0	0	0	0	0	0	0	0	0	0	0	0	0	0	0	0	0	0	0	0	0	0	0	0	0	0	0	0	0	7.644e-05	0
Otu27815	0	0	0	0	0	0	0	0	0	0	0	0	0	0	0	0	0	0	0	0	0	0	0	0	0	0	0	0	0	0	0	0	0	0	0	0	0	0	0	0	0	0	0	0	0	0	0	0	9.288e-05
Otu596	0	0	0	0	0	0	0	0	0	0	0	0	0	0	0	0	0	0	0	0	0	0	0	0	0	0	0	0	0	0	0	0	0	0	0	0	0	0	0	0	0	0	0	0	0	0	0	0	0
Otu233	0.001757	0.0003964	0.003373	0.002145	0.001212	0.001227	0.002797	0	0.002718	0.0006088	0.004399	0.001239	0.001406	0.002985	0.0006069	0.0007184	0.003691	0.001131	0	0.001909	0.000205	0.0005462	0.002449	0.001103	0	0.003899	0.001258	0.000791	0	0.003062	0.0005195	0	0.004009	0.001028	0.001456	0.001568	0.001511	0.001837	0.002308	0.003052	0.0008244	8.617e-05	0.005045	0.0005061	0.0001892	0.0006971	0.0007511	0.002369	0.007337
Otu3253	0	0	0	0	0	0	0	0	0	0	0	0	0	0	0	0	0	0	0.0001767	0	0	0	0	0	0.0006469	0	0	0	0	0	0	0	0	0	0	0	0	0	0	0	0	0	0	0	0	0	0	0	0
Otu1904	0	0	0	0	0	0	0	0	0	0	0	0	0	0	0	0	0	0	0	0	0	0	0	0	0	0	0	0	0	0	0	0	0	0	0	0	0	0	0	0	0	0	8.851e-05	0	0	9.959e-05	0	0	0
Otu949	0	0.0004954	0	0	0.002221	0.0007809	0	0	0	0	0	0	0	0	0.002124	0	0	0	0	0	0	0.0001821	0.0003867	0.0003152	0	0	0	0	0	0	0.0005937	0.0003652	0	0.002655	0	0	0	0	0	0.001272	0.0004122	0.003274	0.001328	0.0005061	0.0008515	0	0.0006974	0	0.001115
Otu33287	0	0	0	0	0	0	0	0.0001586	0	0	0	0	0	0	0	0	0	0	0.0001767	0	0	0	0	0	0	0	0	0	0	0	0	0	0	0	0	0	0	0	0	0	0	0	0	0	0	0	0	0	0
Otu4124	0	0	0	0	0	0	0	0.002062	0	0	0	0	0	0	0	0	0	0	0.0005301	0	0	0	0	0	0.0003235	0	0	0	0.0002042	0	0	0.0003652	0	0	0	0	0	0	0	0	0	0	0	0	0	0	0	0	0
Otu360	0	0	0	0	0	0	0	0.002696	0	0	0	0	0	0	0	0	0	0	0.007422	0	0	0	0	0	0.01051	0	0	9.887e-05	0.0147	0	0	0.01022	0	0	0	0	0	0	0	0	0	0	0	0	0	0	0	0	0
Otu3655	0	0	0	0	0	0	0	0.001427	0	0	0	0	0	0	0	0	0	0	0.0001767	0	0	0	0	0	0.0001617	0	0	0	0	0	0	0.0003652	0	0	0	0	0	0	0	0	0	0	0	0	0	0	0	0	0
Otu19690	0	0	0	0	0	0	0	0.0003172	0	0	0	0	0	0	0	0	0	0	0	0	0	0	0	0	0	0	0	0	0	0	0	0	0	0	0	0	0	0	0	0	0	0	0	0	0	0	0	0	0
Otu10466	0	0	0	0	0	0	0	0.0003172	0	0	0	0	0	0	0	0	0	0	0.0001767	0	0	0	0	0	0	0	0	0	0	0	0	0	0	0	0	0	0	0	0	0	0	0	0	0	0	0	0	0	0
Otu22199	0	0	0	0	0	0	0	0	0	0	0	0	0	0	0	0	0	0	0.0001767	0	0	0	0	0	0.0003235	0	0	0	0.0002042	0	0	9.129e-05	0	0	0	0	0	0	0	0	0	0	0	0	0	0	0	0	0
Otu17068	0	0	0	0	0	0	0	0	0	0	0	0	0	0	0	0	0	0	0	0	0	0	0.0001289	0	0	0	0	0	0	0	0	0	0	0	0	0	0	0	0	0	0	0	0	0	0	0	0	0	0
Otu4184	0	0	0	0	0	0	0	0	0	0	0	0	0	0	0	0	0	0	0	0	0	0	0	0	0	0	0	0	0	0	0	0.0002739	0	0	0	0	0	0	0	0	0	0	0	0	0	0	0	0	0
Otu8963	0	0	0	0.0002524	0	0	0	0	0	0	0	0	0	0	0	0	0	0	0	0	0	0	0	0	0	0	0	0	0	0	0	0	0	0	0	0	0	0	0	0	0	0	0	0	0	0	0	0	0
Otu21373	0	0	0	0	0	0	0	0	0	0	0	0	0	0	0	0	0	0	0	0	0	0	0	0.0001576	0	0	0	0	0	9.28e-05	0	0	0	0	0	0	6.294e-05	0	0.0002007	0	0	0	0	0	0	0	0	0	0
Otu273	0.001572	0.0003964	0.001749	0.00164	0.001212	0.001227	0.001645	0	0.0004078	0.0002435	0.001287	0.0006196	0.0004326	0.0008845	0.001214	0	0.001284	0.001131	0	0.002257	0.0004099	0.0003642	0.001418	0.0006304	0	0.0007088	0.002376	0.002373	0	0.001392	0.002301	0.0002739	0.0004455	0.001285	0.002222	0.0004703	0.001511	0.0004238	0.002308	0.002035	0.0006183	0.00224	0.002832	0.001113	0.0009462	0.0008963	0.000912	0.0008408	0.0008359
Otu1267	9.248e-05	0	0.0001249	0	0	0.0001116	0	0	0.0002718	0	0	0	0	0	0	0	0.0001605	0	0	0	0	0.0001821	0	0	0	0	0	0	0	0	0	0	0	8.565e-05	7.663e-05	0	0	0	0	0.0005086	0	0	0	0	0	0	5.365e-05	0	0.0001858
Otu16883	0.000185	0	0	0	0	0.0001116	0	0	0	0	0	0	0	0	0	0	0	0	0	0	0	0	0	0	0	0	0	0	0	0	0	0	0	0	7.663e-05	0	0	0	0	0	0	0	0	0	0	0	0	0	0
Otu578	0.000185	0	0	0	0	0	0	0	0	0	0	0	0	0	0	0	0	0	0	0	0	0	0	0	0	0	0	0	0	0	0	0	0	0	0	0	0	0	0	0	0	0	0	0	0	0	0	0	0
Otu14962	0	0	0	0.0001262	0	0	0	0	0.0001359	0	0	0	0	0	0	0	0	0	0	0	0	0	0	0	0	0	0	0	0	0	0	0	0	0	0	0	0	0	0	0	0	0	0	0	0	0	0	0	0
Otu23248	0	0	0	0	0	0	0	0	0	0	0	0	0	0	0	0	0	0	0	0	0	0	0	0	0	0	6.988e-05	0	0	0	0	0	0	0	7.663e-05	0	0	0	0	0	0	0	0	0	0	0	0	0	0
Otu6158	0	0	0	0	0	0	0	0	0	0	0	0	0	0	0	0	0	0	0	0	0	0	0	0	0	0	0	0	0	0	0	0	0	0	0	0	0	0	0	0	0	0	0	0	0	0	0	0	0
Otu380	0.0005549	0.0004954	0.0002498	0.0006309	0	0	0.0004936	0	0.0001359	0.0001218	0	0	0.0003245	0.0007739	0	0.0004789	0.0003209	0.0009691	0	0.0001736	0.01947	0.0001821	0.001934	0.0003152	0	0.002127	6.988e-05	9.887e-05	0	0.002877	0	9.129e-05	8.909e-05	0.0001713	0	0	0.002014	0.0004238	0.0009032	0.0003815	0	0.0003447	0	0	9.462e-05	0.0006971	5.365e-05	0	0.001115
Otu151	0.001017	0.0006936	0.001124	0.0005047	0	0.001004	0.001481	0	0.0004078	0.0003653	0.001287	0.001033	0.0002163	0.0001106	0	0.0004789	0.0004814	0.001777	0	0.003124	0.0006149	0.0003642	0.004899	0.0001576	0	0.0003544	0.001887	0.0003955	0	0.000928	0.001707	0	0.0007128	0.0004283	7.663e-05	0	0.001196	0.0001413	0.0009032	0.0003815	0.0004122	0.0003447	0.0006196	0.0007086	0.001514	0.0008963	0.0003219	0.0003057	0.002322
Otu138	0.0008323	0.0004954	0.0008745	0.0001262	0.0006058	0.0001116	0.001481	0	0.005437	0.001948	0.001073	0.001756	0.0003245	0.000995	0.0009103	0.0002395	0	0	0	0.001736	0.0006149	0.001092	0.0003867	0.001103	0	0.001063	0.003214	0.001186	0	0.002413	0.001039	0	0	0.00137	0.001686	0	0.0003777	0.002402	0.0004014	0.0001272	0.0004122	0	0.0007081	0.0006073	0.0001892	0.003884	0.0003755	0.0009937	0.003251
Otu690	0.0003699	0.0006936	0.0003748	0.0003785	0.0002019	0.0008925	0.001481	0	0.0002718	0.0003653	0.0004291	0.0003098	0	0.0004422	0.0001517	0.0002395	0.0001605	0.0009691	0	0.0006943	0.0006149	0.0005462	0.0006446	0.000788	0	0.0005316	0.0002096	0.001483	0	0.0006496	0.001262	9.129e-05	8.909e-05	0.0005139	0.0001533	0	0.0008812	0.0004238	0.0005018	0.0003815	0.0004122	0.0009479	0.0008851	0.0004049	0.0009462	0.001992	0.0005901	0.0004586	0.000743
Otu211	0.000185	0.0002973	0.0001249	0	0	0.006805	0.0003291	0	0.0001359	0.0001218	0.001609	0.0002065	0	0.0001106	0	0	0	0.0004846	0	0	0	0	0.0005157	0.0003152	0	0.00124	0.001887	0.0002966	0	0	0.006976	0.0004565	0	0.0003426	7.663e-05	7.838e-05	0.0001259	0.0002826	0	0.0002543	0	0.0007755	0.0004426	0.003847	0	0	0.0001609	0	0.002508
Otu804	0	0.0006936	0	0.0003785	0	0	0	0	0	0	0	0.0002065	0	0	0.0001517	0	0.0001605	0	0	0.0001736	0	0.0003642	0.0006446	0.0001576	0	0	0	0.001977	0	0	0	0	0	0.000257	0	0	0	0	0.0007025	0	0.0008244	0	0	0	0	0	0.0002146	0	0
Otu5436	0	0.0003964	0	0	0	0	0	0	0	0	0	0	0	0	0	0	0	0.000323	0	0	0	0.0001821	0	0	0	0	0	0	0	0	0	0	0	0	0	0	0	0	0	0	0	0	0	0	0	9.959e-05	0.0001073	0	0
Otu25908	0	9.909e-05	0	0.0001262	0	0	0	0	0	0	0	0.0002065	0	0	0	0	0	0	0	0	0	0.0001821	0	0	0	0	0	0	0	0	0	0	0	0	7.663e-05	0	0	0	0	0	0	0	0	0	0	0	0	0	9.288e-05
Otu2937	0	0	0.0002498	0.0008833	0	0	0.0003291	0	0	0	0	0	0	0	0	0	0.0003209	0	0	0	0	0.001821	0	0.0001576	0	0.0001772	0.0002096	0	0	0.006032	0	0	0.001158	0	0	0	6.294e-05	0	0	0	0.0006183	0	0.0005311	0	0	0	0	0	0.001022
Otu18356	0	0	0	0.0001262	0	0	0	0	0	0	0	0	0	0	0	0	0	0	0	0	0	0	0	0	0	0	0	0	0	0	0	0	0	0	0	0	0	0	0	0	0	0	0	0	0	9.959e-05	0	0	0
Otu28548	0	0	0	0	0	0.0001116	0	0	0	0	0	0	0	0	0	0	0	0	0	0	0	0	0.0001289	0	0	0	0	0	0	0	7.421e-05	0	0	0	0	0	0	0	0	0	0	0	0	0	0	0	0	0	0
Otu3643	0	0	0	0	0	0	0	0.0001586	0	0	0	0	0	0	0	0	0	0	0.0005301	0	0	0	0	0	0.0003235	0	0	0	0.0002042	0	0	0.0004565	0	0	0	0	0	0	0	0	0	0	0	0	0	0	0	0	0
Otu14509	0	0	0	0	0	0	0	0	0	0	0	0	0	0	0	0	0	0	0	0	0	0	0	0	0	0	0	0	0	0	0	0	0	0	0	0	0	0	0	0	0	0	0	0	0	9.959e-05	0	0	0
Otu17516	0	0.0001982	0	0	0	0	0	0	0	0	0	0	0	0	0	0	0	0	0	0	0	0	0	0	0	0	0	0	0	0	0	0	0	0	0	0	0	0	0	0	0	0	0	0	0	0	0	0	0
Otu18076	0	0	0	0	0	0	0	0.0001586	0	0	0	0	0	0	0	0	0	0	0	0	0	0	0	0	0	0	0	0	0	0	0	9.129e-05	0	0	0	0	0	0	0	0	0	0	0	0	0	0	0	0	0
Otu12667	0	0	0	0	0	0	0	0	0.0001359	0	0	0	0	0	0	0	0	0	0	0	0	0	0	0	0	0	0	0	0	0	0	0	0	0	0	0	0	0	0	0	0	0	0	0	0	0	5.365e-05	0	0
Otu6233	0	0	0	0	0	0	0	0	0	0	0	0	0.0001082	0	0.0001517	0	0	0	0	0	0	0	0	0	0	0	0	0	0	0	0	0	0	0	0	0	0	0	0	0	0	0	0	0	0	0	0	0	0
Otu817	0	0	0	0	0	0	0.0001645	0.0001586	0	0	0	0	0	0	0	0	0	0	0	0	0	0	0	0.0001576	0	0	6.988e-05	0	0	9.28e-05	7.421e-05	9.129e-05	0	0	7.663e-05	0.0002351	0.0001888	0.0001413	0.0001004	0	0.001031	8.617e-05	0	0	9.462e-05	0	0	0	0
Otu894	9.248e-05	0	0	0	0	0	0	0.0004758	0	0	0	0	0.0002163	0.0001106	0	0	0	0	0	0	0	0	0	0	0	0.0001772	0	0	0	0	0.0001484	0	0	8.565e-05	0	0	0.0001259	0.0002826	0	0.0002543	0.001855	8.617e-05	8.851e-05	0	9.462e-05	0	5.365e-05	0	9.288e-05
Otu1370	0	0	0	0	0	0	0	0	0	0	0	0	0	0	0	0	0	0	0	0	0	0	0	0.0001576	0	0	0	0	0	0	0	0	0	0	0	0	0.0001259	0	0	0	0	0	0	0	0	0	0	0	9.288e-05
Otu22133	0	0	0	0	0	0	0	0	0	0	0	0	0.0001082	0	0	0	0	0	0	0	0	0	0	0	0.0001617	0	0	9.887e-05	0	0	0	9.129e-05	0	0	0	0	0	0	0.0002007	0	0	0	0	0	0	0	0	0	0
Otu484	0	0	0	0	0	0	0	0	0	0	0	0	0	0	0	0	0	0	0	0	0	0	0	0	0	0	0	9.887e-05	0	9.28e-05	0	0	0	0	0	0	0.0001259	0.0001413	0	0	0.0006183	0	0	0	0	0	0	0	0
Otu8215	0	0	0	0	0	0	0	0	0	0	0	0	0	0	0	0	0	0	0	0	0	0	0	0	0	0	0	0	0	0	0	0	0	0	0	0	0	0	0.0001004	0	0	8.617e-05	0	0	0	0	0	0	0
Otu11804	0	0	0	0	0	0	0	0	0	0	0	0	0	0	0	0	0	0	0	0	0	0	0	0	0	0	0	0	0	0	0	0	0	0	0	0	0	0	0	0	0.0002061	0	0	0	0	0	0	0	0
Otu4350	0	0	0	0	0	0	0	0	0	0	0.0002146	0	0	0	0	0	0	0	0	0	0	0	0	0	0	0	0	0	0	0	0	0	0	0	0	0	0	0	0	0	0	0	0	0	0	0	0	0	0
Otu22045	0	0	0	0	0	0	0	0	0	0	0	0	0	0	0	0	0	0	0	0	0	0	0	0	0	0	0	0	0	0	0	0	0	0	7.663e-05	0	0	0	0	0	0.0004122	8.617e-05	0	0	0	0	0	0	0
Otu393	0.000185	0.0004954	0.0007495	0.0002524	0.0002019	0.0004462	0.0004936	0	0.0002718	0.0001218	0.001073	0	0	0.0008845	0.0003034	0	0.0003209	0	0	0.0001736	0.0008198	0.0001821	0	0.0003152	0	0.00124	0.0004891	0.0004944	0	0.0005568	0.0004453	9.129e-05	0.0001782	0.000257	0.0005364	7.838e-05	0.0002518	0.0002826	0.0004014	0.0001272	0.0002061	0.0001723	0.0007966	0.0005061	0.0001892	0.0002988	0.0002146	0.0007644	0.0004644
Otu7596	0	0	0	0	0	0	0	0	0	0	0	0	0	0	0	0	0	0	0	0	0	0	0	0	0	0	0	0	0	0	0	0.0001826	0	0	0	0	0	0.0004238	0.0002007	0.0001272	0	0	0	0	0	0	5.365e-05	0	0
Otu2192	9.248e-05	0	0	0	0	0	0	0.0006344	0	0	0	0	0.0003245	0.0002211	0.0001517	0	0	0	0	0	0	0.0005462	0	0	0.0001617	0	0	0	0	0	0	0	0	0	0	7.838e-05	0.0002518	0.0008477	0.0001004	0	0.001237	0.0002585	0	0	9.462e-05	0	0	0	0
Otu9740	0	0	0	0	0	0	0	0	0	0	0	0	0	0	0	0	0	0	0	0	0	0	0	0.0001576	0	0	0	0	0	0	0	0	0	0	0	7.838e-05	0	0	0	0	0	0	0	0	0	0	0	0	0
Otu19023	0	0	0	0	0	0	0	0	0	0	0	0	0	0	0	0	0	0	0	0	0	0	0	0	0	0	0	0	0	0	0	0	0	0	0	0	0	0	0	0	0	8.617e-05	0	0	0	0	0	0	0
Otu717	0	9.909e-05	0	0	0	0	0	0.0003172	0	0	0	0	0.0001082	0.0002211	0	0	0.0001605	0	0	0	0	0.0005462	0	0	0	0.0003544	0	0	0	0	0	0	0	0	0	7.838e-05	0.0001259	0.0005651	0	0.0001272	0.001031	8.617e-05	0	0	0	0	5.365e-05	0	0
Otu575	0	0	0.0002498	0	0	0	0	0	0	0	0	0	0	0	0	0	0	0	0	0	0	0	0	0	0	0	0	0	0	0	0	0	0	0	0	0	0	0	0	0	0	0	0	0	0	0	0	0	0
Otu19682	0	0	0	0	0	0	0	0.0003172	0	0	0	0	0	0	0	0	0	0	0	0	0	0	0	0	0	0.0001772	6.988e-05	0	0	9.28e-05	0	9.129e-05	0	0	0	7.838e-05	0	0	0	0	0.0004122	0	0	0	0	0	0	0	0
Otu1869	0	9.909e-05	0	0	0	0	0	0	0	0	0	0	0	0	0	0	0	0	0	0	0	0	0	0	0	0	0	0	0	0	0	0	0	0	0	0.0002351	0	0	0	0	0	8.617e-05	0	0	0	0	5.365e-05	0	0
Otu10065	0	0	0	0	0	0	0	0	0	0	0	0	0.0001082	0	0.0001517	0	0	0	0.0001767	0	0	0	0	0	0	0	0	0	0	0	7.421e-05	0	0	0	0	7.838e-05	6.294e-05	0	0	0	0.0002061	0	0	0	0	0	0	0	0
Otu4191	0	0	0	0	0	0	0	0	0	0	0	0	0.0001082	0	0	0	0	0	0	0	0	0	0	0	0	0	0	0	0	0	0	9.129e-05	0	0	0	0	0	0	0	0	0	0	0	0	0	0	0	0	0
Otu810	0	0.0001982	0	0	0	0	0	0.0004758	0	0	0	0	0.0001082	0.0006633	0	0	0	0	0.0003534	0	0	0	0.0001289	0	0	0.0001772	0	0	0	0	0.0002226	0.0003652	8.909e-05	0	0	0	0.0005665	0.0007064	0.0001004	0.0002543	0.002679	8.617e-05	0	0	9.462e-05	0.0002988	0	0	0.0001858
Otu16664	0	0	0	0	0	0	0	0	0	0	0	0	0	0	0	0	0	0	0	0	0	0	0	0	0	0	0	0	0	0	0	0	0	0	0	0	0	0	0	0	0.0004122	0	0	0	0	0	0	0	0
Otu10527	0	9.909e-05	0	0	0	0	0	0	0	0	0	0	0	0	0	0	0	0	0	0	0	0	0	0	0	0	0	0	0	0	0	0	0	0	0	0	0	0	0	0	0.0002061	0	0	0	0	0	0	0	0
Otu16635	9.248e-05	0	0	0	0	0	0	0.0003172	0	0	0	0	0	0	0	0.0002395	0	0	0	0	0	0	0	0.0001576	0	0	0	0	0	0	0	0	0	8.565e-05	0	7.838e-05	0	0.0004238	0.0001004	0	0.001443	0	0	0	0	0	0	0	9.288e-05
Otu8231	0	0	0	0	0	0	0	0	0	0	0	0	0	0	0	0	0	0	0	0	0	0	0	0	0	0	0	0	0	0	0	0	0	0	0	0	0	0	0.0002007	0	0	0	0	0	0	0	0	0	0
Otu12145	0	0	0	0	0	0	0.0001645	0.0001586	0	0	0	0	0	0	0	0	0	0	0	0	0	0	0	0	0	0	0	0	0	0	0	0	0	0	0	0	0	0	0.0001004	0	0.0002061	0	0	0	0	0	0	0	0
Otu27426	0	0	0	0	0	0	0	0	0	0	0	0	0	0	0	0	0	0	0	0	0	0	0	0	0	0	0	0	0	0	0	0	0	0	0	0	0	0.0001413	0	0	0.0002061	0	0	0	0	0	0	0	0
Otu23019	0	0	0	0	0	0	0	0	0	0	0	0	0	0	0	0	0	0	0	0	0	0	0	0	0	0.0001772	0	0	0	0	0	0	0	8.565e-05	0	0	0	0	0	0	0	0	0	0	0	0	0	0	0
Otu19082	0	0	0	0	0	0	0	0	0	0	0	0.0001033	0	0	0	0	0	0	0	0	0	0	0	0	0	0	0	0	0	0	0	0	0	0	0	0	0	0	0	0.0001272	0	0	0	0	0	0	0	0	0
Otu13793	0	0	0	0	0	0	0	0	0	0	0	0	0.0001082	0	0	0	0	0	0	0	0	0	0	0	0	0	0	0	0	0	0	0	0	0	0	7.838e-05	0	0	0	0	0.0002061	0	0	0	0	0	0	0	0
Otu2816	0	0	0	0	0	0	0	0	0	0	0	0	0	0	0	0	0	0	0	0	0	0	0.0009024	0	0	0	6.988e-05	0	0	0	0	0	0.0007128	0	0	0	0	0	0	0	0	0	0	0	0	0	0	0	0
Otu235	0	0.0003964	0.0003748	0	0.0002019	0	0.0001645	0	0	0	0	0	0	0	0	0	0	0	0	0	0	0	0	0	0	0	0.0002096	0	0	0	0	9.129e-05	0.003653	0	0.001686	0	0	0	0.0003011	0	0	0	0	0	0	0	0.0004828	0.000535	0
Otu17776	0	0	0	0	0	0	0	0	0	0	0	0	0	0	0	0	0	0	0	0	0	0	0	0	0	0	0	0	0	0	0	0	0	0	0	0	0	0	0	0	0	0	0	0	0	0	0	0	0
Otu274	0	0	0	0	0	0	0	0	0	0	0.001287	0	0	0	0	0	0.0003209	0	0	0	0.000205	0	0.002965	0.0006304	0	0	0.004891	0.0005932	0	0.0001856	0	0	0.0004455	0	0	0	0	0	0	0	0	0	8.851e-05	0	0	0	0.0001073	0	0
Otu31150	0	0	0	0	0	0	0	0	0	0	0	0	0	0	0	0	0	0	0	0	0	0	0	0	0	0	0	0	0	0	7.421e-05	0	0	0	0	0	6.294e-05	0	0	0	0	0	0	0	0	0	0	0	0
Otu5010	0	0	0	0	0	0	0	0.0004758	0	0	0	0	0	0	0	0	0	0	0	0	0	0	0	0	0.0006469	0	0	0	0.0004084	0	0	0.0001826	0	0	0	0	0	0	0	0	0	0	0	0	0	0	0	0	0
Otu4164	0	0	0	0	0	0	0	0.002538	0	0	0	0	0	0	0	0	0	0	0.0001767	0	0	0	0	0	0.0009704	0	0	0	0	0	0	0.000639	0	0	0	0	0	0	0	0	0	0	0	0	0	0	0	0	0
Otu33985	0	0	0	0	0	0	0	0	0	0	0	0	0	0	0	0	0	0	0.0001767	0	0	0	0	0	0.0001617	0	0	0	0	0	0	0	0	0	0	0	0	0	0	0	0	0	0	0	0	0	0	0	0
Otu29523	0	0	0	0	0.0002019	0	0	0	0	0.0001218	0	0	0	0	0	0	0	0	0	0	0	0	0	0	0	0	0	0	0	0	0	0	0	0	0	0	0	0	0	0	0	0	0	0	0	0	0	0	0
Otu848	0	0	0	0	0	0.0002231	0	0	0	0	0	0.0001033	0.0001082	0	0	0	0	0	0	0.0003472	0	0.0005462	0.0001289	0	0	0	0	9.887e-05	0	0	0.0002226	0	0	0	0.0003065	0	0	0.0001413	0	0	0.0002061	0	0	0.0004049	9.462e-05	9.959e-05	0	0	0
Otu22029	0	0	0	0	0	0	0	0	0	0	0	0	0	0	0	0	0	0	0	0	0	0	0	0	0	0	0	0	0	0	0	0	8.909e-05	0	7.663e-05	0	0	0	0	0	0	0	0	0	0	0	0	0	0
Otu299	0.0003699	0.0001982	0	0.0002524	0.0002019	0.0001116	0	0.000793	0.0001359	0.0001218	0	0	0.001082	0.001106	0.0006069	0	0.0004814	0.000323	0	0	0.0008198	0.0009104	0.0002578	0.0003152	0.0008087	0.0005316	6.988e-05	0	0	0.0001856	0.0006679	0.001095	0.0001782	0.0004283	0.0001533	0.0001568	0.0003777	0.001837	0.001305	0.001653	0	0.0002585	0.000177	0.0002024	9.462e-05	0	0.0001609	7.644e-05	0.0002786
Otu5707	0	0	0	0	0	0	0	0	0	0	0	0	0	0	0	0	0	0	0	0	0.0004099	0	0	0	0	0	0	0	0	0	0	0	0	0	0	0	0	0	0	0.0001272	0	0	0	0	0	0	0	0	0
Otu16134	0	0	0	0	0	0	0	0	0	0	0	0	0.0001082	0	0	0	0	0	0	0	0	0	0	0	0	0	0	0	0	0	7.421e-05	0	0	0	0	0	0	0	0	0	0	0	0	0	0	0	0	0	0
Otu885	9.248e-05	9.909e-05	0	0.0001262	0	0	0	0.0001586	0	0.0001218	0	0	0.0001082	0	0	0	0	0	0	0	0	0	0	0	0	0	0	0	0	9.28e-05	7.421e-05	0	8.909e-05	0	0	0	0	0	0	0	0.001031	0.0001723	0	0	9.462e-05	0	0	0	0
Otu6133	9.248e-05	0	0	0	0	0	0	0	0	0.0001218	0	0	0	0	0	0	0	0	0	0	0	0	0	0	0	0	0	0	0	0	0	0	0	0	0	0	0	0	0	0	0	0	0	0	0	0	0	0	0
Otu11726	0	0	0	0	0	0	0	0	0	0	0	0	0	0	0	0	0	0	0	0	0	0	0	0	0	0	0	0	0	0	0	9.129e-05	0	0	0	0	0	0	0	0	0	8.617e-05	0	0	0	0	0	0	0
Otu29352	0	0	0	0	0	0	0	0	0	0	0	0	0	0	0	0	0	0	0	0	0	0	0	0	0	0	0	0	0	0	0	0	0	0	0	0	0	0	0	0	0	0	0	0	0	0	0	0	0.0001858
Otu1921	0	0	0	0.0001262	0	0	0.0001645	0	0	0	0.0001073	0	0	0.0001106	0	0	0	0.0001615	0	0	0.0008198	0.0003642	0	0	0	0	0.0001398	0	0	0	0	0	0	8.565e-05	0	0	0	0	0	0	0.0002061	0	0	0	0	0	0.0001073	0.0001529	0
Otu12501	0	0	0	0	0	0	0	0	0	0	0	0	0	0	0	0	0	0	0	0	0	0	0	0	0	0	0	0	0	0	0	0	0	0	0	0	0	0	0	0	0	0	0	0	9.462e-05	0	0	0	0
Otu172	0.0004624	0.001189	0.0003748	0.0003785	0.0002019	0.0002231	0.0009872	0.001269	0	0.0002435	0.0003219	0.001652	0.0001082	0.0008845	0.0009103	0	0.001284	0.001292	0.0001767	0	0.0004099	0.002003	0.0002578	0.001103	0.001132	0.001595	0	9.887e-05	0.0006126	0.0006496	0.0006679	0.0003652	8.909e-05	0.0005139	7.663e-05	0.0004703	0.0002518	0.0001413	0.0009032	0.001272	0	0.0002585	0.0005311	0	9.462e-05	0.0003984	0.0008584	0.0007644	0.0002786
Otu22906	0	0	0	0	0	0.0001116	0	0	0	0	0	0	0	0	0	0	0	0	0	0	0	0	0	0	0	0	0	9.887e-05	0.0002042	0	0	0	0	0	0	0	0	0	0	0	0	0	0	0	0	0	5.365e-05	7.644e-05	0
Otu2167	0.0002774	9.909e-05	0	0.0001262	0	0.0005578	0	0	0	0.0001218	0	0	0	0	0	0	0.0003209	0.000323	0	0	0	0.0003642	0	0	0	0	0	0.0001977	0	0	0.0002968	0	0	8.565e-05	0.0001533	0	0	0	0.0001004	0	0.0002061	0.0001723	0	0.0002024	0	9.959e-05	0	0.0001529	0.0001858
Otu9990	9.248e-05	0	0	0	0	0	0	0	0	0	0	0	0	0	0	0	0	0.0001615	0	0	0	0	0	0	0	0	0	0	0	0	0	0	0	0	0	0	0	0	0	0	0	0	0	0	0	0	0	0	0
Otu155	0.00111	0.0005945	0.0009994	0.004038	0.0004039	0.0002231	0.00181	0	0.001767	0.001705	0.01556	0.001549	0.0002163	0.001658	0.0003034	0	0.002888	0.005007	0	0.0003472	0.003074	0.006373	0.00116	0.001418	0.0001617	0.009392	0.001188	0.0008899	0	0.006589	0.0001484	9.129e-05	0.001604	0.0001713	0.003372	0.001803	0.0002518	0.0008477	0.002107	0.00852	0.0002061	0.0001723	0.003983	0.0001012	0.0006623	0.001096	0.0022	0.009096	0.009102
Otu614	0.001942	0.0006936	0.001374	0.001262	0.0004039	0.0001116	0.002303	0	0.0006796	0.0001218	0.001287	0.001859	0.0004326	0.0006633	0.0006069	0.0002395	0.001605	0.0008076	0	0.0001736	0.00123	0.001092	0	0.001103	0	0.001595	6.988e-05	0.0002966	0	0.002413	0	0	0.001247	8.565e-05	0.001609	0.0007838	0.0008183	0.0007064	0.002709	0.0003815	0	0.0001723	0	0.0001012	9.462e-05	0.0007967	0.00177	0.00107	0.003622
Otu1454	0.0006474	0.001387	0.0003748	0.00164	0.0004039	0.0002231	0.0009872	0.00111	0.0009515	0.0006088	0.0008583	0.0007229	0.0002163	0.0004422	0	0.0002395	0.001444	0.0021	0	0	0.0008198	0.002367	0.0001289	0.001734	0.0004852	0.002658	0.0007686	0.000791	0.0002042	0.002227	0.00141	0.0008216	0.0005346	0.0001713	0.001456	0.0003919	0.0002518	0.0007064	0.001004	0.0008901	0.0002061	0.0004308	0.001328	0.0005061	0.0001892	0.0001992	0.002575	0.002752	0.002879
Otu2850	0.0002774	0	0	0	0	0	0	0	0	0.0006088	0.0009656	0.0001033	0	0.0003317	0	0	0.0001605	0.0001615	0	0.0003472	0	0.001092	0	0	0.0001617	0.0008861	0	9.887e-05	0	0.0002784	0	0	0.0003564	8.565e-05	0.0001533	0	0	0	0.0008028	0.000763	0	0	0	0	9.462e-05	0	0.0001073	7.644e-05	0.0004644
Otu2364	9.248e-05	9.909e-05	0	0	0	0.0001116	0.0003291	0	0.0001359	0.0002435	0.001073	0	0.0001082	0	0	0	0	0.001615	0	0	0.0004099	0.001275	0.0003867	0.0003152	0	0.001772	6.988e-05	0.0005932	0	0.001392	0.0004453	0	0.0001782	0	0	0	0	0	0.0003011	0	0	8.617e-05	0.0006196	0.0001012	0	9.959e-05	0.0002682	0.0001529	0.0005573
Otu2453	0.0002774	0	0.0008745	0.0005047	0.0002019	0.0006693	0.002468	0	0.0001359	0	0.0003219	0.0002065	0	0	0	0	0	0.0004846	0	0.0001736	0	0	0.0001289	0.0003152	0	0.0003544	0	9.887e-05	0	0.0005568	0.0001484	0	0.0008019	0.0004283	0.0004598	0.0005487	0	0	0.0002007	0	0	0	8.851e-05	0.0005061	0	0.0001992	0.0001609	0.0006879	0
Otu12902	9.248e-05	0	0	0	0	0	0	0	0	0	0	0.0001033	0	0	0	0	0	0	0	0	0	0	0	0	0	0	0	0	0	9.28e-05	0	0	8.909e-05	0	7.663e-05	0	0	0	0	0	0	0	0	0	0	0	0	0	0
Otu157	9.248e-05	0.0007927	0.0008745	0.001009	0	0.0006693	0.0009872	0.003489	0.0005437	0.0001218	0.003648	0.0007229	0.0002163	0.0006633	0.0004552	0.0002395	0.002728	0.0021	0.00159	0	0.001025	0.003642	0.0001289	0.0004728	0.004529	0.003013	0.0003494	0.0002966	0.003267	0.003619	0.0004453	0.001461	0.0002673	0.0001713	0.001226	0.0007838	0.0002518	0.0001413	0.0004014	0.0005086	0.0006183	0	0.0009736	0.0001012	9.462e-05	9.959e-05	0.001448	0.0009937	0.001207
Otu3309	0	0.0004954	0	0	0	0	0	0	0	0	0	0.0001033	0	0	0	0	0	0	0	0	0	0.0001821	0	0.002679	0	0	0	0	0	0	0	0	0	0	0	0	0	0	0	0	0.0008244	0	0	0	0	0	0.0004828	0	0
Otu3723	0	9.909e-05	0	0.0002524	0.0002019	0	0	0	0	0.0001218	0.0002146	0	0.0001082	0.0001106	0	0	0.0003209	0	0	0	0.000205	0.0003642	0	0	0	0	0	9.887e-05	0	0.0003712	0.0001484	0	0	0.000257	0.0001533	0	0	0	0	0	0	0	8.851e-05	0	0	0	5.365e-05	0	0
Otu3317	0	9.909e-05	0	0.0001262	0	0	0	0	0.0001359	0	0	0	0	0	0	0	0	0	0	0	0.000205	0	0	0.0001576	0	0	0	0	0	0	0	0	0	0	0	0	0	0	0	0	0	0	8.851e-05	0	0	0	0	7.644e-05	0
Otu18365	0	0.0001982	0.0002498	0	0	0.0001116	0	0	0	0	0	0	0	0	0	0	0	0	0	0	0	0	0	0.0001576	0	0	0	0	0	0.000464	0.0001484	0	0	0	0	0	6.294e-05	0	0.0001004	0.0001272	0	0	8.851e-05	0	9.462e-05	0	0.0003755	0	9.288e-05
Otu920	0	9.909e-05	0	0	0	0	0	0	0	0	0	0	0.0001082	0	0	0	0	0	0	0	0	0	0	0	0	0	0	0	0	0	0	0	0	0	0	0	0	0	0	0.0005086	0	8.617e-05	0	0	0	0	0	0	0
Otu11225	0	0.0001982	0	0	0	0	0	0	0.0001359	0.0001218	0.0002146	0.0002065	0	0	0	0	0.0001605	0	0	0	0.0004099	0.0007283	0	0	0	0.0001772	0	9.887e-05	0	0.0002784	0	0	0.0002673	8.565e-05	0.0002299	7.838e-05	6.294e-05	0	0	0.0001272	0	0	8.851e-05	0	9.462e-05	0	5.365e-05	0.0002293	0
Otu359	0	0	0.0001249	0	0	0	0	0	0	0	0	0	0	0	0	0	0	0.0001615	0	0	0	0.0003642	0	0	0	0.0008861	0	0	0	0.0006496	0	0	0	0	0	0	0	0	0	0.0001272	0	0	0.000177	0	0	0	0.0001073	0	0
Otu7334	0	0	0.0001249	0	0.0002019	0	0.0001645	0	0.0001359	0	0.0001073	0	0	0	0	0	0	0.0001615	0	0	0.000205	0	0	0	0	0	0	0	0	0	0.0001484	0.0001826	0	0	7.663e-05	0	0	0.0001413	0.0002007	0	0	0	0.000177	0.0001012	0	0	0	0	0
Otu4364	0	0	0.0001249	0	0	0	0	0	0.0004078	0.0001218	0.001931	0	0	0.0003317	0	0	0	0.0001615	0	0	0.000205	0.0005462	0	0	0	0.0007088	0.0002096	0	0	0.000464	7.421e-05	0	0	0	0.0001533	0.0001568	0	0	0	0.0005086	0	0	8.851e-05	0	0	0	0.0002146	0.0008408	0.0003715
Otu11048	0	0	0.0001249	0	0	0	0	0	0	0	0	0	0	0	0	0	0	0.0004846	0	0	0	0.0005462	0	0.0001576	0	0	0	0	0	0	0	0	0	0	0	0	0	0	0	0	0	0	0	0	0	0	5.365e-05	0	0
Otu15048	0	0	0.0001249	0	0	0	0	0	0	0	0	0	0	0	0	0	0.0001605	0	0	0	0	0	0	0	0	0	0	0	0	0	0	0	0	0	0	0	0	0	0	0	0	0	0	0	0	0	5.365e-05	0	9.288e-05
Otu16150	0	0	0.0001249	0	0	0	0	0	0	0	0	0	0	0	0	0	0	0	0	0	0	0	0	0	0	0	0	0	0.0002042	0	0	0	0	0	0	0	0	0	0	0	0	0	0	0	0	0	0	0	0
Otu8275	0	0	0	0	0.0002019	0	0.0001645	0	0	0	0	0	0	0	0.0001517	0	0	0	0	0	0	0	0	0	0	0	0	0	0.0002042	0	0	0	0	0.0001713	0	0	0	0	0	0	0	0	0	0	0	9.959e-05	0	0	0
Otu594	0	0	0	0	0	0.0002231	0	0	0	0	0	0	0	0	0	0	0	0	0	0	0	0	0	0	0	0	0	0	0	0	0	0	0	0	0	0	0	0	0	0	0	0	0	0	0	0	0	0	0
Otu13322	0	0	0	0	0	0	0.0001645	0	0	0	0	0.0001033	0	0	0	0	0	0	0	0	0	0	0	0	0	0	0	0	0	0	0	0	0	0	0	0	0	0	0	0	0	0	0	0	0	0	0	0	0
Otu12109	0	0	0	0	0	0	0.0001645	0	0	0	0	0	0	0.0001106	0	0	0	0.0001615	0	0	0	0	0	0	0	0.0003544	0	0	0	0.000464	0	9.129e-05	0	0	0	0	0	0	0	0	0	0	0.0004426	0	9.462e-05	9.959e-05	0	0.0003057	0.0002786
Otu5924	0	0	0	0	0	0	0	0	0.0001359	0	0	0	0	0	0	0	0.0001605	0	0	0	0	0	0	0	0	0	0	0	0	0	0	0	0	0	0	0	0	0	0	0	0	0	0	0	0	0	0	0	0
Otu33967	0	0	0	0	0	0	0	0	0.0001359	0	0	0	0	0	0	0	0	0	0	0	0.000205	0.0001821	0	0	0	0	0	0	0	0	0	0	0	0	0	0	0	0	0	0	0	0	0	0	0	0	0	0	0
Otu931	0	0	0	0	0	0	0	0	0	0	0.001609	0	0	0	0	0	0	0.0006461	0	0	0	0	0	0	0	0	0.0002096	0	0	0.0002784	0	0	0.0007128	0	0	0	0	0	0	0.0005086	0	0	0	0	0	0	0.0001073	0.0002293	9.288e-05
Otu28334	0	0	0	0	0	0	0	0	0	0	0.0001073	0	0	0	0	0	0	0	0	0	0.000205	0	0	0	0	0	0	0	0	0	0	0	0	0	0	0	0	0	0	0	0	0	0	0	0	0	0	0	0
Otu19708	0	0	0	0	0	0	0	0	0	0	0.0002146	0	0	0	0	0	0	0	0	0	0	0	0	0	0	0	0	0	0	0	0	0	0	0	0	0	0	0	0	0	0	0	0	0	0	0	0	0	0
Otu4646	0	0	0	0	0	0	0	0	0	0	0.0001073	0	0	0	0	0	0	0	0	0	0	0	0	0	0	0	0	0	0	0	0	0	0	0	0	0	0	0	0	0	0	0	0	0	0	0	5.365e-05	0	0
Otu298	0	0	0	0	0	0	0	0	0	0	0	0.0002065	0	0.0002211	0	0	0	0	0	0	0	0	0	0	0	0	0	0	0	0	0	0	0	0	0	0	0	0	0	0	0	0	0	0	0	0	0	0	0
Otu18500	0	0	0	0	0	0	0	0	0	0	0	0	0	0.0001106	0	0	0	0	0	0	0	0	0	0	0	0	0	0	0	0	0	0	0	0	0	0	0	0	0.0001004	0	0	0	0	0	0	0	0	0	0
Otu28092	0	0	0	0	0	0	0	0	0	0	0	0	0	0	0.0001517	0	0	0	0	0	0	0	0	0	0	0	0	0	0	0	0	0	0	0	0	0	0	0	0	0	0	0	0	0	0	0	0	0	0
Otu32240	0	0	0	0	0	0	0	0	0	0	0	0	0	0	0	0	0.0001605	0	0	0	0	0	0	0	0	0	0	0	0	0	0	0	0	0	0	0	0	0	0	0	0	0	0	0	0	0	5.365e-05	0	0
Otu21750	0	0	0	0	0	0	0	0	0	0	0	0	0	0	0	0	0	0.0008076	0	0	0	0	0	0	0	0	0	0	0	0	0	0	0	0	0	0	0	0	0	0	0	0	0	0	0	0	0	0	0
Otu1957	0	0	0	0	0	0	0	0	0	0	0	0	0	0	0	0	0	0.0001615	0	0	0	0	0	0	0	0	0	0	0	0.0001856	0	0	8.909e-05	0	0	0	0	0.0001413	0	0	0.0002061	0	0	0	0	0	5.365e-05	0	0
Otu8143	0	0	0	0	0	0	0	0	0	0	0	0	0	0	0	0	0	0	0	0	0	0.0001821	0	0	0	0	0	0	0	0	0	0	0	0	7.663e-05	0	0	0	0	0.0001272	0	0	0	0	0	0	0	0	0
Otu7936	0	0	0	0	0	0	0	0	0	0	0	0	0	0	0	0	0	0	0	0	0	0.0003642	0	0	0	0.0001772	0	9.887e-05	0	0	0	0	0	0	0	0	0	0	0	0	0	0	0	0	0	0	0	7.644e-05	0.0001858
Otu28439	0	0	0	0	0	0	0	0	0	0	0	0	0	0	0	0	0	0	0	0	0	0	0	0.0001576	0	0	0	0	0	0	0	0	0	0	0	0	0	0	0	0	0	0	0	0	0	0	0	0	0
Otu22937	0	0	0	0	0	0	0	0	0	0	0	0	0	0	0	0	0	0	0	0	0	0	0	0	0	0	0	0	0	0.0001856	0	0	0	0	0	0	0	0	0	0	0	0	0	0	0	0	0	0	0
Otu20496	0	0	0	0	0	0	0	0	0	0	0	0	0	0	0	0	0	0	0	0	0	0	0	0	0	0	0	0	0	9.28e-05	0	0	0	0	0	0	0	0	0	0	0	0.0001723	0	0	0	0	0	0	0
Otu7617	0	0	0	0	0	0	0	0	0	0	0	0	0	0	0	0	0	0	0	0	0	0	0	0	0	0	0	0	0	0	0	0.0001826	0	0	0	0	0	0	0	0	0	0	0	0	0	0	0	0	0
Otu18772	0	0	0	0	0	0	0	0	0	0	0	0	0	0	0	0	0	0	0	0	0	0	0	0	0	0	0	0	0	0	0	0	0	8.565e-05	0	0	0	0	0	0	0	0	0	0.0001012	0	0	0	0	0
Otu12113	0	0	0	0	0	0	0	0	0	0	0	0	0	0	0	0	0	0	0	0	0	0	0	0	0	0	0	0	0	0	0	0	0	0	0	0	0	0	0	0	0	0	0	0	0	0	5.365e-05	0	0
Otu12025	0	0	0	0	0	0	0	0	0	0	0	0	0	0	0	0	0	0	0	0	0	0	0	0	0	0	0	0	0	0	0	0	0	0	0	0	0	0	0	0	0	0	0	0	0	0	0	0	0
Otu271	0.0009248	9.909e-05	0.001374	0.0005047	0.0002019	0	0.00181	0.0003172	0.0008155	0	0.002468	0.0002065	0	0.0007739	0	0	0.001444	0.003554	0	0.0001736	0	0.002367	0.001547	0.0004728	0.001779	0.002304	0.0003494	9.887e-05	0	0.00631	0.0002226	0.0005477	0.00098	8.565e-05	7.663e-05	0.0007054	0	0	0.001104	0.001017	0	0.0002585	0.0002655	0	9.462e-05	9.959e-05	0.0005365	0.00321	0.001115
Otu2353	9.248e-05	0	0	0.0002524	0	0	0	0	0	0	0	0.0002065	0	0	0	0	0.0003209	0	0	0	0	0	0	0	0.0001617	0	0	9.887e-05	0	0.0002784	7.421e-05	0.0002739	8.909e-05	0	0	0	6.294e-05	0	0	0.0001272	0	8.617e-05	8.851e-05	0	0	0	5.365e-05	0	0.0003715
Otu647	9.248e-05	9.909e-05	0.0006246	0.0001262	0.0002019	0	0.0003291	0.0001586	0	0	0	0	0	0	0.0003034	0	0.0001605	0.0001615	0	0	0	0.0007283	0	0	0	0	0	0	0	0	0.0001484	0.0001826	0	0.0001713	0.0002299	0	0	0	0.0009032	0.0001272	0	0	0	0	0	0	0	0	0
Otu3504	0	9.909e-05	0	0	0	0	0	0	0	0	0	0	0	0	0	0	0	0	0	0	0	0	0	0	0	0	0	0	0	0	0	0	8.909e-05	0	0	0	0	0	0	0	0	0.0002585	0	0	0	0	0	0	0
Otu22528	0	0.0004954	0.0002498	0.0001262	0	0	0	0	0.0001359	0.0002435	0	0.001446	0	0.001658	0	0	0	0.001131	0	0	0	0.001275	0.0007735	0.001891	0	0.001595	0	0	0	0.0007424	0	0	0.0001782	0.0001713	0	7.838e-05	6.294e-05	0.0002826	0.0001004	0	0	0	0	0	9.462e-05	0.0003984	0.0007511	0.0006115	0.0002786
Otu6044	0	9.909e-05	0	0	0	0	0	0	0	0	0	0	0	0	0	0	0	0	0	0	0	0	0	0	0	0	0	0	0	0	0	0	0	0	0	0	0	0	0	0	0	0	0	0	0	0	0	0	0
Otu7145	0	0	0	0.0001262	0	0	0	0	0	0	0	0	0	0	0	0	0	0	0	0	0	0	0	0	0	0	0	0	0	0	7.421e-05	0	0	0	0	0	0	0	0	0	0	0	0	0	0	9.959e-05	0	0	0
Otu22974	0	0	0	0	0	0	0	0.000793	0	0	0	0	0	0	0	0	0	0	0.0005301	0	0	0	0	0	0.0004852	0	0	0	0.0002042	0	0	9.129e-05	0	0	0	0	0	0	0	0	0	0	0	0	0	0	0	0	0
Otu5053	0	0	0	0	0	0	0	0.001745	0	0	0	0	0	0	0	0	0	0	0.0003534	0	0	0	0	0	0.0003235	0	0	0	0.0004084	0	0	9.129e-05	0	0	0	0	0	0	0	0	0	0	0	0	0	0	0	0	0
Otu13629	0	0	0	0	0	0	0	0.0001586	0	0	0	0	0	0	0	0	0	0	0	0	0	0	0	0	0.0003235	0	0	0	0	0	0	0	0	0	0	0	0	0	0	0	0	0	0	0	0	0	0	0	0
Otu20803	0	0	0	0	0	0	0	0	0.0001359	0	0	0	0	0	0	0	0	0	0	0	0	0	0	0	0	0	0	0	0	0	0	0	0	0	0	0	0	0.0001413	0	0	0	0	0	0	0	0	0	0	0
Otu29029	0	0	0	0	0	0	0	0	0	0	0	0	0.0001082	0	0	0	0	0	0	0	0	0	0	0	0	0	0	0	0	0	0	0	0	0	7.663e-05	0	0	0	0	0.0001272	0.0002061	0	0	0	9.462e-05	0	0	0	0
Otu2709	0	0	0	0	0	0	0	0	0	0	0	0	0	0	0	0	0	0	0	0	0	0	0	0	0.0003235	0	0	0	0	0	0	9.129e-05	0	0	0	0	0	0	0	0	0	0	0	0	0	0	0	0	0
Otu11814	0	0	0	0	0	0	0	0	0	0	0	0	0	0	0	0	0	0	0	0	0	0	0	0	0	0	0	0	0	0	7.421e-05	0	0	0	0	0	0	0	0	0	0	8.617e-05	0	0	0	0	0	0	0
Otu19024	9.248e-05	0	0	0	0	0	0	0	0	0	0	0	0	0	0	0	0	0	0	0	0	0	0	0	0	0	0	0	0	0	0	0	0	0	0	0	0	0	0	0	0	8.617e-05	0	0	0	0	0	0	0
Otu799	0	0	0	0	0	0	0.0001645	0.0001586	0	0	0	0	0	0.0003317	0.0001517	0	0	0	0	0.0001736	0	0	0	0	0	0	0	0	0	9.28e-05	0	0.0001826	0	0	0	0	0	0.0002826	0	0	0	8.617e-05	0	0	0	9.959e-05	5.365e-05	0	9.288e-05
Otu8485	0	0	0	0	0	0	0	0	0	0	0	0	0	0	0	0	0	0.0001615	0	0	0	0	0	0	0	0	0	0	0	9.28e-05	0	0	0	0	7.663e-05	0	0	0	0	0	0	0	0	0	0	9.959e-05	0	0	0
Otu536	9.248e-05	0	0.001124	0.0001262	0	0	0	0	0.0001359	0	0.0006437	0.0007229	0	0.0004422	0	0	0	0	0	0	0	0	0	0.0001576	0	0	0.001747	0.0001977	0	0.0006496	0.0001484	0	0.0001782	8.565e-05	0	0	0	0.0001413	0	0	0	0	0	0	0	0	0.0004292	0	9.288e-05
Otu11740	0	0	0	0	0	0	0	0	0	0	0	0	0	0	0	0	0	0	0	0	0	0	0	0	0	0	0	0	0	0	0	0	0	0	0	0	0	0	0	0	0	8.617e-05	0	0	0	0	5.365e-05	0	0
Otu17765	0	0	0	0	0	0	0	0	0	0	0	0	0	0	0	0	0	0	0	0	0	0	0	0	0	0	6.988e-05	0	0	0	7.421e-05	0	0	0	0	0	6.294e-05	0	0	0	0.0002061	8.617e-05	0	0	0	0	0	0	0
Otu8121	9.248e-05	0	0	0	0	0	0.0001645	0.0001586	0	0	0	0	0.0002163	0	0.0004552	0	0	0	0	0	0.000205	0	0	0	0	0	0	0	0	0	0	9.129e-05	8.909e-05	0	0	0.0003135	0	0.0001413	0.0001004	0	0	0	0	0	0	0	0	0	9.288e-05
Otu9830	0	0	0	0.0001262	0	0	0.0001645	0	0	0	0	0	0.0001082	0.0001106	0	0	0	0	0	0	0	0	0	0.0001576	0	0	0	0	0	0	0	0	8.909e-05	0	0	0	0	0	0	0	0	0	0	0	0	0	0	0	0
Otu32836	0	0	0	0	0	0	0	0	0	0	0	0	0	0	0	0	0	0	0	0	0	0	0	0	0	0	0	0	0	0	0	0.0001826	0	0	0	0	0	0	0	0	0	0	0	0	0	0	0	0	0
Otu5621	0	0	0.0001249	0	0	0.0001116	0	0	0	0	0.0001073	0	0	0	0	0	0	0	0	0	0	0	0.0001289	0	0	0.0001772	0	0	0	9.28e-05	0	0	0	0	7.663e-05	0	0	0	0.0001004	0	0	0	8.851e-05	0	9.462e-05	0	0	0.0001529	0
Otu13568	0	0	0	0	0	0	0	0	0	0	0	0	0.0001082	0	0	0	0	0	0	0	0	0	0	0.0001576	0	0	0	0	0	0	0	0	0	0	0	0	0	0	0	0	0	0	0	0	0	0	0	0	0
Otu4192	0	0	0	0	0	0	0	0	0	0	0	0	0	0	0	0	0	0	0	0	0	0	0	0	0.0001617	0	0	0	0	0	0	0.0001826	0	0	0	0	0	0	0	0	0	0	0	0	0	0	0	0	0
Otu365	0.0002774	0.0002973	0.001749	0.0002524	0	0.0004462	0	0	0	0.0002435	0.0003219	0.001756	0.0001082	0.0003317	0.001517	0	0	0.0001615	0	0.0005207	0.000205	0.0001821	0.001289	0.000788	0	0.001063	0.001328	0.0005932	0	0.0008352	0.0006679	0	0.0004455	0.001456	0.0004598	0.0001568	0.0001888	0.0004238	0.001204	0.0003815	0	0.001034	0.002213	0.000911	0.0001892	0.0008963	0.0006438	0.0002293	0.0009288
Otu704	9.248e-05	0	0	0	0	0	0	0.000793	0	0.0001218	0	0	0.0001082	0.0002211	0	0	0	0	0.0001767	0.0001736	0.000205	0	0	0	0.0001617	0.0005316	0	0	0	0	0.0002226	0	0	0	0	0	6.294e-05	0.0004238	0.0001004	0.0002543	0	0.0001723	0	0.0001012	0	9.959e-05	5.365e-05	0	9.288e-05
Otu8724	0	0	0.0002498	0	0	0	0	0	0	0	0	0.0001033	0	0	0	0	0	0	0	0	0	0	0	0	0	0	0	0	0	0	0	0	0	0	0	0	0	0	0	0	0	0	0	0	0	0	5.365e-05	0	0
Otu2635	0	0	0	0	0	0	0	0.0006344	0	0	0	0	0	0	0	0	0	0	0.0001767	0	0	0	0	0	0.0001617	0	0	0	0.0008168	0	0	0.001369	0	0	0	0	0	0	0	0	0	0	0	0	0	0	0	0	0
Otu4856	0	0	0.0001249	0	0	0.0001116	0	0	0	0	0	0.0001033	0	0	0	0	0	0	0	0	0	0	0	0	0	0	0	0	0	0	0	0	0	0	0	0	0	0	0	0	0	0	0	0	0	0	0	0	0
Otu20781	0	0	0	0	0	0	0	0	0	0	0	0	0	0	0.0001517	0	0	0	0	0	0	0	0	0	0	0	0	0	0	0	0	0	0	8.565e-05	0	0	0	0	0.0001004	0	0	0	0	0	0	0	0	0	0
Otu3534	0	0	0	0	0	0	0	0.0009516	0	0	0	0	0	0	0	0	0	0	0.0003534	0	0	0	0	0	0.001294	0	0	0	0.004493	0	0	0.004838	0	0	0	0	0	0	0	0	0	0	0	0	0	0	0	0	0
Otu4202	0	0	0	0	0	0	0	0	0	0	0	0	0	0	0	0	0	0	0	0	0	0	0	0	0.0001617	0	0	0	0.0002042	0	0	0.0001826	0	0	0	0	0	0	0	0	0	0	0	0	0	0	0	0	0
Otu221	0.002312	0.0004954	0.005122	0.008202	0.002221	0.004574	0.005429	0	0.001087	0.0008523	0.003862	0.002272	0.0002163	0.001216	0.0007586	0.0004789	0.001605	0.0021	0	0.0006943	0.002255	0.00528	0.002192	0.002679	0	0.007088	0	0.003757	0	0.004269	0.004378	0.0003652	0.00098	0.0009422	0.002529	0.0009406	0.0003777	0.001413	0.002208	0.006104	0.0002061	0.0002585	0.003009	0.001923	0.0008515	0.001494	0.001663	0.007414	0.004458
Otu12832	0	0	0.0001249	0	0	0	0	0	0	0	0.0001073	0	0	0	0	0	0	0	0	0.0001736	0	0	0	0	0	0	0	0	0	0	0	0	0	0	0	0	0	0	0	0	0	0	0	0	0	0	0	0	0
Otu20953	0	0	0	0.0001262	0	0	0	0	0	0	0	0	0	0	0	0	0	0	0	0	0	0	0	0	0	0.0001772	0	0	0	0	0	0	0	0	0	0	0	0	0	0	0	0	0	0	0	0	0	7.644e-05	0
Otu18927	0	0	0	0.0001262	0	0	0	0	0	0	0	0	0	0	0	0	0	0	0	0	0	0	0	0	0	0	0	9.887e-05	0	0	0	0	0	0	0	0	0	0	0	0	0	0	0	0	0	0	0	0	0
Otu2677	0	0	0	0	0	0	0	0.0001586	0	0	0	0	0	0	0	0	0	0	0.0001767	0	0	0	0	0	0.0003235	0	0	0	0	0	0	0	0	0	0	0	0	0	0	0	0	0	0	0	0	0	0	0	0
Otu8363	0	0	0	0	0	0	0	0	0	0	0	0	0	0	0	0	0	0	0	0	0	0	0	0	0	0	0	0	0	0	0	0	0	0	7.663e-05	0	0	0	0	0	0	0	0	0	0	0	0	0	0
Otu15552	0	0	0	0	0	0	0	0	0	0	0	0	0	0	0	0	0	0	0	0	0	0	0	0	0	0	0	0	0	0	0	0	0	0	0	0	0	0	0	0	0	0	0	0.0001012	0	0	0	0	0
Otu1848	0	9.909e-05	0	0	0	0	0.0001645	0	0	0	0	0	0	0	0	0	0	0	0	0	0	0	0.0001289	0	0	0	6.988e-05	0	0	0	0	0	0	0	0	0.0001568	0	0	0	0	0	0	0	0	0	0	5.365e-05	0	0
Otu27652	0	0	0	0	0	0	0	0	0	0	0	0	0	0	0	0	0	0	0	0	0	0	0	0	0	0	0	0	0	0	0	0	0	0	0	0	0	0	0	0	0	0	0	0	0	0	0	7.644e-05	0
Otu1428	9.248e-05	0	0	0	0	0	0	0	0.003126	0	0.001931	0	0	0	0	0.0004789	0	0	0	0.0001736	0	0	0	0	0	0	0	0	0	0	0	0	0.0005346	0	0.0006131	0.0006271	0	0.001978	0	0	0	0	0.005311	0	0	0	0	0.000535	0
Otu2031	0	0	0	0	0.002019	0.0001116	0	0	0	0	0	0	0.0002163	0.0006633	0	0	0	0	0	0.0003472	0	0	0	0	0	0.002127	0	0	0	0	0	0	0.0004455	0	7.663e-05	0	0	0	0	0	0	0.0002585	0.0004426	0	0.0001892	0	0	0	0
Otu2990	0	0	0	0	0	0	0	0	0	0	0	0	0	0	0	0	0	0.000323	0	0	0	0.0005462	0	0	0	0	0	0	0	0	0	0	0	0	0	0	0	0	0	0	0	0	0	0	0	0	0	0	0.0001858
Otu16232	0	0	0	0	0	0	0	0	0	0	0	0	0	0	0	0	0	0	0	0	0	0	0	0	0	0	0	0	0	0	0	0.0001826	0	0	0	0	0	0	0	0	0	0	0	0	0	0	0	0	0
Otu18468	0	0	0	0	0	0	0	0	0	0	0	0	0	0	0	0	0	0	0	0	0	0	0	0	0	0	0	0	0	0	0	0	0	0	0	0	0	0	0	0.000763	0	0	0	0	0	0	0	0	0
Otu924	0	0	0	0	0	0	0	0.0001586	0	0	0	0	0	0.0004422	0	0	0	0.0001615	0	0	0	0	0	0	0.0001617	0	6.988e-05	0	0	0	7.421e-05	0	0	8.565e-05	0	0	0	0.0001413	0.0001004	0.0001272	0	0	0	0	9.462e-05	0	0	0	0
Otu8133	0	0	0	0	0	0	0	0	0	0	0	0	0.0001082	0	0	0	0	0	0	0	0	0	0	0.0001576	0	0	0	0	0	0	0	0	0	0	0	0	0	0.0001413	0	0.0001272	0	0	0	0	0	0	0	0	0
Otu9788	0	0	0	0	0	0	0	0	0	0	0	0	0	0	0	0	0	0	0	0	0	0	0.0001289	0	0	0	0	0	0	0	0	0	0	0	0	0	0	0	0	0	0	0	0	0	0	0	0	0	9.288e-05
Otu13206	0	0	0	0	0	0	0	0.0003172	0	0	0	0	0	0	0	0	0	0	0	0	0	0	0	0	0	0	0	0	0	0	0	0	0	0	0	0	0	0	0	0	0	0	0	0	0	0	0	0	0
Otu27237	0	9.909e-05	0	0	0	0	0	0	0	0	0	0	0	0	0	0	0	0	0	0	0	0	0	0	0	0	0	0	0	0	0	0	0	0	0	0	0	0	0	0	0	0	0	0	0	9.959e-05	0	0	0
Otu734	0.0007399	0.0001982	0.0002498	0.0002524	0.0002019	0	0.0003291	0	0.0008155	0	0.0003219	0.0004131	0	0	0	0.0002395	0.0003209	0.0001615	0	0	0.0008198	0.0009104	0	0.0001576	0	0.0001772	0.0003494	9.887e-05	0	0.001021	0	0	8.909e-05	0.000257	0.0001533	0.0004703	6.294e-05	0.0005651	0.0001004	0.0001272	0.0002061	0	0.001328	0	0	9.959e-05	0.0005365	0.001376	0.001579
Otu791	0	0	0	0	0	0	0	0	0.0001359	0	0	0	0.0002163	0	0	0	0	0	0	0	0	0	0	0	0	0	0	0	0	0	0	0	0	0	0	0	0	0.0001413	0	0	0	0	0	0	0	0	0	0.0002293	0
Otu17049	0	0	0	0	0	0	0	0	0	0	0	0	0	0	0	0	0	0	0	0	0	0	0	0	0	0	0	0	0	9.28e-05	0	0	0	0	0	0	0	0	0	0	0	0	0	0	0	0	0	0	0
Otu18174	0	0	0	0	0	0	0	0	0	0	0	0	0	0	0	0	0	0	0	0	0	0	0	0	0	0	0	0	0	0	0	0	8.909e-05	0	0	0	0	0	0	0	0	0	0	0	0	0	0	0	0
Otu26254	0	0	0	0	0	0.0001116	0	0	0	0	0	0	0.0001082	0	0	0	0	0	0	0	0	0	0	0.0001576	0	0	0	0	0	0	0	0	0	0	0	0	0	0	0	0.0002543	0	0	0	0	9.462e-05	0	0	0	0
Otu14889	0	0	0	0	0	0	0	0	0	0	0	0	0	0	0	0	0	0	0	0	0	0	0	0	0	0	0	0	0	0	0	0	0	0	0	0	0	0	0	0	0	0	0	0	0	0	0	0	0
Otu21978	0	0	0	0	0	0	0	0.0004758	0	0	0	0	0	0	0	0	0	0	0	0	0	0	0	0	0	0	0	0	0	0	0	9.129e-05	0	0	0	0	0	0	0	0	0	0	0	0	0	0	0	0	0
Otu17830	0	0	0	0	0	0	0	0	0	0	0	0	0	0	0	0	0	0	0	0	0	0	0	0	0	0	0	0	0	0	0	0	0	0	0	0	0	0	0	0	0	0	0	0	0	0	0	0	0
Otu1138	0	0	0.0001249	0	0.0004039	0.0005578	0	0	0.0004078	0.0008523	0	0	0.0002163	0.0003317	0.0003034	0	0.0003209	0.0008076	0	0.001041	0	0.0009104	0.0001289	0	0	0.0003544	0	0.0003955	0	0.0005568	0.0005195	9.129e-05	0.0008019	0.000257	0.0001533	0.0005487	0.001574	0.0005651	0.0003011	0.0003815	0	8.617e-05	0.0002655	0.0005061	0.001419	0.0005976	0	0.0009937	0.001115
Otu5253	0	0	0	0	0	0	0	0.003013	0	0	0	0	0	0	0	0	0	0	0.0001767	0	0	0	0	0	0	0	0	0	0	0	0	0	0	0	0	0	0	0	0	0	0	0	0	0	0	0	0	0	0
Otu7809	0	0	0	0	0	0	0	0	0	0	0	0	0	0	0	0	0	0	0.0001767	0	0	0	0	0	0.0001617	0	0	0	0	0	0	0	0	0	0	0	0	0	0	0	0	0	0	0	0	0	0	0	0
Otu10908	0	0	0	0	0	0	0	0	0	0	0	0	0	0	0	0	0	0	0.0001767	0	0	0	0	0	0	0	0	0	0	0	0	0.0001826	0	0	0	0	0	0	0	0	0	0	0	0	0	0	0	0	0
Otu16374	0	0	0	0	0	0	0	0	0	0	0	0	0	0	0	0	0	0	0	0	0	0	0	0	0.0001617	0	0	0	0.0002042	0	0	0	0	0	0	0	0	0	0	0	0	0	0	0	0	0	0	0	0
Otu27765	0	0	0	0	0	0	0	0	0	0	0	0	0	0	0	0	0	0	0	0	0	0	0	0	0	0	0	0	0	0	0	0	0	0	0	0	0	0	0	0	0	0	0	0	0	0	5.365e-05	0	9.288e-05
Otu30	0.003144	0.002774	0.001999	0.007823	0.007068	0.00859	0.009378	0	0	0.0001218	0.009119	0.00506	0	0	0.0007586	0	0	0.001777	0	0.004166	0.01312	0	0	0.007092	0	0	0.002585	0.001186	0	0	0.00141	0.0002739	0.007217	0.001884	0	0	0.001322	0	0.002308	0.000763	0	0.0006894	0.005134	0.001012	0.005109	0.005079	0.006116	0.0002293	0.0104
Otu97	0	0	0	0	0	0	0.0003291	0	0	0	0	0	0	0	0	0	0	0	0	0	0	0	0	0	0	0	0	0	0	0	0	0	0	0	0	0	0	0	0	0	0	0	0	0	0	0	0	0	0
Otu585	0.001665	0.0003964	0	0.0005047	0.0004039	0.001339	0	0	0.0004078	0	0.0006437	0.001756	0.0001082	0.0002211	0.0003034	0.0004789	0.0001605	0.001938	0	0	0.001845	0	0	0.0003152	0	0.0007088	0.0004891	0.000791	0	0.0001856	0.001633	0.0002739	0.0002673	8.565e-05	0.0004598	0.0001568	0.001637	0	0.0005018	0.0001272	0	0.001637	0.000354	0.001012	0.0003785	0.000498	0.0003755	0.0001529	0.0002786
Otu31798	0	9.909e-05	0	0	0	0	0	0	0	0	0.0001073	0	0	0	0	0	0	0	0	0	0	0	0	0	0	0	0	0	0	0	0	0	0	0	0	0	0	0	0	0	0	0	0	0	0	0	0	0	0
Otu30187	0	0	0	0	0.0002019	0	0	0	0	0	0	0	0	0	0	0	0	0	0	0	0	0	0	0	0	0	0	0	0	0	0	0	0	0	0	0	0	0	0	0	0	0	0	0	0	0	5.365e-05	0	0
Otu25042	0	0	0	0	0	0.0001116	0	0	0	0	0	0	0	0	0	0	0	0	0	0	0	0	0	0	0	0	0	0	0	0	0	0	0	0	0	0	0	0	0	0	0	0	0	0	0	0	0	0	0
Otu1166	0	0	0	0	0	0	0	0.002379	0	0	0	0	0	0	0	0	0	0	0.005655	0	0	0	0	0	0.003235	0	0	0	0.004084	0	0	0	0	0	0	0	0	0	0	0	0	0	0	0	0	0	0	0	0
Otu5055	0	0	0	0	0	0	0	0.002062	0	0	0	0	0	0	0	0	0	0	0.0007068	0	0	0	0	0	0.0006469	0	0	0	0.0004084	0	0	0.0008216	0	0	0	0	0	0	0	0	0	0	0	0	0	0	0	0	0
Otu3596	0	0	0	0	0	0	0	0.0003172	0	0	0	0	0	0	0	0	0	0	0	0	0	0	0	0	0.0001617	0	0	0	0.0006126	0	0	0.0002739	0	0	0	0	0	0	0	0	0	0	0	0	0	0	0	0	0
Otu5778	0	0	0	0	0	0	0	0	0.0001359	0	0	0	0.0001082	0	0	0	0	0	0	0	0	0	0	0	0	0	0	0	0	9.28e-05	0	0	0	0	0	0	0	0	0	0	0	0	8.851e-05	0.0001012	0	9.959e-05	5.365e-05	0	0
Otu5492	0	0	0	0	0	0	0	0	0	0	0	0	0	0	0	0	0	0	0.0005301	0	0	0	0	0	0.0006469	0	0	0	0	0	0	0	0	0	0	0	0	0	0	0	0	0	0	0	0	0	0	0	0
Otu16238	0	0	0	0	0	0	0	0	0	0	0	0	0	0	0	0	0	0	0.0005301	0	0	0	0	0	0.0003235	0	0	0	0	0	0	0.0001826	0	0	0	0	0	0	0	0	0	0	0	0	0	0	0	0	0
Otu5030	0	0	0	0	0	0	0	0	0	0	0	0	0	0	0	0	0	0	0	0	0	0	0	0	0.0003235	0	0	0	0	0	0	0	0	0	0	0	0	0	0	0	0	0	0	0	0	0	0	0	0
Otu32721	0	0	0	0	0	0	0	0	0	0	0	0	0	0	0	0	0	0	0	0	0	0	0	0	0	0	0	0	0	0	7.421e-05	0	0	0	0	7.838e-05	0	0	0	0	0	0	0	0	0	0	0	0	0
Otu3506	0	0	0	0	0	0	0	0	0	0	0	0	0	0	0	0	0	0	0	0	0	0	0	0	0	0	0	0	0	0	0	0	0.0001782	0	0	0	0	0	0	0	0	0	8.851e-05	0	0	0	0	0	0
Otu15012	0	0	0	0	0	0	0	0	0	0	0	0	0	0	0	0	0	0	0	0	0	0	0	0	0	0	0	0	0	0	0	0	0	0	0	0	0	0	0	0	0	0	0	0	0	0	5.365e-05	0	0
Otu23373	0	9.909e-05	0	0	0	0	0	0	0	0	0	0	0	0	0	0	0	0	0	0	0	0	0	0	0	0	0	0	0	0	0	0	0	0	0	0	0	0	0	0	0	0	0	0	0	0	0	0	0
Otu5009	0	0	0	0.0001262	0	0.0002231	0	0	0	0	0	0	0	0	0	0	0	0	0	0	0.000205	0	0	0.0001576	0	0	0	0	0	0	0	0	0	0	0	0	0	0	0	0	0	0	0	0	0	0	0	0	9.288e-05
Otu24966	0	0	0	0	0.0002019	0	0	0	0	0	0	0	0	0	0	0	0	0	0	0	0	0	0	0	0	0	0	0	0	0	0	0	8.909e-05	0	0	0	0	0	0	0	0	0	8.851e-05	0	0	0	0	0	9.288e-05
Otu5318	0	0	0	0	0	0	0	0.0001586	0	0	0	0	0	0	0	0	0	0	0.0005301	0	0	0	0	0	0.001132	0	0	0	0	0	0	0.0002739	0	0	0	0	0	0	0	0	0	0	0	0	0	0	0	0	0
Otu10280	0	0	0	0	0	0.0001116	0	0	0	0	0	0	0	0	0	0	0	0	0	0	0.000205	0	0	0	0	0	0	0	0	0	7.421e-05	0	0	0	0	7.838e-05	6.294e-05	0	0	0	0	0	8.851e-05	0	0	0	0	0	9.288e-05
Otu8326	9.248e-05	0	0	0	0	0	0	0	0	0	0	0.0001033	0	0	0	0	0	0	0	0	0	0	0	0	0	0	0	0	0	9.28e-05	0	0	0.0001782	0	0	0	0	0	0	0	0	0	8.851e-05	0	0	0	0	0	0
Otu659	0	9.909e-05	0	0	0	0	0.0001645	0	0.0001359	0.0002435	0	0	0.0001082	0	0.0006069	0	0.0001605	0	0	0	0	0	0.0001289	0	0	0	0	9.887e-05	0	0	0	0	0	0.0005139	7.663e-05	7.838e-05	0.0003147	0	0.0006021	0	0	0	8.851e-05	0.0003037	0.0005677	9.959e-05	0.0003755	0	9.288e-05
Otu9245	0	0	0.0001249	0	0	0	0.0001645	0	0	0	0	0	0	0	0	0	0	0	0	0.0001736	0.000205	0	0	0.0001576	0	0	6.988e-05	9.887e-05	0	0	0	0	8.909e-05	0	7.663e-05	0	0	0	0	0.0001272	0	0	0.0002655	0	0	0	5.365e-05	0	0
Otu32842	0	0	0	0	0	0	0	0.0001586	0	0	0	0	0	0	0	0	0	0	0	0	0	0	0	0	0	0	0	0	0	0	0	0.0001826	0	0	0	0	0	0	0	0	0	0	0	0	0	0	0	0	0
Otu13883	0	0	0	0	0	0	0	0	0	0	0	0	0	0	0	0	0	0	0.0001767	0	0	0	0	0	0	0	0	0	0.0002042	0	0	0	0	0	0	0	0	0	0	0	0	0	0	0	0	0	0	0	0
Otu19220	0	0	0	0	0	0	0	0	0	0	0	0	0	0	0	0	0	0	0	0	0	0	0	0.0003152	0	0	0	0	0	0	0	0	0	0	7.663e-05	0	0	0	0	0	0	0	0.0002655	0	0	0	0	0.0001529	0
Otu10929	0	0	0	0	0	0	0	0.0003172	0	0	0	0	0	0	0	0	0	0	0.0003534	0	0	0	0	0	0.0001617	0	0	0	0.0002042	0	0	0.0003652	0	0	0	0	0	0	0	0	0	0	0	0	0	0	0	0	0
Otu922	0	0	0	0	0	0	0	0	0	0	0.0002146	0	0	0	0	0	0	0	0	0	0	0	0	0	0	0	0	0	0	0	0	0	0	8.565e-05	0	0	0	0	0	0.0001272	0	0	8.851e-05	0	0	0	0	0	9.288e-05
Otu16183	0	0	0	0	0	0	0	0	0	0	0	0	0	0	0	0	0	0	0	0	0	0	0	0	0	0	0	0	0.0004084	0	0	9.129e-05	0	0	0	0	0	0	0	0	0	0	0	0	0	0	0	0	0
Otu30858	0	0	0	0	0	0	0	0	0	0	0	0	0	0	0	0	0	0	0	0	0	0	0	0	0	0	0	0	0.0002042	0	0	9.129e-05	0	0	0	0	0	0	0	0	0	0	0	0	0	0	0	0	0
Otu2003	0	0	0	0	0	0	0	0	0	0	0	0	0	0	0	0	0	0	0	0	0	0	0	0	0	0	0	0	0	0	0	0	0	0	0	0	0	0	0	0	0	0	0.000177	0	0	0	0	0	0
Otu3581	0	0	0	0	0	0	0	0	0	0	0	0	0	0	0	0	0	0	0	0	0	0	0	0	0	0	0	0	0	0	0	0.0003652	0	0	0	0	0	0	0	0	0	0	0	0	0	0	0	0	0
Otu5738	0.000185	0	0	0	0	0	0	0	0	0	0	0.0001033	0	0.0002211	0	0	0	0	0	0	0	0.0001821	0	0	0	0	0	0	0	0	7.421e-05	0	0	8.565e-05	0	0	6.294e-05	0	0	0	0	0	0	0	0	9.959e-05	0	0	0
Otu798	0	0	0	0	0	0	0	0	0.0001359	0	0	0	0.0001082	0.0001106	0	0	0	0	0	0	0	0	0	0	0	0	0	0	0	9.28e-05	0	0	0	0	7.663e-05	0	0	0	0.0001004	0	0	0	0	0	0	0	5.365e-05	0	0
Otu3430	0	0	0	0	0	0	0	0	0	0	0	0	0	0	0	0	0	0	0	0	0	0	0.0005157	0	0	0	0	0	0	0	0	0	0	0	0	0	0	0	0	0	0.0002061	0	0	0	0	0	0	0	0
Otu9919	0	0	0	0	0	0	0	0	0	0	0	0	0.0001082	0	0	0	0	0	0	0	0	0	0	0	0	0	0	0	0	0	0	0	0	0	0	0	0	0	0	0	0	0	0	0	0	0	0	0	0
Otu705	9.248e-05	9.909e-05	0	0	0.0002019	0	0	0.0006344	0	0	0.0001073	0	0	0	0.0003034	0	0.0001605	0	0	0	0.000205	0.0003642	0	0.0001576	0.0001617	0	0	0	0	9.28e-05	0.0001484	0	8.909e-05	8.565e-05	0	7.838e-05	0	0.0005651	0	0.0001272	0.0008244	8.617e-05	8.851e-05	0	0	0	0	0	9.288e-05
Otu25679	0	0	0	0	0	0	0	0	0	0	0	0	0.0001082	0	0	0	0	0	0	0.0001736	0	0	0	0	0	0	0	0	0	0	0	0	0	0	0	0	0	0	0	0	0	0	0	0	0	0	0	0	0
Otu9851	0	0	0	0	0	0	0	0	0	0	0	0	0	0.0001106	0	0	0	0	0	0	0	0	0	0	0	0	0	0	0	0	0	0	0	0	0	0	0	0	0	0	0	0	0	0	0	0	0	0	0
Otu5544	0	0	0	0	0	0	0	0	0	0	0	0	0	0	0	0	0	0	0	0	0	0	0.0001289	0	0	0	0	0	0	0	0	0	0	0	0	0	0	0	0.0001004	0	0	0	0	0	0	0	0	0	0
Otu5684	9.248e-05	9.909e-05	0	0	0	0	0	0.0001586	0	0	0	0	0.0002163	0.0001106	0.0001517	0	0	0.0001615	0	0	0	0.0007283	0	0	0	0	0	0	0	0	7.421e-05	9.129e-05	0	0	0	7.838e-05	0	0	0.0001004	0	0.0002061	0.0002585	0	0	0	9.959e-05	5.365e-05	0	0
Otu257	0.002312	0.0002973	0.0006246	0.00164	0.0002019	0	0	0	0.0004078	0.005357	0	0.001859	0.005408	0.001327	0.0006069	0	0.0003209	0.0008076	0	0.001909	0	0.004552	0.003867	0.001734	0	0.0003544	0.0004193	0	0	0.0008352	0.0001484	0	0	0.0007709	0.002452	0.001881	0.003714	0.0002826	0.00281	0.0008901	0.002473	0.0001723	0.000177	0.0007086	0.002176	0.0008963	0.001127	0.0009937	0.0006501
Otu8093	9.248e-05	0	0	0	0	0	0	0	0	0.0002435	0	0	0.0002163	0	0	0	0	0	0	0	0	0	0	0	0	0	6.988e-05	0	0	0	0	0	0	0	0	0	0.001888	0	0	0	0	0	0	0	0	0	0	0	0
Otu1387	0	0	0	0	0	0	0	0	0	0.0002435	0	0	0.0002163	0	0	0	0	0	0	0	0	0.0001821	0.0006446	0	0	0	0	0.0001977	0	0	7.421e-05	0	0	0.000257	0.0003065	0	0.007679	0	0	0	0	0.0002585	0	0	9.462e-05	0	5.365e-05	0	0
Otu9774	0	0	0	0	0	0	0	0	0	0.0001218	0	0	0	0	0	0	0	0	0	0	0	0.0001821	0	0	0	0	0	0	0	0	0	0	0	0	0	0	0	0	0	0	0	0	0	0	0	0	0	0	0
Otu22566	0	0	0	0	0	0	0	0	0	0.0001218	0	0	0	0	0	0	0	0	0	0	0	0	0.0001289	0.0001576	0	0	0	0	0	0	0	0	0	0	0	0	0	0	0	0	0	0	0	0	0	0	0	0	0
Otu15810	0	0	0	0	0	0	0	0	0	0	0	0	0	0	0	0	0	0	0.0001767	0	0	0	0	0	0	0.0001772	0	0	0	0	0	0	0	8.565e-05	0	0	6.294e-05	0	0.0001004	0	0.0006183	0	8.851e-05	0	0	0	0	0	9.288e-05
Otu11581	0	0	0	0	0	0	0	0	0	0	0	0	0	0	0	0	0	0	0	0	0	0	0	0	0	0	0	0	0	0	0	0	0	0	7.663e-05	0	0	0	0	0	0	0	0	0	9.462e-05	0	0	0	0
Otu15493	0	0	0	0	0	0	0	0	0	0	0	0	0	0	0	0	0	0	0	0	0	0	0	0	0	0	0	0	0	0	0	0	0	0	0	0	6.294e-05	0	0	0	0	0	0	0	9.462e-05	0	0	0	0
Otu23696	0	0	0	0	0	0	0	0	0	0.0001218	0	0	0	0	0	0	0	0	0	0	0	0	0	0	0	0	0	0	0	0	0	0	0	0	0	0	0	0	0.0001004	0	0	0	0	0	0	0	0	0	0
Otu24798	0	0	0	0	0	0	0	0	0	0	0	0	0	0	0	0	0	0	0	0	0	0	0	0	0	0	0	0	0	0	0	0	0	0	0.0001533	0	0	0	0	0	0	0	0	0	0	0	0	0	0
Otu1411	0	0	0	0	0	0	0	0	0	0	0	0	0	0	0	0	0	0	0	0	0.000205	0	0	0	0	0	0	0	0	0	7.421e-05	9.129e-05	0	0	0	0	6.294e-05	0	0	0	0	0	0	0	0	0	0	0	0
Otu5409	0	0	0	0	0	0	0	0	0	0	0	0	0	0	0	0	0	0.0001615	0	0	0	0	0	0	0	0	0	0	0	0	0	0	0	0	0	0	0	0.0001413	0	0	0	8.617e-05	0	0	0	0	0	0	0
Otu13199	0	0	0	0	0	0	0	0.0001586	0	0	0	0	0	0	0	0	0	0	0	0	0	0	0	0	0	0	0	0	0	0	0	0	0	0	0	0	0	0	0	0	0.0002061	0	0	0	0	0	0	0	0
Otu1532	0	9.909e-05	0	0	0	0	0	0	0	0	0	0	0	0	0	0	0	0	0	0	0	0	0	0	0	0	0	0	0	0	0	0	0	8.565e-05	0	0	0	0	0	0	0	0	0	0	0	9.959e-05	0	0	0
Otu1371	0	0	0	0	0	0	0	0	0	0	0	0	0.0001082	0.0001106	0.0001517	0	0	0	0	0.0001736	0	0	0	0	0	0	0	0	0	0	0	9.129e-05	0	8.565e-05	0	0	0.0017	0	0	0	0	0	0	0	0	0	0	0	0
Otu10491	0	0	0	0	0	0	0	0.0003172	0	0	0	0	0.0001082	0	0	0	0	0	0	0	0	0	0	0	0.0001617	0	0	0	0	0	0	0	0	0	0	0	0.0001259	0	0	0	0	0	0	0	0	0	0.0001073	7.644e-05	0
Otu32134	0	0	0	0	0	0	0	0	0	0	0	0	0	0	0	0	0	0	0	0	0	0	0	0	0	0	0	0	0	0	0	0	0	0	7.663e-05	7.838e-05	0	0	0	0	0	0	0	0	0	0	0	0	0
Otu1432	0.0009248	9.909e-05	0	0.0003785	0	0	0	0	0	0.0008523	0	0.0001033	0.0004326	0.0002211	0	0	0	0	0	0.0005207	0	0.0003642	0.00116	0.0001576	0	0	0	0	0	0.0005568	0	0	0	0	0.0003065	0.0004703	0.0008183	0	0.0003011	0.0001272	0.0002061	0.0006032	0	0.0002024	0.0003785	0	0.0001073	7.644e-05	0.0001858
Otu12403	0	0	0	0	0	0	0	0	0	0	0	0	0.0002163	0	0	0	0	0.0001615	0	0	0	0	0.0001289	0	0	0	0	0	0	0	0	0	0	0	0	0	0	0	0	0	0	0	0	0	0	0	0	0	0
Otu3838	0	0	0	0	0	0	0	0	0	0	0	0	0	0	0	0	0	0	0	0.0001736	0	0	0.0001289	0	0	0	0	0	0	0	0	0	0	8.565e-05	0	0	0	0	0	0	0	0	0	0	0	0	0	0	0
Otu16471	0	0	0	0	0	0	0	0	0	0	0	0	0	0	0	0	0	0	0	0	0	0	0	0	0	0	0	9.887e-05	0	0	0	0	0	0	0	0	0	0	0	0	0	0	8.851e-05	0	0	0	0	0	0
Otu25193	0	0	0	0	0	0	0	0	0	0.0002435	0	0	0	0	0	0	0	0	0	0	0	0	0	0	0	0	0	0	0	0	0	0	0	0	0	0	0	0	0	0	0	0	0	0	0	0	0	0	0
Otu1046	0	0	0	0	0	0	0	0	0	0	0	0	0	0	0	0	0	0	0.0001767	0	0	0	0	0	0	0	0	0	0.0002042	0	0	0	0	0	0	0	0	0	0	0	0	0	0	0	0	0	0	0	0
Otu1368	0	0	0	0	0	0	0	0	0	0.001096	0.002897	0	0	0.0005528	0	0	0.0001605	0	0	0	0	0	0.003996	0	0	0.0005316	0	0	0	0	0	0	0	0	0	0	0.0006924	0	0	0	0	0	0	0	0	0	0	0	0
Otu5519	0	0	0	0	0	0	0	0	0	0	0.0001073	0	0	0	0	0	0	0	0	0	0	0	0.0001289	0	0	0	0	0	0	0	0	0	0	0	0	0	0	0	0	0	0	0	0	0	0	0	0	0	0
Otu20840	0	0	0	0	0	0	0	0	0	0	0	0	0	0	0	0	0	0	0	0	0	0	0.0001289	0	0	0	0	0	0	0	0	0	0	0	0	0	0	0	0	0	0	0	0	0	0	0	0	7.644e-05	0
Otu743	0.000185	0.0001982	0.0002498	0.0001262	0	0	0.0003291	0	0.002039	0.0008523	0.0005364	0	0.0003245	0.0006633	0.0001517	0.001197	0.0009628	0	0	0.0001736	0.00205	0.0003642	0.0001289	0.0001576	0	0.0005316	0.001607	0	0	9.28e-05	0	0	0.001336	8.565e-05	0.0006131	0.0002351	0.0001259	0.002119	0.0002007	0.0003815	0	0	0	0.0001012	0	0	0.0002682	7.644e-05	0.0005573
Otu11803	0	0	0	0	0	0	0	0	0	0	0	0	0.0001082	0	0	0	0	0	0	0	0	0	0	0	0	0	0	0	0	0	0	0	0	0	0	0	0	0	0	0	0.0004122	0	0	0	0	0	0	0	0
Otu883	0.0002774	0.0002973	0.0001249	0.0001262	0.0002019	0.0002231	0	0	0	0.0003653	0	0	0.0003245	0.0005528	0.0001517	0	0.0001605	0.001131	0	0.0006943	0	0.0005462	0	0.0003152	0	0.0001772	0	9.887e-05	0	0	0	0	0.0001782	8.565e-05	0.0003065	0.0001568	0.0001888	0	0	0	0.0004122	0.000517	0.0006196	0	0.0006623	9.959e-05	5.365e-05	0.0003057	9.288e-05
Otu13205	0	0	0	0	0	0	0	0.0004758	0	0	0	0	0	0	0	0	0	0	0.0003534	0	0	0	0	0	0	0	0	0	0	0	0	0	0	0	0	0	0	0	0	0	0	0	0	0	0	0	0	0	0
Otu8327	0	0	0	0	0	0	0	0	0.0001359	0	0	0	0	0	0	0	0	0	0	0	0	0	0	0	0	0	0	0	0	0	0	0	8.909e-05	0	0	0	0	0	0	0	0	0	0	0	0	0	0	0	0
Otu13458	0	0	0	0	0	0	0	0	0	0	0	0	0	0	0	0	0	0	0.0001767	0	0	0	0	0	0.0001617	0	0	0	0	0	0	0	0	0	0	0	0	0	0	0	0	0	0	0	0	0	0	0	0
Otu14495	0	0	0	0	0	0	0	0	0	0	0	0	0	0	0	0	0	0	0	0	0	0	0	0.0001576	0	0	0	0	0	0	0	0	0	0	0	0	0	0	0	0	0	0	0	0	0	9.959e-05	0	0	0
Otu3610	0	0	0	0	0	0	0	0	0	0	0	0	0	0	0	0	0	0	0	0	0	0	0	0	0	0	0	0	0	0	0	0.0001826	0	0	0	0	0	0	0	0	0	0	0	0	0	0	0	0	0
Otu2054	9.248e-05	0	0	0	0	0	0	0	0	0	0	0	0	0	0	0	0	0	0	0	0	0	0	0	0	0	0	0	0	0	0	0	0	0	0	0	0	0	0	0	0	0	0.000177	0	0	0	0	0	0
Otu5034	0	0	0	0	0	0	0	0.0003172	0	0	0	0	0	0	0	0	0	0	0	0	0	0	0	0	0.0001617	0	0	0	0	0	0	0.0001826	0	0	0	0	0	0	0	0	0	0	0	0	0	0	0	0	0
Otu8625	0	0	0	0	0	0	0	0.00111	0	0	0	0	0	0	0	0	0	0	0.0001767	0	0	0	0	0	0	0	0	0	0	0	0	0	0	0	0	0	0	0	0	0	0	0	0	0	0	0	0	0	0
Otu9286	0	0	0	0	0	0	0	0.0006344	0	0	0	0	0	0	0	0	0	0	0.0005301	0	0	0	0	0	0.0001617	0	0	0	0.0006126	0	0	0.0003652	0	0	0	0	0	0	0	0	0	0	0	0	0	0	0	0	0
Otu28156	0	0	0	0	0	0	0	0.0001586	0	0	0	0	0	0	0	0	0	0	0	0	0	0	0	0	0	0	0	0	0.0002042	0	0	0	0	0	0	0	0	0	0	0	0	0	0	0	0	0	0	0	0
Otu5252	0	0	0	0	0	0	0	0.0004758	0	0	0	0	0	0	0	0	0	0	0.0003534	0	0	0	0	0	0.0004852	0	0	0	0	0	0	9.129e-05	0	0	0	0	0	0	0	0	0	0	0	0	0	0	0	0	0
Otu7728	0	0	0	0	0	0	0	0	0	0	0.0001073	0	0	0	0	0	0	0	0	0	0	0	0	0	0	0.0001772	0	0	0	0	0	0	0	0	0	0	0	0	0	0	0	0	0	0	0	0	0	0	0
Otu5513	0	0	0	0	0	0	0	0	0	0	0.0001073	0	0	0	0	0	0	0	0	0	0	0.0001821	0	0	0	0	0	0	0	0	0	0	0	0	0	0	0	0	0	0	0	0	0	0	0	0	0	0	0
Otu28526	0	0	0	0	0	0	0	0	0	0	0	0	0	0	0	0	0	0	0	0	0	0.0001821	0	0	0	0	0	0	0	0	0	0	0	0	0	0	6.294e-05	0	0	0	0	0	0	0	0	0	0	0	0
Otu24700	0	0	0	0	0	0	0	0	0	0	0	0	0	0	0	0	0	0	0	0	0	0	0	0	0.0001617	0	0	0	0	0	0	9.129e-05	0	0	0	0	0	0	0	0	0	0	0	0	0	0	0	0	0
Otu930	0	0	0	0	0	0	0	0	0	0	0	0	0	0	0	0	0	0	0	0	0	0	0	0	0	0	0	9.887e-05	0	0	0	0	0	0	0	0	0	0	0	0	0	0	0	0	0	0	0	7.644e-05	0
Otu14943	0	0	0	0	0	0	0	0	0	0	0	0	0	0	0	0	0	0	0	0	0	0	0	0	0	0	0	0	0	0	0	0	0	0	0	0	0	0	0	0	0	0	0	0	0	0	0	0	0
Otu13198	0	0	0	0	0	0	0	0.0004758	0	0	0	0	0	0	0	0	0	0	0	0	0	0	0	0	0	0	0	0	0	0	0	0	0	0	0	0	0	0	0	0	0	0	0	0	0	0	0	0	0
Otu2392	0	0	0	0.0001262	0	0	0	0	0.0001359	0	0.0003219	0	0	0	0	0	0.0001605	0.0001615	0	0	0	0	0	0	0	0.0001772	0	0	0	9.28e-05	0	0	0	0	0	0	6.294e-05	0	0	0.0001272	0	0	0.000354	0	0	0	0	0.0002293	0.0001858
Otu25918	0	0	0	0	0	0	0	0	0	0	0.0002146	0	0	0	0	0	0	0	0	0	0	0	0	0	0	0	0	0	0	0	0	0	0	0	0	0	0	0	0	0	0	0	0	0	0	0	0	0	0
Otu1000	0	0	0	0	0	0	0	0	0	0	0.0002146	0	0	0	0	0	0	0	0	0	0	0	0	0	0	0	0	0	0	0	0	0	0	0	0	0	0	0	0	0.0002543	0	0	0.000177	0	0	0	0	0.0003057	0
Otu11105	0	0	0	0	0	0	0	0	0	0	0.0002146	0	0	0	0	0	0	0	0	0	0	0	0	0	0	0	0	0	0	0	0	0	0	0	0	0	0	0	0	0	0	0	0	0	0	0	0	0	0
Otu7295	0	0	0	0	0	0	0	0	0	0	0	0	0	0	0	0	0	0.0001615	0	0	0.000205	0	0	0	0	0.0003544	0	9.887e-05	0	9.28e-05	0	0	0	0	0	0	0	0	0	0.0001272	0	0	0	0	0	0	0	0	0
Otu19246	0	0	0	0	0	0	0	0	0	0	0	0	0	0	0	0	0	0	0	0	0	0	0	0	0	0	0	0	0	0	0	0	0	0	0	7.838e-05	0	0	0	0	0	0	0	0	0	0	0	0.0001529	9.288e-05
Otu1374	0.0004624	0	0.0002498	0	0.0002019	0.0004462	0.0001645	0	0	0.001218	0	0	0.0002163	0.0001106	0.0001517	0.0002395	0.0004814	0.0001615	0	0.0001736	0	0.0001821	0	0.0001576	0	0.0005316	6.988e-05	0.0003955	0	9.28e-05	0.0004453	0	0	8.565e-05	7.663e-05	7.838e-05	0.0001888	0.0001413	0.0006021	0	0	8.617e-05	0	0.0001012	0.0002838	0.0003984	0.0001609	0	9.288e-05
Otu1742	0	0.0001982	0.0002498	0.0001262	0	0.0002231	0	0	0.0004078	0.0001218	0.0003219	0.0001033	0.0001082	0.0002211	0.0003034	0	0.0001605	0	0	0.0001736	0.000205	0	0.0005157	0.0001576	0	0.0003544	0	0.0001977	0	0.0001856	7.421e-05	9.129e-05	0	0.0001713	0.0004598	0.0001568	6.294e-05	0.0001413	0.0003011	0	0	0	0.0006196	0.0001012	0.0001892	9.959e-05	0.0002146	0.0002293	0.0001858
Otu4157	0	0	0	0	0	0	0	0.0009516	0	0	0	0	0	0	0	0	0	0	0.0007068	0	0	0	0	0	0.0001617	0	0	0	0.0006126	0	0	0.001917	0	0	0	0	0	0	0	0	0	0	0	0	0	0	0	0	0
Otu10462	0	0	0	0	0	0	0	0.001745	0	0	0	0	0	0	0	0	0	0	0	0	0	0	0	0	0.0001617	0	0	0	0	0	0	0	0	0	0	0	0	0	0	0	0	0	0	0	0	0	0	0	0
Otu4177	0	0	0	0	0	0	0	0.0004758	0	0	0	0	0	0	0	0	0	0	0	0	0	0	0	0	0	0	0	0	0	0	0	9.129e-05	0	0	0	0	0	0	0	0	0	0	0	0	0	0	0	0	0
Otu5211	0	0	0	0	0	0	0	0.0004758	0	0	0	0	0	0	0	0	0	0	0	0	0	0	0	0	0	0	0	0	0.0004084	0	0	0.0005477	0	0	0	0	0	0	0	0	0	0	0	0	0	0	0	0	0
Otu6257	0	0	0	0	0	0	0	0	0.0001359	0	0	0	0	0.0001106	0	0	0	0	0	0	0	0	0	0	0	0.0003544	0	0	0	0	0	0	0	0	0	0	0	0	0	0	0	0	0	0	0	0	0	7.644e-05	0
Otu7846	0	0	0	0	0	0	0	0	0	0	0	0	0	0	0	0	0	0	0	0	0	0	0	0	0.0003235	0	0	0	0	0	0	0	0	0	0	0	0	0	0	0	0	0	0	0	0	0	0	0	0
Otu1156	0	0	0	0	0	0	0	0	0	0	0	0	0	0	0	0	0	0	0	0	0	0	0	0	0	0	0	0	0.0002042	0	0	0.0001826	0	0	0	0	0	0	0	0	0	0	0	0	0	0	0	0	0
Otu3624	0	0	0	0	0	0	0	0	0	0	0	0	0	0	0	0	0	0	0	0	0	0	0	0	0	0	0	0	0	0	0	0.0001826	0	0	0	0	0	0	0	0	0	0	0	0	0	0	0	0	0
Otu18064	0	0	0	0	0	0	0	0	0	0	0	0	0	0	0	0	0	0	0.0001767	0	0	0	0	0	0	0	0	0	0	0	0	0.0001826	0	0	0	0	0	0	0	0	0	0	0	0	0	0	0	0	0
Otu11251	0	0	0	0	0	0	0	0	0	0.0002435	0	0	0.0001082	0	0	0	0	0	0	0	0	0	0	0	0	0	0	0	0	0	0	0	0	0	0	0	0	0	0	0	0	0	0	0	0	0	0	0	0
Otu16392	0	0	0	0	0	0	0	0	0	0	0	0	0	0	0	0	0	0	0	0	0	0	0	0	0.0001617	0	0	0	0.0002042	0	0	0	0	0	0	0	0	0	0	0	0	0	0	0	0	0	0	0	0
Otu741	0	9.909e-05	0.0001249	0	0	0	0	0	0	0.0003653	0.0001073	0	0	0.0001106	0.0001517	0	0.0001605	0.0001615	0	0	0	0.0003642	0.0006446	0.0003152	0	0	0.0007686	0	0	0	0	0	0	0	0.0002299	0.0001568	0	0.0005651	0	0.0001272	0.0004122	0	0	0	0	0	5.365e-05	7.644e-05	9.288e-05
Otu6375	0	0	0	0	0.0006058	0	0	0	0.0004078	0	0	0	0.0001082	0	0	0	0	0	0	0	0	0.0001821	0	0.0001576	0	0	6.988e-05	9.887e-05	0	0	0.0001484	9.129e-05	8.909e-05	0	7.663e-05	0	6.294e-05	0.0001413	0.0001004	0	0	8.617e-05	0	0.0001012	0	9.959e-05	5.365e-05	0	0
Otu7583	0	0	0	0	0	0	0	0	0	0	0	0	0	0	0	0	0	0	0.0001767	0	0	0	0	0	0	0	0	0	0.0002042	0	0	0.0008216	0	0	0	0	0	0	0	0	0	0	0	0	0	0	0	0	0
Otu3680	0	0	0	0	0	0	0	0	0	0	0	0	0	0	0	0	0	0	0	0	0	0	0	0	0.0001617	0	0	0	0	0	0	0.0004565	0	0	0	0	0	0	0	0	0	0	0	0	0	0	0	0	0
Otu24914	0	0	0	0	0	0	0	0	0	0	0	0	0	0	0	0	0	0	0.0001767	0	0	0	0	0	0	0	0	0	0	0	0	0.0001826	0	0	0	0	0	0	0	0	0	0	0	0	0	0	0	0	0
Otu2218	0	9.909e-05	0.0001249	0	0.0002019	0.0001116	0	0	0	0	0.0001073	0	0.0001082	0.0001106	0	0	0	0	0	0	0	0	0.0001289	0	0	0	0	0.0002966	0	0	7.421e-05	9.129e-05	0	0	0	7.838e-05	6.294e-05	0	0	0.0002543	0	0.0001723	0.000177	0	0	0	0	0	0
Otu19582	0	0	0	0	0	0	0	0.0006344	0	0	0	0	0	0	0	0	0	0	0	0	0	0	0	0	0	0	0	0	0	0	0	0	0	0	0	0	0	0	0	0	0	0	0	0	0	0	0	0	0
Otu14890	0	0	0	0	0	0	0	0	0.0001359	0	0	0	0	0	0	0	0.0001605	0	0	0	0	0	0	0	0	0	0	0	0	0	0	0	0	0	0	0	0	0	0	0	0	0	0	0	0	0	0	0	0
Otu3850	0	0	0	0	0	0.0001116	0	0	0	0	0	0	0	0.0001106	0	0	0	0	0	0	0	0	0	0	0	0	0	0	0	0	0	0	0	8.565e-05	0	0	0	0	0	0	0	0	0	0	0	0	0	0	0
Otu19576	0	0	0	0	0	0	0	0.0001586	0	0	0	0	0	0	0	0	0	0	0	0	0	0	0	0	0	0	0	0	0	0	0	0.0003652	0	0	0	0	0	0	0	0	0	0	0	0	0	0	0	0	0
Otu18055	0	0	0	0	0	0	0	0	0	0	0	0	0	0	0	0	0	0	0.0001767	0	0	0	0	0	0	0	0	0	0	0	0	9.129e-05	0	0	0	0	0	0	0	0	0	0	0	0	0	0	0	0	0
Otu10975	0	0	0	0	0	0	0	0	0	0	0	0	0	0	0	0	0	0	0.0005301	0	0	0	0	0	0	0	0	0	0	0	0	0.0003652	0	0	0	0	0	0	0	0	0	0	0	0	0	0	0	0	0
Otu7306	9.248e-05	0	0	0	0	0	0	0	0	0.0001218	0	0	0	0	0	0	0	0	0	0	0	0	0	0	0	0	0	0	0	0	0	0	0	0	7.663e-05	0	0	0	0	0	0	8.617e-05	0	0	0	0	0	0	0
Otu871	9.248e-05	0	0	0	0	0.0001116	0	0	0	0.0001218	0	0	0	0	0	0	0	0	0	0	0	0.0001821	0	0	0	0	0	9.887e-05	0	0	0.0001484	0	0	0	0	0	0	0	0	0	0	8.617e-05	0	0.0002024	0	0	0	0	0
Otu135	0.003237	0.001387	0.002374	0.001136	0.002423	0.0006693	0.002632	0	0.0009515	0.002557	0.000751	0.002582	0.006489	0.005196	0.005007	0.002395	0.001605	0.001777	0	0.005902	0.001025	0.00346	0.003223	0.001418	0	0.005316	0.001817	0.003164	0	0.001856	0.002004	0	0.0008909	0.004026	0.002222	0.001019	0.004595	0.002119	0.003813	0.003306	0.003504	0.003705	0.002567	0.002531	0.004636	0.001394	0.002253	0.001682	0.00195
Otu9418	0	0	0	0	0	0	0	0	0	0.0001218	0	0	0	0	0	0	0	0	0	0.0001736	0	0	0.0001289	0	0	0	0	0	0	0	0	0	0	0	0	0	0	0	0	0	0	0	0	0	0	0	0	0	0
Otu5962	0	0	0	0	0	0	0	0	0	0	0	0	0	0	0.0001517	0	0	0	0	0	0	0	0	0	0	0	0	0	0	0	0	0	0	0	0	0	0	0	0	0	0	0	0	0	9.462e-05	0	0	0	0
Otu17814	0	0	0	0	0	0	0	0	0	0	0	0	0	0	0	0	0	0	0	0.0001736	0	0	0	0	0	0	0	0	0	0	0	0	0	0	0	0	0	0	0	0	0	0	0	0	0	0	0	0	0
Otu23271	0	0	0	0	0	0	0	0	0	0	0	0	0	0	0	0	0	0	0	0	0.000205	0	0	0	0	0	0	9.887e-05	0	0	0	0	0	0	0	0	0	0	0	0	0	0	0	0	0	0	0	0	0
Otu18135	0	0	0	0	0	0	0	0	0	0	0	0	0	0	0	0	0	0	0	0	0	0	0	0	0	0	0	0	0	0	0	0	0	8.565e-05	7.663e-05	0	0	0	0	0	0	0	0	0	0	0	0	7.644e-05	0
Otu1004	0	0.0001982	0.0002498	0.0001262	0.0008078	0	0	0	0	0.000487	0	0	0	0.0003317	0.0006069	0.0002395	0.0003209	0.000323	0	0.0005207	0	0.0005462	0.0001289	0.0003152	0	0.0007088	0	0.0004944	0	0.0002784	0.0001484	0	8.909e-05	8.565e-05	0.0003065	0.0003135	0.0003147	0.0005651	0.0002007	0.0001272	0.0002061	0.0001723	0.000177	0.0002024	0.0003785	0.0006971	0.0001609	0.0004586	0.0003715
Otu469	0	0.0001982	0.0002498	0.0001262	0.0004039	0.0007809	0.0001645	0	0.0001359	0.0006088	0	0.0001033	0.0006489	0.0004422	0.0001517	0.0002395	0.0009628	0.000323	0	0.0005207	0.000205	0	0.0007735	0.0003152	0	0.0005316	0.001118	0.0004944	0	0.0001856	0.0002968	0	0.0002673	0.000257	0.0003832	0.0003919	0.0005036	0.000989	0.0001004	0.0003815	0.0008244	0.0003447	8.851e-05	0.0005061	0.0001892	0.0005976	0.0005901	0.0003057	0.0001858
Otu5455	0	0	0	0	0	0	0	0.0001586	0	0	0	0	0	0	0	0	0	0	0.0001767	0	0	0	0	0	0	0	0	0	0	0	0	0.0001826	0	0	0	0	0	0	0	0	0	0	0	0	0	0	0	0	0
Otu7580	0	0	0	0	0	0	0	0.0004758	0	0	0	0	0	0	0	0	0	0	0.0003534	0	0	0	0	0	0	0	0	0	0	0	0	0.001004	0	0	0	0	0	0	0	0	0	0	0	0	0	0	0	0	0
Otu10480	0	0	0	0	0	0	0	0.001427	0	0	0	0	0	0	0	0	0	0	0.0007068	0	0	0	0	0	0	0	0	0	0.0006126	0	0	9.129e-05	0	0	0	0	0	0	0	0	0	0	0	0	0	0	0	0	0
Otu2630	0	0	0	0	0	0	0	0.002379	0	0	0	0	0	0	0	0	0	0	0.003711	0	0	0	0	0	0.001617	0	0	0	0.001021	0	0	0.001461	0	0	0	0	0	0	0	0	0	0	0	0	0	0	0	0	0
Otu4161	0	0	0	0	0	0	0	0.0003172	0	0	0	0	0	0	0	0	0	0	0.0005301	0	0	0	0	0	0.0001617	0	0	0	0.0006126	0	0	0.000639	0	0	0	0	0	0	0	0	0	0	0	0	0	0	0	0	0
Otu4198	0	0	0	0	0	0	0	0.003013	0	0	0	0	0	0	0	0	0	0	0.0008835	0	0	0	0	0	0.001132	0	0	0	0	0	0	0.0007303	0	0	0	0	0	0	0	0	0	0	0	0	0	0	0	0	0
Otu5260	0	0	0	0	0	0	0	0.0006344	0	0	0	0	0	0	0	0	0	0	0	0	0	0	0	0	0.0001617	0	0	0	0.0004084	0	0	0.0001826	0	0	0	0	0	0	0	0	0	0	0	0	0	0	0	0	0
Otu3538	0	0	0	0	0	0	0	0.00222	0	0	0	0	0	0	0	0	0	0	0.001237	0	0	0	0	0	0.0004852	0	0	0	0	0	0	0.001187	0	0	0	0	0	0	0	0	0	0	0	0	0	0	0	0	0
Otu10488	0	0	0	0	0	0	0	0.0003172	0	0	0	0	0	0	0	0	0	0	0	0	0	0	0	0	0	0	0	0	0	0	0	0	0	0	0	0	0	0	0	0	0	0	0	0	0	0	0	0	0
Otu4203	0	0	0	0	0	0	0	0.0001586	0	0	0	0	0	0	0	0	0	0	0.0001767	0	0	0	0	0	0	0	0	0	0	0	0	9.129e-05	0	0	0	0	0	0	0	0	0	0	0	0	0	0	0	0	0
Otu24181	0	0	0	0	0	0	0	0.0001586	0	0	0	0	0	0	0	0	0	0	0.0001767	0	0	0	0	0	0	0	0	0	0	0	0	9.129e-05	0	0	0	0	0	0	0	0	0	0	0	0	0	0	0	0	0
Otu5071	0	0	0	0	0	0	0	0.0004758	0	0	0	0	0	0	0	0	0	0	0	0	0	0	0	0	0	0	0	0	0	0	0	0	0	0	0	0	0	0	0	0	0	0	0	0	0	0	0	0	0
Otu5279	0	0	0	0	0	0	0	0.0001586	0	0	0	0	0	0	0	0	0	0	0.0003534	0	0	0	0	0	0.0001617	0	0	0	0	0	0	0.0001826	0	0	0	0	0	0	0	0	0	0	0	0	0	0	0	0	0
Otu13255	0	0	0	0	0	0	0	0.0001586	0	0	0	0	0	0	0	0	0	0	0	0	0	0	0	0	0	0	0	0	0	0	0	0.0001826	0	0	0	0	0	0	0	0	0	0	0	0	0	0	0	0	0
Otu28195	0	0	0	0	0	0	0	0.0001586	0	0	0	0	0	0	0	0	0	0	0	0	0	0	0	0	0	0	0	0	0.0002042	0	0	0	0	0	0	0	0	0	0	0	0	0	0	0	0	0	0	0	0
Otu22433	0	0	0	0	0	0	0	0.0003172	0	0	0	0	0	0	0	0	0	0	0.0003534	0	0	0	0	0	0	0	0	0	0	0	0	9.129e-05	0	0	0	0	0	0	0	0	0	0	0	0	0	0	0	0	0
Otu28172	0	0	0	0	0	0	0	0.0003172	0	0	0	0	0	0	0	0	0	0	0	0	0	0	0	0	0	0	0	0	0	0	0	0.0001826	0	0	0	0	0	0	0	0	0	0	0	0	0	0	0	0	0
Otu24173	0	0	0	0	0	0	0	0.0001586	0	0	0	0	0	0	0	0	0	0	0.0003534	0	0	0	0	0	0.0001617	0	0	0	0.0002042	0	0	0	0	0	0	0	0	0	0	0	0	0	0	0	0	0	0	0	0
Otu3580	0	0	0	0	0	0	0	0.0003172	0	0	0	0	0	0	0	0	0	0	0.0003534	0	0	0	0	0	0	0	0	0	0.0002042	0	0	0.0002739	0	0	0	0	0	0	0	0	0	0	0	0	0	0	0	0	0
Otu4200	0	0	0	0	0	0	0	0	0	0	0	0	0	0	0	0	0	0	0.0001767	0	0	0	0	0	0	0	0	0	0	0	0	0.0001826	0	0	0	0	0	0	0	0	0	0	0	0	0	0	0	0	0
Otu7010	0	0	0	0	0	0	0	0	0	0	0	0	0	0	0	0	0	0	0.0003534	0	0	0	0	0	0.0003235	0	0	0	0.0004084	0	0	0.0001826	0	0	0	0	0	0	0	0	0	0	0	0	0	0	0	0	0
Otu9625	0	0	0	0	0	0	0	0	0	0	0	0	0	0	0	0	0	0	0.0001767	0	0	0	0	0	0.0001617	0	0	0	0	0	0	0	0	0	0	0	0	0	0	0	0	0	0	0	0	0	0	0	0
Otu16503	0	0	0	0	0	0	0	0	0	0	0	0	0	0	0	0	0	0	0.0001767	0	0	0	0	0	0.0001617	0	0	0	0.0002042	0	0	9.129e-05	0	0	0	0	0	0	0	0	0	0	0	0	0	0	0	0	0
Otu4050	0	0	0	0	0	0	0	0	0	0	0	0	0	0	0	0	0	0	0.0001767	0	0	0	0	0	0	0	0	0	0.0004084	0	0	0	0	0	0	0	0	0	0	0	0	0	0	0	0	0	0	0	0
Otu7600	0	0	0	0	0	0	0	0	0	0	0	0	0	0	0	0	0	0	0.0001767	0	0	0	0	0	0	0	0	0	0	0	0	0.000639	0	0	0	0	0	0	0	0	0	0	0	0	0	0	0	0	0
Otu18075	0	0	0	0	0	0	0	0	0	0	0	0	0	0	0	0	0	0	0	0	0	0	0	0	0	0	0	0	0	0	0	0.0004565	0	0	0	0	0	0	0	0	0	0	0	0	0	0	0	0	0
Otu16299	0	0	0	0	0	0	0	0	0	0	0	0	0	0	0	0	0	0	0	0	0	0	0	0	0	0	0	0	0	0	0	0.0002739	0	0	0	0	0	0	0	0	0	0	0	0	0	0	0	0	0
Otu30609	0	0	0	0	0	0	0	0	0	0	0	0	0	0	0	0	0	0	0	0	0	0	0	0	0	0	0	0	0	0	0	9.129e-05	8.909e-05	0	0	0	0	0	0	0	0	0	0	0	0	0	0	0	0
Otu30625	0	0	0	0	0	0	0	0	0	0	0	0	0	0	0	0	0	0	0	0	0	0	0	0	0	0	0	0	0	0	0	0	0	8.565e-05	0	0	0	0.0001413	0	0	0	0	0	0	0	0	0	0	0
Otu18723	0	0	0	0	0	0	0	0	0	0	0	0	0	0	0	0	0	0	0	0	0	0	0	0	0	0	0	0	0	0	0	0	0	0	7.663e-05	0	0	0	0	0	0	0	0	0	0	0	0	0	0
Otu22652	0	0	0	0	0.0002019	0	0	0	0	0	0	0	0	0.0001106	0	0	0	0	0	0	0	0	0	0	0	0	0	0	0	0	0	0	0	0	0	0	0	0	0	0	0	0	0	0	0	0	0	0	0
Otu5228	0	0	0	0	0	0	0	0.0006344	0	0	0	0	0	0	0	0	0	0	0	0	0	0	0	0	0	0	0	0	0	0	0	0	0	0	0	0	0	0	0	0	0	0	0	0	0	0	0	0	0
Otu4185	0	0	0	0	0	0	0	0	0	0	0	0	0	0	0	0	0	0	0	0	0	0	0	0	0	0	0	0	0	0	0	0.0003652	0	0	0	0	0	0	0	0	0	0	0	0	0	0	0	0	0
Otu7557	0	0	0	0	0	0	0	0	0	0	0	0	0	0	0	0	0	0	0	0	0	0	0	0	0	0	0	0	0.0002042	0	0	9.129e-05	0	0	0	0	0	0	0	0	0	0	0	0	0	0	0	0	0
Otu2731	9.248e-05	0	0	0	0	0	0	0	0	0	0	0	0	0	0	0	0	0	0	0	0.000205	0	0.0001289	0	0	0.0001772	0	0	0	0	0	0	0	0	0	0	0	0	0	0	0	0	0	0	9.462e-05	0	0	0	0.0001858
Otu11380	0	0	0	0	0	0	0	0.0003172	0	0	0	0.0001033	0.0001082	0	0	0.0002395	0	0	0	0	0	0	0	0	0	0	0	0	0	0	0	9.129e-05	0	0	0	0	0	0	0	0	0.0002061	8.617e-05	0	0	0	0	0	0	0
Otu524	0.000185	0.0001982	0	0.0001262	0	0.0001116	0	0	0.0005437	0.0001218	0.002468	0.0001033	0	0.0004422	0	0	0.001444	0.0004846	0	0	0.000205	0.0001821	0.0001289	0.0003152	0	0.001949	6.988e-05	0	0	0.000928	0.0002968	9.129e-05	0.0003564	8.565e-05	0.0001533	0.0001568	6.294e-05	0.0001413	0	0.001399	0	0	0.001062	0	0	0	0.0001073	0.0004586	0.0013
Otu1363	0	0.0001982	0.0001249	0	0	0	0.0003291	0	0.0001359	0	0.0001073	0	0	0	0	0	0	0	0	0	0	0.0001821	0	0.000788	0	0.0001772	0	9.887e-05	0	0.0001856	0	0	0	8.565e-05	0	7.838e-05	6.294e-05	0.0001413	0	0	0	0	0	0	0	0	5.365e-05	0	0
Otu3140	0	9.909e-05	0	0	0	0	0	0	0.0002718	0.0003653	0.0003219	0	0.0001082	0.0001106	0	0	0.0003209	0	0	0	0.0004099	0	0.0001289	0.0001576	0	0.0003544	6.988e-05	0	0	0.0003712	0	0	0.0001782	0	0	0	0	0.0001413	0	0.0001272	0	0	0.000354	0	0	0	0	0.0009937	0.0001858
Otu3021	0	0	0	0.0003785	0	0	0	0	0.0008155	0	0.0005364	0.0001033	0	0.0001106	0	0	0.0003209	0.0021	0	0	0.0006149	0.0001821	0.0002578	0.0001576	0	0.0001772	6.988e-05	9.887e-05	0	0.0002784	7.421e-05	0	0	0	0.0003832	0	6.294e-05	0.0004238	0.0002007	0	0	0	0.000354	0	0	0	5.365e-05	0.0001529	0.0001858
Otu6395	0	0	0	0.0001262	0	0	0	0	0.0001359	0	0	0	0	0	0	0	0	0.0001615	0	0	0	0	0	0	0	0	0	0	0	9.28e-05	0	0	0	0	0	0	0	0	0	0.0002543	0	0	0.000177	0	0	0	0	7.644e-05	0.0004644
Otu588	0	0	0	0	0	0	0	0	0.0009515	0	0.001287	0	0.0001082	0.0004422	0	0	0	0.0001615	0	0	0.0004099	0.0001821	0	0.0001576	0	0.0007088	6.988e-05	0.0002966	0	9.28e-05	0	0	0.0003564	0	0.0004598	0.0002351	0	0.0002826	0.0001004	0.001399	0	8.617e-05	0.001239	0	9.462e-05	0	0	0.001758	0.0002786
Otu21900	0	0	0	0	0	0	0	0	0	0	0.0001073	0	0	0	0	0	0	0	0	0	0.000205	0	0	0	0	0	0	0	0	0	0	0	0	0	0	0	0	0	0	0	0	8.617e-05	0	0	0	0	0	0	0
Otu13853	0	0	0	0	0	0	0	0	0	0	0	0	0	0	0	0	0	0.000323	0	0	0	0	0	0	0	0	0	0	0	0	0	0	0	0	0	0	0	0	0	0	0	0	0	0	0	0	0	0	0
Otu11922	0	0	0	0	0	0	0	0	0	0	0	0	0	0	0	0	0	0	0	0	0	0.0001821	0	0	0	0	0	0	0	9.28e-05	0	0	0	0	0	0	0	0.0001413	0	0	0	0	8.851e-05	0	0	0	0	0	0.0002786
Otu1366	0	0	0	0	0	0	0	0	0	0	0	0	0	0	0	0	0	0	0	0	0	0	0	0	0	0	0	0	0	9.28e-05	0	0	0	0	0	0	0.0001888	0	0	0	0	0	0	0	0	0	0	0	9.288e-05
Otu11628	0	0	0	0	0	0	0	0	0	0	0	0	0	0	0	0	0	0	0	0	0	0	0	0	0	0	0	0	0	0	0	0	0	0	7.663e-05	0	0	0	0	0.0001272	0	0	0	0	0	0	0	7.644e-05	0.0001858
Otu1865	0	0	0	0	0	0	0	0	0	0	0	0	0	0	0	0	0	0	0	0	0	0	0	0	0	0	0	0	0	0	0	0	0	0	0	0	0	0	0	0	0	0	8.851e-05	0	0	0	5.365e-05	0	0
Otu2380	0	0	0	0	0	0	0	0	0.0001359	0	0	0	0	0	0	0	0	0	0	0	0	0	0	0	0	0	0	0	0	0	0	0	0	0	7.663e-05	0	0	0	0	0.0005086	0	0	0.000177	0	0	0	0	0.0001529	0.0005573
Otu9813	0	0	0	0	0	0	0	0	0	0	0	0	0	0	0	0	0.0001605	0	0	0	0	0.0001821	0	0	0	0	0	0	0	0	0	0	0	0	0	0	0	0	0.0001004	0.0001272	0	0	0	0.0001012	0	0	0	0	0.0002786
Otu30555	0	0	0	0	0	0	0	0	0	0	0	0	0	0	0	0	0	0	0	0	0	0	0	0	0	0	0	0	0	0	0	0	0	0	0	0	0.0004406	0	0	0	0	0	0	0	0	0	0	0	0
Otu1755	0	0	0	0	0	0	0	0	0	0	0.0001073	0	0	0	0	0	0	0	0	0	0.000205	0	0	0	0	0	0.001747	0	0	0	7.421e-05	9.129e-05	0	0	0	7.838e-05	0.0001259	0	0	0	0	8.617e-05	0	0	0	0	0	0	0
Otu7124	9.248e-05	9.909e-05	0	0	0	0	0	0.0001586	0	0	0	0	0	0	0.0003034	0	0	0	0	0	0	0.0001821	0	0	0	0	0	0	0	0	7.421e-05	0	0	0	0	7.838e-05	0.0001259	0.0002826	0.0001004	0	0.0002061	8.617e-05	0	0	0	0	0	0	0
Otu29133	0	0	0	0	0	0	0	0	0	0	0	0	0	0	0	0	0	0	0	0	0	0	0	0	0	0	0	0	0	0	0	0	0	0	0	0	0	0	0	0	0	0.0001723	0	0	0	0	0	0	0
Otu14242	0	9.909e-05	0	0	0	0	0	0	0	0	0	0	0	0	0	0	0	0	0	0	0	0	0	0	0	0	0	0	0	0	0	0	0	0	0.0001533	7.838e-05	0	0	0	0	0	0	0	0	0	0	0	0	9.288e-05
Otu3744	0	0	0	0	0	0	0	0.005075	0	0	0	0	0	0	0	0	0	0	0.001237	0	0	0	0	0	0.0003235	0	0	0	0.001021	0	0	0.0007303	0	0	0	0	0	0	0	0	0	0	0	0	0	0	0	0	0
Otu7689	0	0	0	0	0	0	0	0.0001586	0	0	0	0	0	0	0	0	0	0	0	0	0	0	0	0	0	0	0	0	0	0	7.421e-05	0	0	0	0	0	0	0.0001413	0.0001004	0	0.0004122	0	0	0	0	0	0	0	9.288e-05
Otu4178	0	0	0	0	0	0	0	0.000793	0	0	0	0	0	0	0	0	0	0	0	0	0	0	0	0	0.0003235	0	0	0	0	0	0	0.0002739	0	0	0	0	0	0	0	0	0	0	0	0	0	0	0	0	0
Otu5058	0	0	0	0	0	0	0	0.0001586	0	0	0	0	0	0	0	0	0	0	0	0	0	0	0	0	0	0	0	0	0	0	0	0	0	0	0	0	6.294e-05	0	0	0	0	0	0	0	0	0	0	0	0.0001858
Otu7644	0	0	0	0	0	0	0	0.0004758	0	0	0	0	0	0	0	0	0	0	0	0	0	0	0	0	0.0001617	0	0	0	0	0	0	0.0001826	0	0	0	0	0	0	0	0	0	0	0	0	0	0	0	0	0
Otu228	0	0	0	0	0	0	0	0	0	0	0	0	0	0.0001106	0	0	0	0	0	0	0	0	0	0	0	0	0	0	0	0	7.421e-05	0.0001826	0	0	0	0.0001568	6.294e-05	0	0	0.0001272	0.0002061	8.617e-05	0	0	0	0	0	0	0
Otu23309	0.0002774	0	0	0	0.0002019	0	0	0	0	0	0	0	0.0002163	0.0001106	0.0001517	0	0.0001605	0	0	0	0	0	0	0	0.0001617	0	6.988e-05	0	0	0	0	9.129e-05	0	0	0	7.838e-05	0.0001259	0.0001413	0.0003011	0.0001272	0.0004122	8.617e-05	0	0	0	0	0	0	0
Otu9517	0	0	0	0	0	0	0	0	0	0	0	0	0.0001082	0	0	0	0	0	0	0	0.000205	0	0	0	0	0	0	0	0	0	0	0	0	0	0	0	0	0.0001413	0	0	0.0002061	0	0	0	0	0	0	0	0
Otu12111	0	0	0	0	0	0	0	0	0	0	0	0	0	0.0001106	0	0	0	0	0	0	0	0	0	0	0	0	0	0	0	0	7.421e-05	0	0	0	0	0	0	0.0001413	0	0	0.0002061	0	0	0	0	0	0	0	0
Otu16415	0	0	0	0	0	0	0	0	0	0	0	0	0	0	0	0	0	0	0	0	0	0	0	0	0.0004852	0	0	0	0	0	0	9.129e-05	0	0	0	0	0	0	0	0	0	0	0	0	0	0	0	0	0
Otu5575	0	0	0	0	0	0	0	0	0	0	0	0	0.0001082	0	0.0001517	0	0.0001605	0	0	0	0	0.0001821	0.0001289	0	0	0	0.0002096	0	0	0	0	0	0	0	0	0	0	0.0002826	0	0	0.0002061	8.617e-05	8.851e-05	0	0	0	0	0	0
Otu28414	0	0	0	0	0	0	0	0	0.0001359	0	0	0	0	0	0	0	0	0	0	0	0	0	0	0	0	0	0	0	0	0	0	0	0	0	0	0	0	0	0	0	0	0	0	0	9.462e-05	0	0	0	0
Otu24428	0	0	0	0	0	0	0	0	0	0	0	0	0	0	0	0	0	0	0	0	0	0	0	0	0	0	0	0	0.0004084	0	0	0	0	0	0	0	0	0	0	0	0	0	0	0	0	0	0	0	0
Otu2083	0	0	0	0	0	0.0001116	0	0	0	0	0	0	0	0	0	0	0	0	0	0	0	0	0	0	0	0	6.988e-05	0	0	0	0	0	0	0	0	0	0	0	0	0	0	0	8.851e-05	0	0	0	0.0001073	7.644e-05	0
Otu5168	0	0	0	0	0	0	0	0.00222	0	0	0	0	0	0	0	0	0	0	0.00159	0	0	0	0	0	0.0008087	0	0	0	0	0	0	0.0003652	0	0	0	0	0	0	0	0	0	0	0	0	0	0	0	0	0
Otu9523	0	0	0	0	0	0	0	0.0004758	0	0	0	0	0	0	0	0	0	0	0.0003534	0	0	0	0	0	0.0003235	0	0	0	0	0	0	0.0001826	0	0	0	0	0	0	0	0	0	0	0	0	0	0	0	0	0
Otu24175	0	0	0	0	0	0	0	0.0003172	0	0	0	0	0	0	0	0	0	0	0	0	0	0	0	0	0	0	0	0	0	0	0	0	0	0	0	0	0	0	0	0	0	0	0	0	0	0	0	0	0
Otu13234	0	0	0	0	0	0	0	0.0001586	0	0	0	0	0	0	0	0	0	0	0	0	0	0	0	0	0	0	0	0	0.0002042	0	0	0	0	0	0	0	0	0	0	0	0	0	0	0	0	0	0	0	0
Otu7640	0	0	0	0	0	0	0	0	0	0	0	0	0	0	0	0	0	0	0.0003534	0	0	0	0	0	0	0	0	0	0	0	0	0.0002739	0	0	0	0	0	0	0	0	0	0	0	0	0	0	0	0	0
Otu7674	0	0	0	0	0	0	0	0	0	0	0	0	0	0	0	0	0	0	0.0001767	0	0	0	0	0	0.0001617	0	0	0	0	0	0	0.0002739	0	0	0	0	0	0	0	0	0	0	0	0	0	0	0	0	0
Otu17900	0	0	0	0	0.0002019	0.0002231	0	0	0	0	0	0	0	0	0	0	0	0	0	0	0	0	0	0	0	0	0	0	0	0	0	0	0	0	0	0	0	0	0	0	0	0	0	0	0	0	0	0	0
Otu19055	0	0	0	0	0	0	0	0	0	0	0	0	0	0	0	0	0	0	0	0	0	0	0	0	0	0	0	0	0	0	0	0	0	0	7.663e-05	0	0	0	0	0.0001272	0	0	0	0	0	0	0	7.644e-05	9.288e-05
Otu3235	0	0	0	0	0	0	0	0	0	0	0	0	0	0	0	0	0	0	0	0	0	0	0	0.0001576	0	0	0	0	0	0	0	0	8.909e-05	0	0	0	0	0	0	0	0	0	0	0	0	0	0	7.644e-05	0
Otu16631	0.000185	0	0.0001249	0	0.0004039	0.0002231	0	0	0.0001359	0.0002435	0	0	0.0001082	0.0001106	0	0	0	0	0	0	0	0	0	0	0	0.0003544	6.988e-05	0.0001977	0	0.0002784	7.421e-05	0	8.909e-05	0	0.0003065	0	0	0.0001413	0.0003011	0.0003815	0	0	0.0007966	0.0001012	0	0.0002988	0	0.0002293	0.0001858
Otu234	0.0007399	0.0008918	0.0009994	0.002019	0.002625	0.0007809	0.0008226	0	0.001631	0.0001218	0.0004291	0.0009295	0.0007571	0.001216	0.001365	0.0002395	0.003851	0.001938	0	0.001041	0.0006149	0.001821	0.001418	0.000788	0	0.001595	0.0002096	0.001879	0	0.001392	0.001484	9.129e-05	0.0008909	0.0009422	0.003219	0.0029	0.0003777	0.002119	0.0005018	0.001017	0.0008244	0.001465	0.001947	0.0007086	0.0001892	0.001096	0.001127	0.001682	0.0008359
Otu2466	9.248e-05	0	0	0	0	0	0	0	0.0001359	0	0.0001073	0	0	0	0	0	0.0001605	0	0	0	0	0.0001821	0	0	0	0.0001772	0.0002795	0	0	0.0001856	0.0002226	9.129e-05	0	0	0	0	0.0002518	0.0005651	0	0	0	0	0	0	0.0001892	0	0	0	0
Otu1322	9.248e-05	0	0.0001249	0	0	0	0	0	0.0001359	0.0001218	0.0001073	0	0.0001082	0.0001106	0	0	0.0003209	0	0	0	0	0.0001821	0.0002578	0	0	0.0005316	0	9.887e-05	0	0	0.0002226	9.129e-05	0	0	7.663e-05	7.838e-05	0.0003147	0.0005651	0.0001004	0	0.0002061	0.0001723	8.851e-05	0	0	9.959e-05	0	0	9.288e-05
Otu706	0.0002774	0	0.0001249	0.0001262	0.0002019	0.0001116	0	0	0.0004078	0.0002435	0	0.0001033	0.0002163	0.0003317	0	0.0002395	0.0004814	0	0	0.0001736	0	0.0005462	0.0001289	0	0	0.0005316	0.0001398	0.0001977	0	9.28e-05	0	0	0.0002673	0	0	7.838e-05	6.294e-05	0.0002826	0.0001004	0.0001272	0.0002061	0.0001723	0.000177	0.0001012	0	9.959e-05	0	0.0003822	0
Otu3586	0	9.909e-05	0.0001249	0.0001262	0.0002019	0.0001116	0	0.000793	0	0	0.0001073	0.0004131	0	0.0002211	0	0	0	0	0	0	0	0.0001821	0	0	0	0.0003544	0	0	0.0002042	0.0001856	0.0002968	0.0001826	0.0001782	8.565e-05	0.0001533	0.0001568	0.0001259	0	0	0	0.0002061	0.0001723	0	0	0.0001892	0.0002988	0.0002146	7.644e-05	9.288e-05
Otu31028	0	9.909e-05	0	0	0	0	0	0	0	0	0	0	0	0	0	0	0	0	0	0	0	0	0	0	0	0	0	9.887e-05	0	0	0	0	0	0	0	0	0	0	0	0	0	8.617e-05	0	0	0	0	0	0	0
Otu11823	0	9.909e-05	0	0	0	0	0	0	0	0	0	0	0	0	0	0	0	0	0	0	0	0	0	0	0	0	0	0	0	0	0	0	0	0	0	0	0	0	0	0	0	8.617e-05	0	0	0	0	0	0	0
Otu7070	0	9.909e-05	0	0.0001262	0	0	0	0	0	0	0	0	0	0	0	0	0	0	0	0	0	0	0	0	0	0	0	0	0	0	0	0	0	0	0	0	0	0	0	0	0	0	0	0	0	0	0	0	0
Otu20648	0	9.909e-05	0	0	0	0	0	0	0.0005437	0	0	0	0	0	0	0	0	0	0	0	0	0	0	0	0	0	0	0	0	0	0	0	0	0	0	0	0	0.0004238	0	0	0	0	0.0002655	0	0	0	0	0	0
Otu27462	0	0	0.0001249	0	0	0	0	0	0	0	0	0	0	0	0	0	0	0	0	0	0	0	0	0	0	0	0	0	0	0	0	0	0	0	0	0	0	0	0	0	0	0	0	0	0	0	0	0	0
Otu22736	0	0	0	0.0001262	0	0	0	0	0	0	0	0	0	0	0	0	0.0001605	0	0	0	0	0	0	0	0	0	0	0	0	0	0	0	0	0	0	0	0	0	0	0	0	0	0	0	0	0	0	0	0
Otu3679	0	0	0	0.0001262	0	0	0	0.0003172	0	0	0	0	0	0	0	0	0	0	0	0	0	0	0	0	0.0001617	0	0	0	0	9.28e-05	0	0.0004565	0	0	0	0	0	0	0	0	0	0	0	0	0	0	0	0	0
Otu4446	0	0	0	0.0001262	0	0	0	0	0.0001359	0	0	0	0	0	0	0	0	0	0	0	0	0	0	0	0	0	0	0	0	0	0	0	0	0	0	0	0	0.0001413	0	0	0	0	0	0	0	0	0	7.644e-05	0
Otu18672	0	0	0	0.0001262	0	0.0001116	0	0	0	0	0	0	0	0	0	0	0	0	0	0	0	0	0	0	0	0	0	0	0.0002042	0	0	9.129e-05	8.909e-05	0	0	0	6.294e-05	0	0.0001004	0	0	0	0	0	0	0	0	0	0
Otu242	0	0	0	0.0001262	0	0	0	0	0	0	0.0001073	0	0.001622	0.0008845	0	0.0007184	0.0004814	0	0	0	0.0004099	0.0003642	0	0	0	0	0	0	0	0.0007424	0	0	0	8.565e-05	7.663e-05	0	0.0004406	0.0002826	0.0006021	0	0.001031	0	0	0	0.0007569	0	0	7.644e-05	0
Otu8217	0	0	0	0	0.0002019	0	0	0	0	0	0	0	0	0	0	0	0	0	0	0	0	0	0	0	0	0	0	0	0	0	0	0	0	0	7.663e-05	0	0	0.0001413	0	0	0	0	0	0	9.462e-05	0	0	0	0
Otu981	0	0	0	0	0	0.0001116	0	0	0	0	0.0001073	0	0	0	0	0	0	0	0	0	0	0	0	0	0	0	0	9.887e-05	0	0	0	0	0	0	0	0	0	0	0	0	0	0	0	0	0	0	0	0	0
Otu19680	0	0	0	0	0	0	0	0.0003172	0	0	0	0	0	0	0	0	0	0	0.0003534	0	0	0	0	0	0	0	0	0	0	0	0	0	0	0	0	0	0	0	0	0	0	0	0	0	0	0	0	0	0
Otu2307	0	0	0	0	0	0	0	0.0001586	0.0001359	0	0	0	0	0	0	0	0	0	0	0	0	0	0.0001289	0	0	0	6.988e-05	0	0	0	0	9.129e-05	0	0	0	0	0	0	0	0	0	0	0	0	9.462e-05	0	0	0	0
Otu9260	0	0	0	0	0	0	0	0.0001586	0	0	0	0	0	0	0	0	0	0	0.0001767	0	0	0	0	0	0	0	0	0	0	0	0	0	0	0	0	0	0	0	0	0	0	0	0	0	0	0	0	0	0
Otu24449	0	0	0	0	0	0	0	0.0001586	0	0	0	0	0	0	0	0	0	0	0.0001767	0	0	0	0	0	0	0	0	0	0.0002042	0	0	9.129e-05	0	0	0	0	0	0	0	0	0	0	0	0	0	0	0	0	0
Otu4406	0	0	0	0	0	0	0	0	0.0002718	0.0002435	0.0001073	0	0	0	0	0	0	0	0	0	0	0	0	0	0	0	0	0	0	0.0001856	0	0	0	0	0	0	0	0	0	0	0	0	0	0	0	0	0	0	0
Otu12216	0	0	0	0	0	0	0	0	0.0001359	0	0	0	0	0	0	0	0	0	0	0	0	0	0	0	0	0	0	0	0	0	0	0	0	0	0	0	0	0	0	0	0	8.617e-05	8.851e-05	0.0001012	0	0	0	0	9.288e-05
Otu6309	0	0	0	0	0	0	0	0	0	0.0001218	0	0	0	0	0	0	0	0	0	0	0	0	0	0	0	0	0	0	0	0	0	0	0	0	0	0	0	0	0	0	0	0	0	0	0	0	0	0	0
Otu1587	0	0	0	0	0	0	0	0	0	0.0001218	0.0001073	0	0	0.0001106	0	0	0	0	0	0	0	0	0	0	0	0	0.0002795	0	0	0	0	0	8.909e-05	0	0	0	0	0	0	0	0	0	0	0	0	0	5.365e-05	0	0
Otu1927	0	0	0	0	0	0	0	0	0	0	0.0002146	0	0	0	0	0	0	0	0	0	0	0	0	0	0	0	0	0	0	0	0	0	0	0	7.663e-05	0	6.294e-05	0	0	0	0	0	0	0	0	0	5.365e-05	0	0
Otu792	0	0	0	0	0	0	0	0	0	0	0.0001073	0	0	0	0	0	0	0	0	0	0	0	0	0	0	0	6.988e-05	0	0	0	0	0	0	0	0	0	6.294e-05	0.0001413	0	0	0	0	0	0	0	0	0	0	0
Otu4142	0	0	0	0	0	0	0	0	0	0	0.0001073	0.0001033	0.0001082	0	0	0	0	0	0	0	0	0	0	0	0	0	0	0	0	0	7.421e-05	0	0	0	0	0	0	0	0	0	0	0	8.851e-05	0	0	0	0	0	0
Otu12395	0	0	0	0	0	0	0	0	0	0	0.0003219	0	0	0	0	0	0	0.0001615	0	0	0	0	0	0	0	0	0	0	0	0	0	0	0	0	0	0	0	0	0	0	0	0	8.851e-05	0	0	0	0	0	0
Otu9836	0	0	0	0	0	0	0	0	0	0	0	0	0.0001082	0	0	0.0002395	0	0	0	0	0	0	0	0	0	0	0	0	0	0	0	0	0	0	0	7.838e-05	0	0.0004238	0	0	0	0	0	0	0	0	5.365e-05	0	0
Otu943	0	0	0	0	0	0	0	0	0	0	0	0	0.0001082	0	0	0	0.0001605	0	0	0.0001736	0	0	0	0	0	0	0	0	0	0	0	0	0	0	0	0	0	0	0	0.0002543	0	0	0	0	0	0	0	0	0
Otu5372	0	0	0	0	0	0	0	0	0	0	0	0	0.0001082	0	0	0	0.0001605	0	0	0	0	0	0.0001289	0	0	0	0	0	0	9.28e-05	0	0	0	0	0	0	6.294e-05	0	0	0	0	0	8.851e-05	0	9.462e-05	9.959e-05	0	0	9.288e-05
Otu14456	0	0	0	0	0	0	0	0	0	0	0	0	0	0	0	0.0002395	0	0	0	0	0	0	0	0	0	0	0	9.887e-05	0	0	0	0	0	0	0	0	0	0	0	0	0	0	0	0	0	0	5.365e-05	0	0
Otu8481	0	0	0	0	0	0	0	0	0	0	0	0	0	0	0	0	0.0001605	0	0	0	0	0	0	0	0	0	0	0	0	0	0	0	0	0	7.663e-05	0	0	0	0	0	0	0	0	0	0	0	0	0	9.288e-05
Otu6622	0	0	0	0	0	0	0	0	0	0	0	0	0	0	0	0	0	0.000323	0	0	0	0	0	0	0	0	6.988e-05	9.887e-05	0	0	0	0	8.909e-05	0	7.663e-05	0	0	0	0	0	0	0	8.851e-05	0	0	0	0	7.644e-05	0
Otu748	0	0	0	0	0	0	0	0	0	0	0	0	0	0	0	0	0	0.0001615	0	0	0	0	0	0	0	0	0	9.887e-05	0	0	0	0	0	0	0	0	0	0	0	0	0	0	0	0	0	0	0	0	0
Otu16295	0	0	0	0	0	0	0	0	0	0	0	0	0	0	0	0	0	0	0.0001767	0	0	0	0	0	0	0	0	0	0	0	0	0.0001826	0	0	0	0	0	0	0	0	0	0	0	0	0	0	0	0	0
Otu7403	0	0	0	0	0	0	0	0	0	0	0	0	0	0	0	0	0	0	0	0.0001736	0	0	0	0	0	0	6.988e-05	0	0	9.28e-05	0	0	0	0	0	0	0	0	0	0	0	0	0	0	0	0	0	0	0
Otu3513	0	0	0	0	0	0	0	0	0	0	0	0	0	0	0	0	0	0	0	0	0.000205	0	0	0	0	0	0	9.887e-05	0	0	7.421e-05	0	8.909e-05	0	0	0	0.0001259	0.0001413	0	0	0	8.617e-05	0	0	0	0	0	0	0
Otu12246	0	0	0	0	0	0	0	0	0	0	0	0	0	0	0	0	0	0	0	0	0	0	0	0	0.0001617	0	0	0	0	0	0	0	0	0	0	0	0	0	0	0	0	0	0	0	0	0	0	0	9.288e-05
Otu20729	0	0	0	0	0	0	0	0	0	0	0	0	0	0	0	0	0	0	0	0	0	0	0	0	0	0.0001772	0	0	0	0	0	0	0	0	7.663e-05	0	0	0	0	0	0	0	0	0	0	0	0	0	0
Otu22871	0	0	0	0	0	0	0	0	0	0	0	0	0	0	0	0	0	0	0	0	0	0	0	0	0	0	6.988e-05	0	0	0	0.0001484	0	0	0	0	0	0	0	0	0	0	0	0	0	0	0	0	0	0
Otu23299	0	0	0	0	0	0	0	0	0	0	0	0	0	0	0	0	0	0	0	0	0	0	0	0	0	0	0	9.887e-05	0	0	0	0	0	0	0	0	0	0	0	0	0	8.617e-05	0	0	0	0	0	0	0
Otu27439	0	0	0	0	0	0	0	0	0	0	0	0	0	0	0	0	0	0	0	0	0	0	0	0	0	0	0	0	0	9.28e-05	0	0	0	0	0	0	0	0	0	0	0	0.0001723	0	0	0	0	0	0	0
Otu3200	0	0	0	0	0	0	0	0	0	0	0	0	0	0	0	0	0	0	0	0	0	0	0	0	0	0	0	0	0	0	7.421e-05	0	0	0	7.663e-05	0	0	0	0	0	0	0	0	0	0	0	0	0	0
Otu7657	0	0	0	0	0	0	0	0	0	0	0	0	0	0	0	0	0	0	0	0	0	0	0	0	0	0	0	0	0	0	0.0001484	9.129e-05	0	0	0	0	0	0	0	0	0	0	0	0	0	0	0	0	0
Otu3590	0	0	0	0	0	0	0	0	0	0	0	0	0	0	0	0	0	0	0	0	0	0	0	0	0	0	0	0	0	0	7.421e-05	0.0001826	0	0	0	0	0	0	0	0	0	0	0	0	0	0	0	0	0
Otu4154	0	0	0	0	0	0	0	0	0	0	0	0	0	0	0	0	0	0	0	0	0	0	0	0	0	0	0	0	0	0	0	0.0001826	0	0	0	0	0	0	0	0	0	0	0	0	0	0	0	0	0
Otu22042	0	0	0	0	0	0	0	0	0	0	0	0	0	0	0	0	0	0	0	0	0	0	0	0	0	0	0	0	0	0	0	0	0	0	7.663e-05	0	0	0	0	0	0	0	0	0	0	0	0	0	0
Otu16640	0	0	0	0	0	0	0	0	0	0	0	0	0	0	0	0	0	0	0	0	0	0	0	0	0	0	0	0	0	0	0	0	0	0	0	0	0.0001259	0	0	0	0	0	0	0	0	0	0	0	0
Otu31253	0	0	0	0	0	0	0	0	0	0	0	0	0	0	0	0	0	0	0	0	0	0	0	0	0	0	0	0	0	0	0	0	0	0	0	0	0	0	0	0	0	0	0	0	0	0	5.365e-05	0	0
Otu13015	0	0.0001982	0	0.0001262	0.0002019	0.0002231	0	0	0	0	0.0001073	0	0	0	0	0.0002395	0	0	0	0	0	0	0	0	0	0.0001772	0	0	0	0	0	0	0	8.565e-05	7.663e-05	0	0	0	0	0	0	0	0	0.0001012	0	0	0	0	0
Otu11075	0	0	0.0001249	0	0	0	0	0	0	0	0.0001073	0	0	0	0	0	0	0	0	0	0	0	0	0	0	0	0	0	0	0	0	0	0	0	0	0	0	0	0	0	0	0	0	0	0	0	0	0	0
Otu4477	0	0.0001982	0.0001249	0.0003785	0.0002019	0	0	0.0001586	0.0002718	0.0001218	0	0.0001033	0	0	0	0.0007184	0.0001605	0	0	0	0	0	0	0	0	0	0	0	0	9.28e-05	0	0	0	0	0	0	6.294e-05	0.0001413	0.0001004	0.0002543	0	0	8.851e-05	0.0001012	0	0	0	0	0
Otu3115	0	0	0	0	0	0	0.0001645	0	0	0	0.0001073	0	0	0	0	0	0	0	0	0.0001736	0	0	0	0	0	0	0	9.887e-05	0	0	0	0	0	0	0.0001533	0	0	0	0	0	0	0	0	0	0	0	0	0	0.0001858
Otu3548	0	0	0	0	0	0	0	0.0004758	0	0	0	0	0	0	0	0	0	0	0	0	0	0	0	0	0	0	0	0	0	0	0	9.129e-05	0	0	0	0	0	0	0	0	0	0	0	0	0	0	0	0	0
Otu22973	0	0	0	0	0	0	0	0.0003172	0	0	0	0	0	0	0	0	0	0	0	0	0	0	0	0	0	0	0	0	0	0	0	0.0001826	0	0	0	0	0	0	0	0	0	0	0	0	0	0	0	0	0
Otu1576	0	0	0	0	0	0	0	0	0	0	0	0.0001033	0	0	0	0	0	0	0.0001767	0	0	0	0	0	0	0	0.0002096	0	0	0	0	0	0	0	0	0	0	0	0	0	0	8.617e-05	8.851e-05	0	0	0	0	0	0
Otu3368	0	0	0	0	0	0	0	0	0	0	0	0	0	0	0	0.0002395	0	0	0	0	0	0	0.0001289	0	0	0	0	0	0	0	7.421e-05	0	0	0	0	0	0.0001259	0	0	0	0	0	0	0.0001012	0	0	5.365e-05	0	0
Otu2479	0	0	0	0	0	0	0	0	0	0	0	0	0	0	0	0	0.0001605	0	0	0	0.0004099	0	0	0	0	0	6.988e-05	0	0	0	0	0	0	0	0	0	0	0	0	0	0	0	0	0	0	0	0	0	0
Otu15449	0	0	0	0	0	0	0	0	0	0	0	0	0	0	0	0	0.0001605	0	0	0	0	0	0	0	0	0	0	0	0	0	0	0	0	0	0	0	0	0	0	0	0	0	8.851e-05	0	0	0	0	7.644e-05	0
Otu11063	0	0	0	0	0	0	0	0	0	0	0	0	0	0	0	0	0	0.0001615	0	0	0	0	0	0	0	0	0	0	0	0	0	0	8.909e-05	0	0	0	0	0	0	0	0	0	0	0	0	0	0	0	0
Otu18093	0	0	0	0	0	0	0	0	0	0	0	0	0	0	0	0	0	0	0.0003534	0	0	0	0	0	0	0	0	0	0	0	0	0.0001826	0	0	0	0	0	0	0	0	0	0	0	0	0	0	0	0	0
Otu18045	0	0	0	0	0	0	0	0	0	0	0	0	0	0	0	0	0	0	0.0001767	0	0	0	0	0	0	0	0	0	0	0	0	9.129e-05	0	0	0	0	0	0	0	0	0	0	0	0	0	0	0	0	0
Otu6693	0	0	0	0	0	0	0	0	0	0	0	0	0	0	0	0	0	0	0	0	0	0	0	0	0	0	0	0	0	0	0	0	8.909e-05	0	0	0	0	0	0	0	0	0	0	0	0	0	0	0	9.288e-05
Otu10736	0	9.909e-05	0	0	0	0	0	0	0	0	0	0	0	0	0	0	0	0	0	0	0	0	0	0	0	0	0	0	0	0	0	0	0	0	0	7.838e-05	0	0	0	0	0	0	0	0	0	0	0	0	0
Otu7587	0	0	0	0	0	0	0	0	0	0	0	0	0	0	0.0001517	0	0	0	0	0	0	0	0	0	0	0	0	0	0	0	0	9.129e-05	0	8.565e-05	0	0	0	0	0	0.0001272	0	0	0	0	0	0	0	0	0
Otu8188	0.000185	9.909e-05	0	0	0	0	0	0	0	0	0	0	0	0	0	0	0	0	0	0	0	0.0001821	0	0	0.0001617	0	0	0	0	9.28e-05	0	0	8.909e-05	0	0	0	0.0001259	0.0001413	0.0001004	0.0002543	0.001031	0	0	0.0001012	9.462e-05	0	0	0	9.288e-05
Otu22801	0	0	0	0	0	0	0	0	0	0	0	0	0.0001082	0	0.0001517	0	0	0	0	0	0	0	0	0	0	0	0	0	0	0	0	0	0	0	0	0	6.294e-05	0	0	0.0001272	0.0004122	0	0	0	0	0	0	0	0
Otu2041	9.248e-05	0	0	0.0002524	0	0.0001116	0	0	0	0	0	0	0	0	0	0	0	0	0	0	0	0	0	0	0	0	0	9.887e-05	0	0	0	0	0	0	0	0	0	0	0	0.0001272	0	0	8.851e-05	0.0002024	0	0	0	0	0
Otu3974	0	0	0	0	0	0	0	0.0003172	0	0	0	0	0	0	0	0	0	0	0.0003534	0	0	0	0	0	0	0	0	0	0.0002042	0	0	0.0001826	0	0	0	0	0	0	0	0	0	0	0	0	0	0	0	0	0
Otu6316	0	0	0	0	0	0	0	0	0	0	0	0.0001033	0	0	0	0	0	0	0	0	0	0	0	0	0	0	6.988e-05	9.887e-05	0	0	0	0	0	0	0	0	0	0.0001413	0	0	0	8.617e-05	0	0	0	0	0	7.644e-05	0
Otu14106	0	0	0	0	0	0	0	0	0	0	0	0	0	0	0	0	0	0	0.0001767	0	0	0	0	0	0	0	0	0	0	0	0	0	0	0	0	0	6.294e-05	0	0	0	0	0	0	0	0	0	0	7.644e-05	0
Otu20159	0	0	0	0	0	0	0	0	0	0	0	0	0	0	0	0	0	0	0	0	0	0	0	0	0	0	0.0001398	0	0	0	0	0	0	0	0	0	0	0	0	0	0	0	0	0	0	0	0	0	0
Otu2289	0	0	0	0	0	0	0	0	0	0	0	0	0	0	0	0	0	0	0	0	0	0	0	0	0	0.0001772	0	0	0	0	7.421e-05	0	0	0	0	0	0	0	0	0.0001272	0	0	0	0.0002024	0	0	0	0	0
Otu18944	0	0	0	0	0	0	0	0	0	0	0	0	0	0	0	0	0	0	0	0	0	0	0	0	0	0	0	9.887e-05	0	0	0	0	0	0	0	0	0	0	0	0	0	0	8.851e-05	0	0	0	0	0	0
Otu5553	0	9.909e-05	0	0	0	0.0001116	0	0	0	0	0	0	0	0	0.0001517	0	0.0001605	0	0	0	0	0	0.0001289	0	0	0	0	0	0	0	0	0	0	0	0	0	6.294e-05	0	0	0	0	8.617e-05	0	0	0	0	0	0	0
Otu12859	0	0	0	0	0	0	0.0001645	0	0	0	0.0001073	0.0001033	0.0001082	0	0	0	0	0	0	0	0	0	0.0001289	0	0	0	0	0	0	0	7.421e-05	0	0	0	0	0	0	0	0	0	0	0	0	0	0	0	0	0	0
Otu11094	0	0	0	0	0	0	0	0	0	0	0.0001073	0	0.0001082	0	0	0	0	0	0	0	0	0	0	0	0	0	0	0	0	0	0	0	0	0	0	0	0	0	0	0	0	0	0	0	0	0	0	0	0
Otu508	0.001757	0.0005945	0.0009994	0.00265	0.001817	0.0007809	0.0006581	0.0009516	0.0008155	0.004505	0.0003219	0.001756	0.002379	0.00199	0.003034	0.003592	0.00353	0.0009691	0.002297	0.002777	0.0006149	0.002185	0.00116	0.0006304	0.0003235	0.0007088	0.001957	0.000791	0.001225	0.001299	0.0002968	0.001095	0.0008909	0.003597	0.001226	0.001097	0.001574	0.001695	0.0006021	0.0008901	0	0.0008617	0.001062	0.00162	0.001703	0.002091	0.0005365	0.001147	0.001115
Otu413	0.0003699	0.0001982	0.0006246	0.001262	0	0.001004	0.0004936	0.0001586	0.0002718	0.003896	0.0005364	0.001652	0.002596	0.0001106	0.001972	0.003352	0.0008023	0.001131	0	0.0005207	0	0.0001821	0.001676	0.0004728	0.0001617	0.0001772	0.0001398	0.0006921	0	0.0007424	0.001039	0.0002739	8.909e-05	0.002398	0.001916	0.0003135	0.0001888	0.0005651	0.0004014	0.0001272	0.0002061	0.00112	0.0008851	0.003948	0.001608	0.0003984	0.001073	7.644e-05	0.0002786
Otu36	0.007399	0.007035	0.002998	0.01148	0.00626	0.0116	0.004442	0	0.006388	0.014	0.008475	0.01002	0.02347	0.0105	0.0132	0.006226	0.013	0.0126	0	0.01805	0.005534	0.007465	0.009669	0.005831	0	0.005316	0.002236	0.004746	0	0.007517	0.01098	0.0008216	0.006682	0.01019	0.008047	0.01035	0.005161	0.007629	0.00562	0.009156	0	0.00517	0.01133	0.01802	0.01031	0.00737	0.004399	0.005274	0.005944
Otu56	0.005641	0.006044	0.006746	0.004543	0.005654	0.003458	0.004936	0.0001586	0.007068	0.009862	0.005042	0.007332	0.01082	0.007739	0.00789	0.00886	0.01043	0.008561	0.0003534	0.01284	0.01004	0.006919	0.005286	0.004571	0.0008087	0.003544	0.008944	0.003164	0.0002042	0.006218	0.002449	0.0009129	0.007128	0.009679	0.008966	0.003684	0.006546	0.005086	0.003412	0.003433	0.0002061	0.00224	0.005753	0.005466	0.01154	0.00727	0.004775	0.00321	0.004179
Otu103	0.008416	0.007035	0.005746	0.00429	0.009087	0.004239	0.005429	0.0006344	0.009923	0.01327	0.004613	0.00661	0.01309	0.01128	0.01183	0.01341	0.01187	0.007107	0.0007068	0.01232	0.006354	0.006737	0.006575	0.009614	0	0.006557	0.009503	0.004449	0.0002042	0.005846	0.004601	0.001369	0.01078	0.01465	0.00866	0.005173	0.007302	0.009325	0.006322	0.007248	0	0.009048	0.008674	0.007997	0.007759	0.009561	0.007564	0.005121	0.008173
Otu128	0.002682	0.008224	0.001499	0.004164	0.008683	0.007474	0.0008226	0.0001586	0.0002718	0.002679	0.000751	0.005887	0.003894	0	0.005614	0.0007184	0.007863	0.001615	0.0003534	0.003819	0	0.002367	0.00477	0.003625	0.0001617	0	6.988e-05	0.01177	0	0.001763	0.00705	0.0007303	0	0.005567	0.0003065	0.0007838	0.001511	0.0002826	0.00281	0.001526	0.002267	0.008703	0.006019	0.006377	0.003974	0.003287	0.006652	0.0009937	0.001115
Otu324	0.005364	0.00327	0.002748	0.003912	0.00525	0.003124	0.002303	0	0.003126	0.007549	0.003219	0.003718	0.004975	0.003538	0.005462	0.004071	0.007381	0.003715	0	0.006943	0.004304	0.004006	0.003223	0.003152	0	0.004076	0.001677	0.003362	0.0002042	0.001949	0.001707	0.0005477	0.003118	0.005482	0.004138	0.002038	0.007176	0.002402	0.001706	0.004578	0	0.002068	0.004072	0.005061	0.004258	0.003087	0.003702	0.002369	0.002601
Otu45	0.007306	0.005747	0.005247	0.00429	0.004443	0.003347	0.003949	0.0001586	0.0121	0.007793	0.00751	0.008985	0.006597	0.006744	0.008041	0.01006	0.01011	0.008399	0	0.009547	0.02378	0.004552	0.005672	0.004413	0	0.005494	0.007547	0.003461	0.0004084	0.006032	0.002152	0.0002739	0.0123	0.007366	0.007127	0.004389	0.006987	0.0106	0.004616	0.006612	0	0.004567	0.007523	0.005162	0.005866	0.006075	0.005526	0.006956	0.005665
Otu92	0.007029	0.00327	0.002623	0.005552	0.002423	0.003458	0.002632	0	0.004078	0.005357	0.003219	0.003615	0.00995	0.006081	0.005007	0.005987	0.007542	0.006138	0	0.005381	0.006764	0.006919	0.006446	0.002994	0	0.004785	0.004821	0.002175	0	0.005475	0.002152	0	0.002584	0.00591	0.004751	0.002979	0.004784	0.002967	0.003011	0.003052	0	0.002671	0.002921	0.006175	0.006245	0.00737	0.003433	0.002675	0.003994
Otu1478	0.0002774	0.0004954	0.0001249	0	0.0006058	0.0002231	0	0	0.0001359	0.0009741	0.0002146	0.0005164	0.0007571	0.0007739	0.0004552	0.001437	0.0004814	0.0008076	0	0.0005207	0	0.0003642	0.0001289	0.0006304	0	0	0.0001398	0.0003955	0	0.0005568	0.0004453	0	0.0004455	0.0004283	7.663e-05	0.0004703	6.294e-05	0.0004238	0.0004014	0.0005086	0	0.0006032	0.0005311	0.0004049	9.462e-05	9.959e-05	0.0001073	0.0003822	0.0003715
Otu530	0.0008323	0.00109	0.0002498	0.0008833	0.001212	0.0003347	0.0004936	0.0003172	0.0001359	0.002435	0.0002146	0.0002065	0.001082	0.000995	0.001214	0.0004789	0.001765	0.0008076	0.0001767	0.001215	0	0.001092	0.0003867	0.0004728	0	0.0008861	6.988e-05	0.0003955	0.0004084	0.0002784	0.0002968	0.0002739	0.0004455	0.001285	0.0006131	0.0002351	0.0004406	0.0004238	0.0004014	0.0001272	0	0.0001723	0.0005311	0.0005061	0.001703	0.0007967	0.0004292	0.0004586	0.0001858
Otu429	0.001202	0.002675	0.0007495	0.00164	0.003029	0.001227	0.0004936	0.0001586	0.001767	0.0001218	0.0004291	0.001756	0.0003245	0.0004422	0.001214	0.002634	0.001284	0.006623	0	0.0006943	0.0008198	0.0005462	0.0001289	0.0009456	0	0	0.0002096	0.002373	0	0.0001856	0.0006679	0	0.0005346	0.001884	0.00115	0.0008622	0.001196	0.0002826	0.0009032	0.0003815	0	0.002327	0.0006196	0.001215	0.0005677	0.001096	0.002092	0.00107	0.0004644
Otu1715	0.000185	0	0	0	0	0	0	0	0	0	0	0	0	0	0	0	0	0	0	0	0	0	0	0	0	0	6.988e-05	9.887e-05	0	0	0	0	0	0	0	0	0	0	0	0	0	0	0	0	0	0	5.365e-05	0	0
Otu93	0.003514	0.00654	0.002374	0.005552	0.008481	0.01249	0.002797	0	0.0006796	0.002192	0.003111	0.006196	0.00292	0.002101	0.005917	0.003592	0.008986	0.01486	0	0.003992	0.00164	0.003824	0.00477	0.003467	0	0.001595	0.001258	0.01196	0	0.002784	0.01024	0.000639	0.006148	0.007109	0.005134	0.006349	0.003777	0.002119	0.003613	0.004451	0.00371	0.01318	0.003717	0.008503	0.004258	0.002091	0.009335	0.00321	0.002415
Otu225	0.00222	0.009116	0.002124	0.002271	0.001414	0.003124	0.002632	0.0006344	0.003806	0.003409	0.002038	0.00506	0.002379	0.0001106	0.004552	0.006466	0.008023	0.002584	0.0003534	0.001909	0	0.004006	0.001805	0.00331	0.0003235	0	0.0002096	0.005932	0.0002042	0.001021	0.002004	0.001004	0.00196	0.00531	0.003142	0.003214	0.002518	0.005227	0.001405	0.000763	0.0006183	0.00112	0.003806	0.002024	0.002838	0.002689	0.006706	0.001682	0.0013
Otu6121	0.0003699	9.909e-05	0	0.0005047	0	0	0	0	0	0.0001218	0	0.0002065	0.0003245	0.0003317	0	0.0002395	0.0003209	0.0001615	0	0.0005207	0	0.0001821	0	0.0004728	0	0.0001772	0.0002096	9.887e-05	0	9.28e-05	0.0001484	0	8.909e-05	0.000257	0.0002299	7.838e-05	0.0001888	0.0002826	0.0001004	0.0001272	0	8.617e-05	8.851e-05	0	0.0001892	0	0.0002682	0	0.0002786
Otu489	0.001572	0.0007927	0.0003748	0.001767	0.0002019	0.0005578	0.0004936	0	0.0002718	0.001705	0.0003219	0.001756	0.0006489	0.001216	0.001365	0.002155	0.001926	0.001292	0	0.0006943	0.001025	0.001275	0.00361	0.0004728	0	0.001772	0.001118	0.0003955	0	0.001021	0.0009647	9.129e-05	0.0008019	0.0009422	0.0005364	0.0007054	0.0004406	0.000989	0.0004014	0.0005086	0.0006183	0.0006032	0.0007966	0.0006073	0.0008515	0.001494	0.0007511	0.0006115	0.000743
Otu321	0.0007399	0.00109	0.0001249	0.001009	0.0008078	0.0003347	0.0006581	0	0.001359	0.001339	0.0008583	0.0007229	0.00292	0.0004422	0.001062	0.001916	0.0009628	0.001131	0	0.0005207	0.0008198	0.0003642	0.0006446	0.0006304	0	0	0.000559	0.0006921	0	0.001299	0.0007421	0	0.001426	0.001542	0.001073	0.001332	0.0003777	0.00113	0.0009032	0.001017	0.0004122	0.0006032	0.0008851	0.001518	0.0001892	0.001295	0.0005365	0.000535	0.000743
Otu12969	9.248e-05	0	0	0.0001262	0	0	0	0	0	0	0	0	0	0	0	0	0	0	0	0.0001736	0	0	0	0	0	0	0	0	0	0	0	0	0	0	0	0	0	0	0	0	0	0	0	0	0	0	0	0	0
Otu164	0.003884	0.003864	0.002249	0.001767	0.002423	0.004016	0.003126	0	0.003806	0.01059	0.003648	0.004544	0.01114	0.007629	0.00531	0.01149	0.007221	0.006623	0	0.005207	0.009838	0.007283	0.007348	0.002837	0	0.002658	0.006498	0.002966	0	0.004362	0.003043	9.129e-05	0.005702	0.004283	0.006131	0.004233	0.004091	0.003956	0.003914	0.003942	0.0006183	0.003878	0.006019	0.004353	0.006812	0.005577	0.003165	0.002752	0.002508
Otu366	0.000185	0.0005945	0.0003748	0.0001262	0.0002019	0.0002231	0.0001645	0	0.0002718	0	0.0005364	0.0008262	0.0001082	0.0001106	0.0001517	0	0.0003209	0.0001615	0	0.0003472	0	0	0.0002578	0	0	0.0003544	0.0004891	0.0001977	0	0.0001856	0.0002968	0	8.909e-05	8.565e-05	0.0002299	0.0002351	0.0001888	0.0004238	0.0002007	0	0	8.617e-05	0.000177	0.0004049	9.462e-05	9.959e-05	0.0001073	0.000535	9.288e-05
Otu433	0.0009248	0.00109	0.001749	0.001136	0.00101	0.0008925	0.0006581	0	0.0006796	0.002557	0.0005364	0.0005164	0.002055	0.001216	0.001365	0.0009579	0.003851	0.001131	0	0.002257	0.001025	0.001092	0.001547	0.0006304	0	0.00124	0.0006289	0.0004944	0	0.001114	0.0008163	9.129e-05	0.001426	0.00197	0.001456	0.0007838	0.0006924	0.001695	0.001004	0.0005086	0.0002061	0.0008617	0.001151	0.001113	0.001987	0.0009959	0.0008584	0.0009937	0.001115
Otu342	0.001017	0.0001982	0.0009994	0.0005047	0.00101	0.0003347	0.0004936	0.0003172	0.0005437	0.0009741	0.0008583	0.0005164	0.00119	0.0004422	0.0004552	0.0007184	0.0006418	0.000323	0	0.001389	0.0004099	0.001092	0.0002578	0.0006304	0.0001617	0	0.0001398	0.0002966	0	0.000464	0.0002968	9.129e-05	0.001069	0.0005996	0.00115	0.0007054	0.0005665	0	0.0005018	0.000763	0	0.0003447	0.0004426	0.0008098	0.0007569	0.001195	0.0002682	0.0003057	0.0006501
Otu111	0.001295	0.001883	0.002623	0.001388	0.002019	0.001116	0.001974	0.0003172	0.003126	0.002922	0.00236	0.002272	0.004867	0.004643	0.002883	0.003831	0.002567	0.003715	0.0001767	0.003992	0.003484	0.001639	0.002063	0.001891	0.0001617	0.001595	0.002725	0.001186	0.0006126	0.002877	0.001633	0.0001826	0.004366	0.001713	0.002759	0.001724	0.0008812	0.002261	0.001907	0.001526	0.0002061	0.001637	0.002744	0.001721	0.005299	0.002789	0.002146	0.001834	0.001486
Otu880	0.0006474	0.00109	0.0002498	0.0006309	0.0002019	0.0004462	0.001152	0	0.001495	0.001218	0.0001073	0.0009295	0.001406	0.0005528	0.0007586	0.003352	0.001926	0.001777	0	0.001736	0.000205	0.001275	0.0009024	0.001418	0	0.0003544	0.001048	9.887e-05	0	0.0007424	0.0002968	9.129e-05	0.0006237	0.0005996	0.001763	0.0009406	0.0003777	0.000989	0.001204	0.0003815	0	0.000517	0.001062	0.0007086	0.001135	0.0003984	0.0003755	0.000535	0.0004644
Otu319	0.0008323	0.0004954	0.0003748	0.0006309	0.0006058	0.0005578	0.001316	0	0.001087	0.0002435	0.0001073	0.0006196	0.0003245	0.0005528	0.0006069	0.0009579	0.001123	0.0006461	0	0.001909	0.0006149	0.0001821	0.0001289	0.001418	0	0.0001772	0.0004891	0.0005932	0	0.0006496	0.0006679	0.0001826	0.0006237	0.001113	0.0005364	0.0003919	0.0005036	0.0002826	0.0008028	0.001399	0	0.0002585	0.0005311	0.0008098	0.0003785	0.0007967	0.0005365	0.0002293	0.0006501
Otu367	0.0006474	0.0006936	0.0009994	0.0006309	0.001212	0.0005578	0.0008226	0	0.0001359	0.0002435	0.0005364	0.0004131	0.0003245	0.0006633	0.0006069	0.0007184	0.0009628	0.0004846	0	0.0005207	0	0.0003642	0.001031	0.0003152	0	0.0008861	0.0004891	0.0001977	0	0.001299	0.001187	9.129e-05	0.0002673	0.0005139	0.0006131	0.0001568	0.0005665	0	0.0003011	0.000763	0	0.000517	0.0007081	0.0007086	0.0003785	0.0007967	0.0003755	0.0008408	0.001022
Otu156	0.0002774	0	0.0002498	0.0008833	0.0002019	0.00145	0.0003291	0	0.0002718	0.0001218	0.0001073	0.001033	0.0006489	0.0005528	0.0009103	0.0007184	0.0008023	0.0006461	0	0.002083	0	0.0005462	0.0003867	0.0001576	0	0.001063	0.001118	0.0004944	0	0.0002784	0.0006679	0.0001826	8.909e-05	0.001113	0.0009962	0.0001568	0.001762	0.0002826	0.0003011	0	0.0002061	0.0002585	0.0006196	0.001518	0.0001892	0.0006971	0.0001609	0.000535	0.0004644
Otu2564	0.0005549	0.0005945	0.0002498	0.0008833	0.0004039	0.0002231	0.0003291	0	0.0002718	0.0003653	0.0003219	0.0002065	0.0002163	0.0001106	0.0003034	0.0002395	0.0004814	0.0004846	0	0.0008679	0.0008198	0.0003642	0.0005157	0.0009456	0	0.0003544	0.0004193	0.0001977	0	0.0001856	0.0003711	9.129e-05	0.0005346	0.0007709	0.0002299	0.0003919	0.0003777	0.0002826	0.0001004	0.0003815	0	8.617e-05	8.851e-05	0.0005061	0.0005677	0.0002988	0.0001609	0.0009937	0.0005573
Otu104	0.001202	0.0009909	0.001749	0.001388	0.0004039	0.0003347	0.001152	0	0.002039	0.001461	0.001287	0.002479	0.002596	0.001106	0.002428	0.001676	0.001284	0.0006461	0	0.001389	0.00246	0.0005462	0.00116	0.000788	0	0.001063	0.001398	0.001384	0	0.001578	0.0005937	0	0.001604	0.002227	0.001533	0.0007054	0.001133	0.001272	0.001104	0.001144	0	0.001293	0.0006196	0.0007086	0.001419	0.001892	0.001234	0.001529	0.001115
Otu353	0.0005549	0.0007927	0.0007495	0.001009	0.0002019	0.0005578	0.0004936	0.0001586	0.0004078	0.001218	0.0004291	0.001239	0.002379	0.0007739	0.002276	0.0007184	0.0009628	0.000323	0	0.001736	0.0008198	0.0009104	0.001418	0.0003152	0	0.0008861	6.988e-05	0.0009887	0	0.0005568	0.0001484	9.129e-05	0.001336	0.001199	0.0004598	0.001489	0.0003777	0.0001413	0.0004014	0.001017	0.001031	0.0006032	0.000354	0.001215	0.001135	0.0005976	0.0007511	0.0006115	0.001393
Otu1613	9.248e-05	0	0	0	0.0002019	0.0001116	0	0	0	0	0	0	0	0	0	0	0	0	0	0	0	0	0	0	0	0	0	0	0	0	0	0	0	0	0	0	0	0	0	0	0	0	8.851e-05	0.0001012	0	0.0001992	0	0	0
Otu23388	9.248e-05	0	0.0001249	0	0	0	0	0	0	0	0	0	0	0	0	0	0	0	0	0	0	0	0	0	0	0	0	0	0	0	0	0	8.909e-05	0	0	0	0	0	0	0	0	0	0	0.0001012	0	0	0	0	0
Otu905	0.0005549	0.0003964	0.0002498	0	0.0008078	0.0004462	0.0009872	0	0.0005437	0.0002435	0.0004291	0.0006196	0.0002163	0.0005528	0.0001517	0	0.0006418	0.0008076	0	0.0005207	0.0006149	0	0.0001289	0.0006304	0	0.0005316	0.0002795	0.0003955	0	0.0001856	0.0005937	0	0.0003564	0.0004283	0.0005364	0.0001568	0.0005036	0.0001413	0.0005018	0.0003815	0	0.0002585	0.0006196	0.0004049	0.0001892	0.0003984	0.0004292	0.0003822	0.0006501
Otu3600	9.248e-05	9.909e-05	0.0002498	0.0001262	0	0	0	0	0.0002718	0	0	0	0	0.0004422	0	0	0	0	0	0.0001736	0	0	0.0002578	0.0001576	0	0	6.988e-05	0	0	9.28e-05	7.421e-05	0	0	8.565e-05	0.0001533	0	6.294e-05	0.0001413	0	0.0001272	0	0	8.851e-05	0	0	0	0.0001609	0	0
Otu11005	9.248e-05	0	0	0	0.0002019	0	0	0	0	0	0	0	0	0	0	0	0.0001605	0	0	0	0	0	0	0	0	0	0	0	0	0	0	0	0	0	0	0	0	0	0	0	0	0	0	0	0	0	0	0	0
Otu7293	9.248e-05	0	0	0	0	0	0	0	0	0	0	0	0	0	0	0	0	0	0	0	0.000205	0	0	0	0	0	0	0	0	0	0	0	0	0	0	0	0	0	0	0	0	0	0	0	0	0	0	0	0
Otu112	0.0005549	0.001189	0.001999	0.0005047	0.001616	0.0007809	0.002468	0	0.001223	0.000487	0.002146	0.002582	0.001622	0.001879	0.002731	0.002874	0.001123	0.001131	0	0.0001736	0.001025	0.001457	0.001805	0.0006304	0	0.00124	0.001607	0.001186	0	0.0008352	0.0004453	0	0.00294	0.00197	0.0002299	0.0009406	0	0.001413	0.0005018	0.0005086	0	0.0007755	0.002832	0.001721	0.0007569	0.001195	0.001556	0.001452	0.0009288
Otu195	9.248e-05	0	0	0	0.0004039	0	0	0	0	0	0	0	0	0	0	0	0	0	0	0	0	0	0	0	0	0	0	0	0	0	0	0	0	0	0	0	0	0	0	0	0	0	0	0	0	0	0	0	0
Otu21740	0.000185	0	0.0001249	0	0	0	0	0	0	0	0.0001073	0	0.0001082	0.0001106	0	0.0002395	0.0001605	0.000323	0	0	0	0	0.0001289	0	0	0	0	0	0	0	0	0	0.0001782	0	0	0	0	0	0	0	0	0	0	0	9.462e-05	9.959e-05	0	7.644e-05	0
Otu487	0.000185	0	0	0	0	0	0	0	0	0	0	0	0	0	0	0	0	0	0	0	0	0	0	0	0	0	0	0	0	0	0	0	0	0	0	0	0	0	0	0	0	0	0	0	0	0	0	0	0
Otu6273	9.248e-05	0	0	0	0	0	0	0	0	0	0	0.0001033	0	0	0	0	0	0	0	0	0	0	0	0	0	0	0	0	0	0	0	0	0	0	0	0	0	0	0	0	0	0	0	0	0	0	0	7.644e-05	0
Otu21783	9.248e-05	0	0	0	0	0	0	0	0	0	0	0	0	0	0	0	0	0	0	0	0	0.0001821	0	0	0	0	0	0	0	0	0	0	0	0	0	7.838e-05	0	0	0	0	0	0	0	0	0	0	0	0	0
Otu3088	9.248e-05	0	0	0	0	0	0	0	0	0.0001218	0.0001073	0	0	0	0	0	0	0	0	0.0003472	0	0	0	0	0	0	0	0	0	0	0	0	0	8.565e-05	0	0	0	0	0	0	0	0	0	0.0001012	0	0	5.365e-05	0	0
Otu5087	0.000185	0.0002973	0.0001249	0.0001262	0	0.0001116	0	0	0.0001359	0.0003653	0.0001073	0.0002065	0.0002163	0.0001106	0	0	0.0004814	0	0	0.0001736	0.000205	0	0.0002578	0	0	0	0	0	0	9.28e-05	7.421e-05	0	0	0.0001713	0.0001533	0.0001568	0.0001888	0.0001413	0.0002007	0	0	0.0001723	8.851e-05	0.0001012	0	0.0001992	0	0.0002293	0.0008359
Otu1703	9.248e-05	9.909e-05	0	0	0	0	0	0	0	0	0.0001073	0.0001033	0.0001082	0	0.0001517	0	0.0001605	0	0	0	0	0	0.0001289	0	0	0	0	0	0	0	0	0	8.909e-05	0	7.663e-05	7.838e-05	0	0	0	0	0	0	0	0	0.0003785	0	5.365e-05	0	0
Otu31834	9.248e-05	0	0	0	0	0	0	0	0	0	0	0	0	0	0	0	0	0	0	0	0	0	0	0	0	0	0	0	0	9.28e-05	0	0	0	0	0	0	0	0	0	0	0	0	0	0	0	0	0	0	0
Otu539	0.0003699	0.0001982	0.0002498	0.0001262	0.0002019	0	0.0004936	0.0001586	0.0004078	0.0006088	0.0001073	0.0004131	0.0008652	0.0001106	0.0003034	0.0007184	0.001284	0.000323	0.0008835	0.0001736	0.0008198	0	0.0003867	0.0004728	0.0001617	0.0001772	0.0007686	0.0004944	0	0.0003712	0.0002226	0.0003652	0.001069	0.0005139	0.0001533	0.0003135	0.0005665	0.0007064	0.0003011	0.0002543	0	0.0003447	0.0007081	0.0002024	0.0004731	0.0005976	0.0004828	0.0001529	0.0002786
Otu5795	9.248e-05	0	0	0	0	0.0001116	0	0	0	0	0	0.0001033	0	0	0.0001517	0	0.0001605	0	0	0	0	0	0	0	0	0	0	0	0	0	0	0	8.909e-05	8.565e-05	0	0	6.294e-05	0	0	0	0	0	0	0.0002024	0	0	0	0	0
Otu4653	9.248e-05	9.909e-05	0	0	0	0	0	0	0	0	0.0001073	0	0	0	0	0	0	0	0	0	0	0	0	0	0	0	0	9.887e-05	0	0	0	0	0	0	0.0001533	0	0	0	0	0	0	0	0.000177	0	0	0	0	7.644e-05	9.288e-05
Otu797	9.248e-05	0	0.0001249	0	0	0	0	0	0	0	0	0	0	0	0	0	0	0	0	0	0	0	0	0	0	0	0	0	0	0	0	0	0	0	0	0	0	0	0.0001004	0	0	0	0	0	0	0	0	0	0
Otu6806	9.248e-05	0	0	0	0	0	0	0	0	0	0	0	0	0	0	0	0	0	0	0	0	0	0	0	0	0	0	0	0	0	0	0	0	0	0	0	0	0	0	0	0	0	0	0	9.462e-05	0	0	0	0
Otu12443	9.248e-05	0	0	0	0	0	0	0	0	0	0	0	0	0	0	0	0	0	0	0	0	0	0	0	0	0	0	0	0	0	0	0	0	0	0	0	0	0	0	0	0	0	8.851e-05	0	0	0	0	0	0
Otu8420	0.000185	9.909e-05	0.0001249	0.0003785	0	0.0005578	0.0001645	0	0.0004078	0.0006088	0.0001073	0.0001033	0.0006489	0.0003317	0.0003034	0.0004789	0.0006418	0.0001615	0	0.0003472	0	0.0005462	0.0003867	0.0003152	0	0.0005316	0.0004193	0.0001977	0	0.000464	0.0001484	0	0.0005346	8.565e-05	7.663e-05	0.0007054	6.294e-05	0.0002826	0.0002007	0.0001272	0	0	8.851e-05	0.0005061	0.0002838	0.0002988	0.0001073	0.0001529	0.0001858
Otu7242	9.248e-05	0	0	0	0	0	0	0	0	0.0001218	0	0.0001033	0	0.0001106	0	0	0	0	0	0	0	0.0001821	0	0	0	0	0	0	0	0	0	0	8.909e-05	0	0	7.838e-05	6.294e-05	0	0	0.0001272	0	8.617e-05	0	0	0	9.959e-05	0	7.644e-05	0
Otu2486	9.248e-05	0	0	0	0	0	0	0	0	0.0001218	0	0	0.0001082	0	0	0	0	0	0	0	0.000205	0	0	0	0	0	6.988e-05	0	0	0	0	0	0	0	0	0	0	0	0	0	0	0	0	0	0	0	0	0	0
Otu8230	0.000185	0	0	0.0001262	0	0	0	0	0	0	0	0	0.0001082	0	0	0	0	0	0	0	0	0	0	0	0	0	0	0	0	0	0.0001484	0	0	8.565e-05	0	0	0	0	0.0001004	0	0	0	0	0	0	0	0	0	0
Otu332	9.248e-05	9.909e-05	0.0001249	0.0002524	0.0002019	0.0001116	0.0001645	0	0	0	0	0.0002065	0.0007571	0.0001106	0.0003034	0.0002395	0.0004814	0.0001615	0	0.0003472	0	0	0.0002578	0.000788	0	0.0008861	0	0.0002966	0	9.28e-05	0.0001484	0	8.909e-05	0.0003426	0.0007663	0.0001568	0.0001888	0.0001413	0.0002007	0.0005086	0	0.0002585	0.0007081	0.0002024	0.0006623	9.959e-05	0.0001609	0.0003057	0.0002786
Otu2878	9.248e-05	0	0	0.0001262	0.0002019	0	0	0	0	0	0	0	0	0	0	0	0.0001605	0	0	0	0.000205	0	0	0	0	0	0	9.887e-05	0	0	0	0	0	8.565e-05	0	0	6.294e-05	0	0	0	0	0	0	0	9.462e-05	0	0	0	0
Otu7156	9.248e-05	0	0	0	0	0.0001116	0	0	0	0	0	0	0	0	0	0	0	0	0	0	0	0	0	0	0	0	0	0	0	0	7.421e-05	0	0	0	0	0	0	0	0	0	0	8.617e-05	0	0	0	0	0	0	0
Otu9225	9.248e-05	0	0	0	0	0	0.0001645	0	0	0	0	0.0002065	0	0	0	0	0	0	0	0	0	0	0	0	0	0	0	0	0	0	0	0	0	0	0	0	0	0	0	0	0	0	0.000177	0.0001012	0	0	0	0	0
Otu16069	9.248e-05	0	0	0	0	0	0	0	0	0	0	0	0	0	0	0	0	0	0	0	0	0	0	0	0	0	0	0	0	0	0	0	0	0	0	0	0	0	0	0	0	0	0	0	0	0	0	0	0
Otu203	9.248e-05	0.0009909	0.0004997	0.0003785	0.0006058	0.0001116	0.0008226	0	0.0005437	0.0002435	0	0.001652	0.0001082	0.0005528	0.0006069	0.0002395	0.0006418	0.000323	0	0.0003472	0.000205	0.0001821	0.0005157	0.0004728	0	0.0005316	0.0002795	0.0002966	0	0.0001856	0	9.129e-05	0.003207	0.00137	0.0005364	0.0004703	0.0003147	0.0002826	0.001104	0.0006358	0	0.0003447	0.000177	0	0.001419	0.001096	0.0005365	0.0008408	0.0002786
Otu8085	9.248e-05	0	0	0	0	0	0	0	0	0	0	0	0	0	0	0	0	0	0	0	0	0	0	0.0001576	0	0	6.988e-05	0	0	0	0	0	0	0	0	0	0	0	0	0	0	0	0	0	0	0	5.365e-05	0	0
Otu9794	9.248e-05	0	0	0	0	0	0	0	0	0	0	0	0.0001082	0	0	0	0	0	0	0	0	0	0.0001289	0	0	0	0	0	0	0	7.421e-05	0	0	0	0	0	0	0	0	0	0	0	0	0.0001012	0	0	0	0	0
Otu25341	0	9.909e-05	0.0001249	0	0	0	0	0	0	0	0	0	0	0	0	0	0	0	0	0	0	0	0	0	0	0	0	0	0	0	0	0	0	8.565e-05	0	0	0	0	0	0	0	0	0	0	0	0	0	0	0
Otu2485	0	9.909e-05	0.0001249	0	0	0.0001116	0	0	0	0	0.0002146	0.0001033	0	0	0	0	0.0003209	0	0	0.0003472	0	0	0	0	0	0.0001772	0	0	0	9.28e-05	0	0	8.909e-05	8.565e-05	0	0	6.294e-05	0.0001413	0	0	0	8.617e-05	0	0	9.462e-05	9.959e-05	0.0001073	0	9.288e-05
Otu3933	0	9.909e-05	0	0	0	0	0.0003291	0	0	0	0.0001073	0.0001033	0	0	0	0	0.0001605	0.0001615	0	0	0	0	0	0	0	0	6.988e-05	0	0	0.0002784	0	0	8.909e-05	0	0	0	0.0001259	0	0	0	0	8.617e-05	8.851e-05	0	9.462e-05	0	0	0	0
Otu8462	0	9.909e-05	0	0	0	0	0	0	0.0001359	0.0001218	0	0.0002065	0	0.0001106	0.0001517	0	0	0	0	0.0003472	0.000205	0	0.0001289	0	0	0	0	0	0	9.28e-05	0	0	0	0.0001713	7.663e-05	0	0	0	0	0	0	8.617e-05	0	0	9.462e-05	0	5.365e-05	0	0
Otu4632	0	0.0002973	0.0003748	0	0.0002019	0	0.0004936	0	0	0.0003653	0.0006437	0.0002065	0.0002163	0.0007739	0	0	0	0	0	0.0006943	0	0	0	0.0001576	0	0.0003544	0	0	0	0	0	0	0.0003564	0	0.0001533	0	0	0	0	0.0001272	0	0	8.851e-05	0	0.0002838	0.0001992	0.0001073	0	9.288e-05
Otu3373	0	9.909e-05	0	0	0	0	0	0	0	0	0	0	0	0	0	0	0.0001605	0	0	0	0	0	0.0001289	0	0	0	0	0	0	0	0	0	0	0	0	0	0	0	0	0	0	0	0	0.0001012	0	0	0	7.644e-05	0
Otu388	0	0.0002973	0.0003748	0.0001262	0.0008078	0.001004	0	0	0	0	0	0.0004131	0	0.0002211	0	0.0002395	0.0003209	0.0001615	0	0.0003472	0.0004099	0	0	0.0001576	0	0.0003544	6.988e-05	0	0	0	0.0003711	9.129e-05	8.909e-05	8.565e-05	0	7.838e-05	0.0003147	0.0001413	0.0001004	0.0001272	0	0.0006894	8.851e-05	0.000911	9.462e-05	0.0001992	5.365e-05	0	0.0002786
Otu18529	0	9.909e-05	0.0001249	0	0	0	0.0001645	0	0	0	0	0	0	0	0	0	0	0	0	0	0	0	0	0	0	0	0	0	0	0	0	0	0	0	0	0	0	0	0.0001004	0	0	0	0	0	0	0	0	0	0
Otu20697	0	9.909e-05	0	0	0	0	0	0	0	0	0	0	0	0	0	0	0	0	0	0	0	0	0	0	0	0	0	0	0	0	0	0	0	0	0	0	0	0	0	0	0	0	8.851e-05	0	0	0	0	0	0
Otu11959	0	9.909e-05	0	0	0	0	0	0	0	0	0	0	0	0	0	0	0	0	0	0	0	0	0	0	0	0	0	0	0	0	0	0	0	0	0	0	0	0	0.0001004	0	0	0	0	0.0001012	0	0	5.365e-05	0	0
Otu1872	0	9.909e-05	0	0	0.0002019	0.0001116	0	0	0.0001359	0	0.0001073	0.0001033	0	0	0	0	0	0	0	0	0	0	0	0.0003152	0	0	0	0	0	0	0	0	0	0	0	0	0	0	0	0	0	0	0	0	0	9.959e-05	5.365e-05	0	0
Otu4544	0	9.909e-05	0	0	0	0	0	0	0	0	0	0.0004131	0	0	0	0	0	0	0	0	0	0	0	0	0	0	0	0	0	0	0	0	0	0	0	0	0	0	0	0	0	0	0	0	0	0	0	0	0
Otu5227	0	9.909e-05	0.0001249	0	0	0	0	0.0001586	0	0.0001218	0	0.0001033	0	0	0	0	0	0.0001615	0.0001767	0	0	0	0	0	0	0	0	0	0	0	7.421e-05	9.129e-05	0	0	7.663e-05	0	6.294e-05	0	0	0	0	0	0	0	0	0	0.0001073	0	0
Otu567	0	9.909e-05	0	0	0	0	0	0	0	0	0	0.0001033	0	0	0	0	0	0	0	0	0	0	0.0002578	0	0	0	0	0	0	0	0	0	0	0	0	0	0	0	0	0	0	0	0	0	0	0	0	0	0
Otu1220	0	9.909e-05	0.0003748	0.0001262	0	0	0	0	0.0002718	0	0.0001073	0.0001033	0.0002163	0.0001106	0.0001517	0	0	0	0	0.0001736	0	0	0.0001289	0	0	0.0001772	0.0001398	9.887e-05	0	0.0001856	0	0	0.0001782	0.0001713	0.0001533	7.838e-05	0.0001259	0.0001413	0.0004014	0.0002543	0	0	0.000177	0.0001012	9.462e-05	0.0001992	0.0001073	0.0001529	0
Otu4579	0	9.909e-05	0	0	0	0	0	0	0	0	0	0.0001033	0	0.0001106	0	0	0	0	0	0	0	0	0	0	0	0	0	0	0	0	0	0	0	0	0	0	0	0	0	0	0	0	0	0	0	0	0	0	0
Otu6512	0	9.909e-05	0	0	0	0	0	0	0	0	0.0001073	0.0001033	0	0	0	0	0	0.0001615	0	0	0	0	0	0	0	0	0	0	0	0	0	0	0	0	7.663e-05	0	0	0	0.0001004	0	0	0	0	0	0	0	0	0.0002293	9.288e-05
Otu26019	0	9.909e-05	0	0.0001262	0	0	0	0	0	0	0.0001073	0	0.0002163	0.0001106	0	0	0.0001605	0	0	0	0	0	0	0	0	0	0	9.887e-05	0	0	0	0	0	0	0	0	0	0.0002826	0	0	0	0	0	0	0	0	0	7.644e-05	0
Otu572	0	9.909e-05	0	0	0	0.0001116	0	0	0.0001359	0.0001218	0	0	0.0004326	0	0.0001517	0	0.0006418	0	0	0.0001736	0.0004099	0	0.0001289	0	0	0	0.0002096	9.887e-05	0	0	7.421e-05	0	0.0001782	8.565e-05	7.663e-05	0	0	0	0	0	0	0	8.851e-05	0.0001012	0.0002838	9.959e-05	0	0	0
Otu29440	0	9.909e-05	0	0	0	0.0001116	0	0	0	0	0	0	0	0	0	0	0	0	0	0	0	0	0	0	0	0	0	0	0	0	0	0	0	0	0	0	0	0	0	0	0	0	8.851e-05	0	0	0	0	0	0
Otu21501	0	0	0.0001249	0	0	0	0	0	0	0	0	0	0	0	0	0	0	0	0	0	0.000205	0	0	0	0	0.0001772	6.988e-05	0	0	0	0	0	0	0	0	0	0	0	0	0	0	0	0	0	0	0	0	0	0
Otu4299	0	0	0.0001249	0	0	0	0	0	0	0.0002435	0	0	0	0	0	0	0	0	0	0	0	0	0	0	0	0	0	0	0	0	0	0	0	0	0	0	0	0	0	0	0	0	0	0.0001012	0	0	0.0001073	0	9.288e-05
Otu6299	0	0	0.0002498	0	0	0	0.0003291	0	0	0	0	0	0	0	0	0	0	0	0	0	0	0	0	0	0	0	0	0	0	0	0	0	0	0	0	0	0	0	0	0	0	0	0	0	0	0	0	0	0
Otu7365	0	0	0.0001249	0	0	0	0	0	0	0	0	0.0001033	0	0	0	0	0	0	0	0	0	0	0	0	0	0	0	0	0	0	0	0	0	0	0	0	0	0	0	0	0	0	0	0	0	0	0	0	0
Otu1123	0	0	0.0001249	0	0	0	0	0	0	0	0	0	0	0	0	0	0	0	0	0	0	0	0	0	0	0	0	0	0	0	0	0	0	0	0	7.838e-05	0	0	0	0	0	0	0	0	0	0	0	0	9.288e-05
Otu14705	0	0	0.0002498	0	0	0	0	0	0	0	0	0	0	0	0	0	0	0	0	0	0	0	0	0	0	0	0	0	0	0	0	0	0	0	0	0	0	0	0	0	0	0	0	0	0	0	0	0	0
Otu22085	0	0	0.0001249	0	0	0.0001116	0.0001645	0	0	0	0	0	0	0	0.0001517	0	0.0004814	0	0	0	0	0	0	0.0001576	0	0	0	9.887e-05	0	0	7.421e-05	0	0	0.000257	0	0.0001568	0	0	0	0	0	0	0	0	0.0001892	9.959e-05	0	7.644e-05	0
Otu3879	0	0	0.0001249	0.0001262	0	0.0001116	0	0	0	0.0001218	0	0	0	0.0001106	0.0001517	0	0	0	0	0	0.000205	0.0001821	0.0001289	0	0	0.0001772	0	9.887e-05	0	0.0002784	0	0	0	0.0001713	7.663e-05	0	0	0	0	0.0001272	0	0	0	0.0001012	9.462e-05	0	0	7.644e-05	0
Otu5957	0	0	0.0001249	0.0002524	0	0.0001116	0.0001645	0	0	0.0001218	0.0001073	0	0	0.0001106	0.0001517	0	0.0001605	0	0	0	0	0	0	0	0	0.0005316	0.0002096	0	0	9.28e-05	0	0	0	8.565e-05	7.663e-05	0	0.0001259	0	0.0001004	0	0	8.617e-05	0.000177	0.0002024	0.0001892	0.0001992	5.365e-05	7.644e-05	0.0001858
Otu26947	0	0	0.0001249	0	0	0	0	0	0	0	0.0001073	0	0	0	0	0	0	0	0	0	0	0	0	0	0	0	0	0	0	0	0	0	0	0	0	0	0	0	0	0	0	0	0	0	0	0	0	0	0
Otu323	0	0	0.0002498	0.0001262	0	0.0002231	0	0	0	0.0002435	0	0.0002065	0.0001082	0.0002211	0.0001517	0	0.0003209	0.0001615	0	0.0003472	0	0.0001821	0.0001289	0.0001576	0	0	0	0.0003955	0	0.0001856	0	0	8.909e-05	0.000257	0	7.838e-05	0	0.0002826	0	0.0002543	0	0.0004308	0.0002655	0.0001012	0	0.0002988	5.365e-05	0	0
Otu26087	0	0	0.0001249	0	0	0	0	0	0	0	0	0	0	0	0	0	0	0	0	0	0	0	0	0	0	0	0	0	0	0	0	0	0	0	0	0	0	0	0	0	0	0	0	0	0	0	0	0	9.288e-05
Otu13921	0	0	0.0001249	0	0	0	0	0	0.0001359	0	0.0002146	0	0.0001082	0.0001106	0	0.0002395	0.0001605	0	0	0	0	0	0	0	0	0.0001772	0	0	0	0	0	0	0	0	7.663e-05	7.838e-05	0	0	0	0.0001272	0	8.617e-05	0	0.0001012	0.0001892	0	0	0.0001529	0
Otu20966	0	0	0.0001249	0	0	0	0	0	0	0	0	0	0	0	0	0	0	0	0	0	0	0	0	0	0	0	0	0	0	0	0	0	0	0	0	0	0	0	0	0	0	0	0	0	0	0	0	0	0
Otu10644	0	0	0.0001249	0	0	0	0	0	0	0	0	0	0	0	0	0	0	0	0	0	0	0	0	0	0	0	0	0	0	0	0	0	0	0	7.663e-05	0	0	0	0	0	0	0	0	0	0	0	0	0	0
Otu29749	0	0	0.0001249	0	0.0002019	0.0001116	0	0	0.0002718	0	0.0001073	0.0002065	0	0	0	0.0004789	0.0003209	0.0001615	0	0.0005207	0	0	0	0	0	0	6.988e-05	0	0	9.28e-05	0	0	0	8.565e-05	0	0	0	0	0	0	0	0	0	0	0	9.959e-05	0	0	0
Otu3919	0	0	0.0001249	0	0	0	0	0	0	0	0.0001073	0	0	0	0	0.0002395	0.0001605	0	0	0	0	0	0	0	0	0	0	0	0	0.0001856	0	0	0	0	0	0	0	0	0	0	0	0	0	0	0	0	0	0	9.288e-05
Otu7099	0	0	0.0001249	0	0	0.0001116	0	0	0	0	0	0	0	0	0	0	0	0	0	0	0	0	0	0	0	0	0	0	0	0	0	0	0	0	0	0	0	0	0	0	0	0	0	0	0	0	0	0	0
Otu14468	0	0	0.0001249	0	0	0	0	0	0	0	0	0	0	0	0	0	0	0	0	0	0	0	0	0	0	0	0	0	0	0	0	0	0	0	0	0	0	0	0	0	0	0	0	0	0	0	5.365e-05	0	0
Otu5909	0	0	0	0.001136	0	0.0003347	0	0	0	0.0001218	0.0001073	0	0.0001082	0	0	0	0	0	0	0	0	0	0.00232	0	0	0	0	0	0	0.001392	0.0002968	9.129e-05	0	0	0	0	0	0	0	0.0001272	0	0	0	0.0005061	0	0	0	0	0
Otu13118	0	0	0	0.0001262	0	0	0	0	0	0	0	0	0	0	0	0	0	0.0001615	0	0	0	0	0	0	0	0	0	0	0	0	0	0	0	0	0	0	0	0	0	0	0	0	0	0	0	0	0	0	0
Otu14546	0	0	0	0.0001262	0	0	0	0	0	0	0	0	0	0	0	0	0	0	0	0	0	0	0	0	0	0	0	0	0	0	0	0	0	0	0	0	0	0	0	0	0	0	0	0	0	0	0	0	0
Otu7063	0	0	0	0.0001262	0	0	0	0	0	0	0	0	0	0	0	0	0	0	0	0	0	0	0	0	0	0	0	0	0	0	0	0	0	8.565e-05	0	0	0	0	0	0	0	0	0	0	0	0	0	0	0
Otu3192	0	0	0	0.0001262	0	0	0	0	0	0.0001218	0	0.0001033	0	0	0	0	0	0	0	0	0.000205	0	0	0.0003152	0	0	0	9.887e-05	0	0	0	0	0	0	0	0	0	0	0	0	0	0	0	0	0	0	0	0	0
Otu11681	0	0	0	0.0001262	0	0.0001116	0	0	0	0	0	0	0	0	0	0	0	0	0	0	0	0	0	0	0	0	0	0	0	0	0	0	0	0	0	0	0	0	0	0	0	0	0	0	0	0	0.0001609	0	0
Otu2807	0	0	0	0.0001262	0	0	0	0	0	0	0	0	0	0	0	0	0	0	0	0	0	0	0	0	0	0	0	9.887e-05	0	0	0	0	0	0	7.663e-05	0	0	0	0	0	0	0	0	0	0	0	0	0	0
Otu25635	0	0	0	0.0001262	0	0	0	0	0	0	0	0	0	0	0.0001517	0	0	0	0	0	0	0	0	0.0001576	0	0	0	0	0	0	0	0	0	0	0.0001533	0	0	0	0	0	0	0	0	0	0	0	0	0	0
Otu6913	0	0	0	0.0001262	0.0002019	0	0	0	0	0	0	0	0	0	0	0	0	0	0	0	0	0	0	0	0	0	0	0	0	0	0	0	0	0	0	7.838e-05	0	0	0	0	0	0	0	0	0	0	0	0	0
Otu11660	0	0	0	0.0001262	0	0	0.0001645	0	0	0	0.0002146	0	0	0	0	0	0.0001605	0	0	0	0	0	0	0	0	0	0	0	0	9.28e-05	0	0	0	0	0	0	0	0	0	0	0	8.617e-05	0	0	0	0	0	7.644e-05	0
Otu29076	0	0	0	0.0001262	0	0	0	0	0	0	0	0	0	0	0	0	0	0	0	0	0	0	0	0	0	0	0	0	0	0	0	0	0	0	0	0	0	0	0	0	0	0	0	0	0	0	0	0	9.288e-05
Otu17471	0	0	0	0.0001262	0	0	0	0	0.0001359	0	0	0	0	0	0	0	0	0	0	0	0	0	0	0	0	0	0	0	0	0	0	0	0	0	0	0	0	0	0	0	0	0	0	0	0	0	0	0	0
Otu17476	0	0	0	0.0001262	0	0	0	0	0	0.0001218	0.0001073	0	0	0	0	0	0	0	0	0	0	0	0	0	0	0	0	0	0	0	0	0	0	0	0	0	0	0	0	0	0	0	0	0	0	0	0	0	0
Otu3843	0	0	0	0.0001262	0	0	0	0	0	0	0.0001073	0	0	0	0	0	0	0	0	0	0	0	0	0	0	0	0	0	0	0	0	0	0	0.0001713	0	0	0	0	0	0	0	0	0	0	0	0	0	0	0
Otu25391	0	0	0	0.0001262	0	0	0	0	0	0	0	0	0	0	0	0	0	0	0	0	0	0	0.0001289	0.0001576	0	0	0	0	0	0	0	0	0	0	0	0	0	0	0	0	0	0	0	0	0	0	0	0	0
Otu9175	0	0	0	0.0001262	0	0	0	0	0	0	0	0	0	0	0	0	0	0	0	0	0	0	0	0.0001576	0	0	0	0	0	0	0	0	0	0	0	0	0	0	0	0	0	0	0	0	0	0	0	0	0
Otu2712	0	0	0	0.0001262	0	0	0	0	0	0	0	0	0	0	0	0	0	0	0	0	0	0	0	0	0	0.0001772	0	0	0	0	0	0	0	0	0	0	0	0	0	0	0	0	0	0	0	0	0	0	0
Otu14521	0	0	0	0.0001262	0	0	0	0	0	0	0	0	0	0	0	0.0002395	0	0.0001615	0	0	0	0	0	0	0	0	0.0001398	0	0	9.28e-05	0	0	0	0	0	0	0	0	0	0	0	0	0	0	0	0	0.0001073	0	0
Otu10653	0	0	0	0.0001262	0	0.0001116	0	0	0	0	0	0	0	0	0	0	0	0	0	0	0	0	0	0	0	0	0	0	0	0	0	0	0	0	0	0	0	0	0	0	0	0	0	0	0	0	0	0	0
Otu8408	0	0	0	0.0001262	0	0.0001116	0	0	0	0	0.0002146	0	0.0001082	0	0	0.0004789	0	0	0	0.0001736	0.0006149	0	0	0	0	0	0.0001398	0	0	0	0	0	0	0	7.663e-05	7.838e-05	6.294e-05	0	0	0	0	0	8.851e-05	0	9.462e-05	0	0	0	0
Otu13190	0	0	0	0.0002524	0	0	0	0	0	0	0	0	0	0	0	0	0	0	0	0	0	0	0	0	0	0	0	0	0	0	0	0	0	0	0	0	0	0	0	0	0	0	0	0	0	0	0	0	0
Otu8325	0	0	0	0.0001262	0	0	0	0	0	0.0001218	0.0001073	0	0	0	0	0	0	0	0	0	0	0	0	0	0	0.0001772	0	0	0	0	7.421e-05	0	0.0001782	0	0	0	0	0	0	0	0	0	0	0	9.462e-05	9.959e-05	0	0	0
Otu29624	0	0	0	0.0001262	0	0	0	0	0	0	0.0001073	0	0	0	0	0	0	0	0	0	0	0	0	0	0	0	0	0	0	0	0	0	0	0	0	0	0	0	0	0	0	0	0	0	0	0	0	0	0
Otu29632	0	0	0	0.0001262	0	0	0	0	0	0.0001218	0	0.0001033	0	0	0	0	0.0001605	0	0	0	0	0	0	0	0	0	0	0	0	0	7.421e-05	0	0	0	7.663e-05	0	0	0	0	0	0	0	0	0	0	0	0	0	0
Otu27495	0	0	0	0.0001262	0	0	0	0	0	0	0	0	0	0	0	0	0	0	0	0	0	0	0	0	0	0	0	0	0	0	0	0	0	0	0	0	0	0	0	0	0	0	0	0	0	0	0	0	0
Otu26305	0	0	0	0.0002524	0	0	0	0	0	0	0	0	0	0	0	0	0	0	0	0	0	0	0	0	0	0	0	0	0	0	0	0	0	0	0	0	0	0	0	0	0	0	0	0	0	0	0	0	0
Otu2079	0	0	0	0.0001262	0	0	0	0	0	0	0	0	0	0	0	0	0	0	0	0	0	0	0	0	0	0	0	0	0	0	0	0	0	0	0	0	0	0	0	0	0	0	8.851e-05	0	0	0	0	0	0
Otu12761	0	0	0	0.0001262	0	0	0	0	0	0	0	0.0001033	0	0	0	0	0	0	0	0	0	0	0	0	0	0	0	0	0	0	0	0	0	0	0	0	0	0	0	0	0	0	0	0	0	0	0	0	0
Otu25422	0	0	0	0	0.0002019	0	0	0	0	0	0	0	0	0	0	0	0	0	0	0	0	0	0	0	0	0	6.988e-05	0	0	0	0	0	0	0	0	0	0	0	0	0	0	0	0	0	0	0	0	0	0
Otu9065	0	0	0	0	0.0002019	0	0	0	0	0	0	0	0	0	0	0	0	0	0	0	0	0	0	0	0	0	0	0	0	0	0	0	0	0	7.663e-05	0	0	0	0	0	0	0	0.000177	0	0	0	0	0	0
Otu32695	0	0	0	0	0.0002019	0	0	0	0	0	0	0.0001033	0.0001082	0	0	0	0	0.0001615	0	0	0	0	0.0001289	0	0	0	0	0	0	0	0	0	8.909e-05	0	7.663e-05	7.838e-05	6.294e-05	0	0.0001004	0	0	0	8.851e-05	0.0001012	0	0	0	0	0
Otu23465	0	0	0	0	0.0002019	0	0	0	0	0	0	0	0	0	0	0	0	0	0	0	0	0	0	0	0	0	0	0	0	0	0	0	0	0	0	0	0	0	0	0	0	0	0	0	0	0	0	0	0
Otu9087	0	0	0	0	0.0002019	0	0	0	0	0	0	0	0.0001082	0	0	0	0	0	0	0	0.000205	0	0	0	0	0	0	9.887e-05	0	0	0	0	0	0	0	0	0	0	0	0	0	0	0	0	0	0	0	0	0
Otu531	0	0	0	0	0.0004039	0	0	0	0	0.0001218	0	0	0	0	0	0	0	0	0	0	0	0	0	0	0	0	0	0	0	0	0	0	0	0	0	0	6.294e-05	0	0	0	0	0	0	0	0	0	5.365e-05	0	0
Otu12954	0	0	0	0	0.0002019	0	0	0	0	0	0	0	0	0	0	0	0	0	0	0	0	0	0	0	0	0	0	0	0	0	0	0	0	0	0	0	0	0	0	0	0	0	0	0	0	0	5.365e-05	0	0
Otu6616	0	0	0	0	0.0002019	0	0	0	0	0	0	0	0	0	0	0	0	0	0	0	0	0	0	0	0	0	0	0	0	0	0	0	0	0	7.663e-05	0	0	0	0	0	0	0	0	0	0	0	0	0	9.288e-05
Otu416	0	0	0	0	0.0002019	0	0	0	0	0	0	0	0	0	0	0	0	0	0	0	0	0	0	0	0	0	0.0001398	0	0	0	0	0	0	0	0	0	0	0	0	0	0	0	0	0.0001012	0	0	0	0	0
Otu1653	0	0	0	0	0.0002019	0	0	0	0	0.0001218	0	0	0	0	0	0	0	0	0	0	0	0	0	0	0	0	0	0	0	9.28e-05	0	0	0	0.0001713	0	0	0	0	0	0	0	0	0	0	0.0001892	0	0	0	0
Otu19504	0	0	0	0	0.0002019	0	0	0	0.0001359	0	0	0	0	0	0	0	0.0001605	0.0001615	0	0	0	0	0	0	0	0	0	0	0	9.28e-05	0	0	0	8.565e-05	7.663e-05	0	0	0	0	0	0	0	0	0.0001012	0	0	0	0	0
Otu18216	0	0	0	0	0.0002019	0	0	0	0	0	0	0	0	0	0	0	0	0	0	0	0	0	0	0	0	0	0	0	0	0	0	0	0	0	0	0	0	0	0	0	0	0	0	0.0001012	0	0	0	0	0
Otu9025	0	0	0	0	0.0002019	0	0	0	0	0.0001218	0	0	0	0	0	0	0	0	0	0	0	0	0	0.0001576	0	0	0	0	0	0	0	0	0	0	0	0	0	0	0	0	0	0	0.000177	0	0	0	0.0001073	0	0
Otu4921	0	0	0	0	0.0004039	0	0	0	0	0	0	0	0	0.0001106	0	0	0	0	0	0	0	0	0	0	0	0	6.988e-05	0.0002966	0	9.28e-05	0	0	0	0	0	7.838e-05	0	0	0	0	0	0	0	0	0	0	0	0	0
Otu884	0	0	0	0	0.0002019	0	0	0	0	0	0	0	0	0	0	0	0	0	0	0	0	0	0	0	0	0	0	0	0	0	0	0	0	0	0	0	0	0	0	0	0	8.617e-05	0	0	0	0	0	0	0
Otu6135	0	0	0	0	0	0.0001116	0	0	0	0	0	0	0.0001082	0	0	0	0	0	0	0	0	0	0	0	0	0	0	0	0	0	0	0	0	0	0	0	0	0	0	0	0	0	0	0	9.462e-05	0	5.365e-05	0	0
Otu1961	0	0	0	0	0	0.0001116	0	0	0	0	0	0	0	0	0.0001517	0	0	0	0	0	0	0	0.0001289	0	0	0	0	0	0	9.28e-05	0	0	0	0	0	0	0	0	0	0	0	0	0	0	9.462e-05	0	5.365e-05	0	0
Otu10116	0	0	0	0	0	0.0001116	0	0	0	0	0	0	0	0	0	0	0	0	0	0	0	0	0	0	0	0	0	0	0	0	0	0	0	0	0	0	0	0	0.0001004	0	0	0	0	0	0	0	0	0	0
Otu5734	0	0	0	0	0	0.0001116	0	0	0	0	0.0001073	0	0	0.0001106	0	0	0	0	0	0	0	0	0	0.0001576	0	0	0	0	0	0	0	0	0	0.0001713	0.0001533	0	0	0	0	0	0	0	0	0	0	0	5.365e-05	0	0
Otu8092	0	0	0	0	0	0.0001116	0	0	0	0	0	0	0	0	0	0	0	0	0	0	0	0	0	0	0	0	0	0	0	0	0	0	0	0	0	0	6.294e-05	0	0	0	0	0	0	0	0	0	0	0	0
Otu24185	0	0	0	0	0	0.0001116	0	0	0	0	0	0	0	0	0	0	0	0	0	0	0	0	0	0	0	0	0	0	0	0	0	0	0	0	7.663e-05	0	0	0	0	0	0	0	0	0	0	0	0	0	0
Otu7177	0	0	0	0	0	0.0001116	0	0	0	0	0	0	0	0	0	0	0	0	0	0	0	0	0	0	0	0	0	0	0	0	0	0	0	0	0	0	0	0	0	0	0	0	0	0	0	0	0	0	0
Otu8500	0	0	0	0	0	0.0001116	0	0	0	0	0	0	0	0	0	0	0	0	0	0	0	0	0	0	0	0	0	0	0	0	0	0	0	0	7.663e-05	0	0	0	0	0	0	0	0	0	0	0	0	0	0
Otu10099	0	0	0	0	0	0.0001116	0.0001645	0	0	0	0	0	0	0	0	0	0	0	0	0	0	0	0	0	0	0	0	0	0	0	0	0	0	0	0	0	0	0	0	0	0	0	0	0	0	0	0	0	0
Otu4207	0	0	0	0	0	0.0001116	0	0	0	0	0	0	0	0	0	0	0	0	0	0	0	0	0	0	0	0	0	0	0	9.28e-05	0	0	0	0	0	0	0	0	0	0	0	0	0	0	0	0	0	0	0
Otu969	0	0	0	0	0	0.0001116	0	0	0	0	0	0	0	0	0	0	0.0001605	0	0	0	0	0	0.0001289	0	0	0	0	9.887e-05	0	0	7.421e-05	0	0	0	0	0	0	0	0	0	0	0	0	0.0001012	0	0	0	7.644e-05	0
Otu2294	0	0	0	0	0	0.0001116	0	0	0	0	0	0	0	0	0	0	0	0	0	0	0	0	0	0	0	0	0	0	0	0	0	0	0	0	0	0	0	0	0	0	0	0	0	0.0001012	0	0	0	0	0
Otu15395	0	0	0	0	0	0.0001116	0	0	0	0	0	0	0	0	0	0	0	0	0	0	0	0	0	0	0	0	0	0	0	0	0	0	0	0	0	0	0	0	0	0	0	0	8.851e-05	0	0	0	0	0	0
Otu5552	0	0	0	0	0	0	0.0001645	0	0	0.0001218	0	0	0	0.0001106	0.0003034	0	0	0	0	0	0	0	0.0001289	0	0	0	6.988e-05	9.887e-05	0	0	0	0	0	8.565e-05	7.663e-05	0	0	0.0001413	0	0	0	0	0	0.0001012	9.462e-05	0	0	0	9.288e-05
Otu19379	0	0	0	0	0	0	0.0001645	0	0	0	0	0.0001033	0	0	0	0	0	0	0	0	0	0	0	0	0	0	0	0	0	0	0	0	0	0	0	0	0	0	0	0	0	0	0	0	0	0	0	0	0
Otu5758	0	0	0	0	0	0	0.0001645	0	0.0001359	0	0	0	0	0.0002211	0	0	0	0.0001615	0	0.0001736	0	0	0	0	0	0.0001772	6.988e-05	0	0	0	0	0	0	0	0	0	0	0	0	0	0	0	0	0.0001012	0	9.959e-05	0.0001073	0	0
Otu27455	0	0	0	0	0	0	0.0001645	0	0	0	0	0	0	0	0	0	0	0	0	0	0	0	0	0	0	0	0	0	0	0	0	0	0	0	0	0	0	0	0	0	0	0	0	0	0	0	0	0	0
Otu4843	0	0	0	0	0	0	0.0001645	0	0	0	0	0	0	0	0	0	0	0	0	0	0	0	0	0	0	0	0	0	0	0	0	0	0	0	0	0	0	0	0	0	0	0	0	0.0001012	0	0	0	0	0
Otu3095	0	0	0	0	0	0	0.0001645	0	0	0	0	0	0	0	0	0	0	0	0	0.0001736	0	0	0	0	0	0	6.988e-05	0	0	0	0	0	8.909e-05	0	0	0	0	0	0	0	0	0	0	0	0	0	0	0	0
Otu5209	0	0	0	0	0	0	0.0001645	0	0	0	0	0	0	0	0	0	0	0	0	0	0	0	0	0	0	0	0	9.887e-05	0	0	0	0	0	0	0	0	0	0	0	0	0	0	0	0	0	0	0	0	0
Otu23926	0	0	0	0	0	0	0.0001645	0	0	0	0.0001073	0	0	0	0	0	0	0	0	0	0	0	0	0	0	0	0	0	0	0	0	0	0	0	0	0	0	0	0	0	0	0	0	0	0	0	0	0	9.288e-05
Otu27318	0	0	0	0	0	0	0.0001645	0	0	0	0	0	0	0	0	0	0	0	0	0	0.000205	0	0	0	0	0	6.988e-05	0	0	0	0	0	0	0	0.0001533	0	0	0	0.0001004	0	0	0	8.851e-05	0	9.462e-05	0	0	0	0
Otu28250	0	0	0	0	0	0	0.0001645	0	0	0	0	0	0	0	0	0	0	0	0	0	0	0	0	0	0	0	0	0	0	0	0	0	0	8.565e-05	0	0	0	0	0	0	0	0	0	0	0	0	0	0	0
Otu8686	0	0	0	0	0	0	0.0001645	0	0.0001359	0	0	0	0	0	0	0	0	0	0	0	0.000205	0	0	0	0	0	0	0	0	0	0	0	0	0	0	0	0	0	0	0	0	0	0	0	0	0	0	7.644e-05	0
Otu24149	0	0	0	0	0	0	0	0.0001586	0	0	0	0	0	0	0	0	0	0	0	0	0	0	0	0	0	0	0	0	0	0	0	0.0001826	0	0	0	0	0	0	0	0	0	0	0	0	0	0	0	0	0
Otu582	0	0	0	0	0	0	0	0.001586	0	0	0	0	0	0	0	0	0	0	0.0003534	0	0	0	0	0	0.0006469	0	0	0	0.0006126	0	0	0.0007303	0	0	0	0	0	0	0	0	0	0	0	0	0	0	0	0	0
Otu2603	0	0	0	0	0	0	0	0.007137	0	0	0	0	0	0	0	0	0	0	0.003004	0	0	0	0	0	0.001132	0	0	0	0.003676	0	0	0.00493	0	0	0	0	0	0	0	0	0	0	0	0	0	0	0	0	0
Otu3550	0	0	0	0	0	0	0	0.002379	0	0	0	0	0	0	0	0	0	0	0.004064	0	0	0	0	0	0.002749	0	0	0	0.001429	0	0	0.0005477	0	0	0	0	0	0	0	0	0	0	0	0	0	0	0	0	0
Otu165	0	0	0	0	0	0	0	0.003489	0	0	0	0	0	0	0	0	0	0	0.00106	0	0	0	0	0	0.0006469	0	0	0	0.002042	0	0	0.001643	0	0	0	0	0	0	0	0	0	0	0	0	0	0	0	0	0
Otu3649	0	0	0	0	0	0	0	0.00111	0	0	0	0	0	0	0	0	0	0	0.001237	0	0	0	0	0	0.0001617	0	0	0	0.001429	0	0	0.003013	0	0	0	0	0	0	0	0	0	0	0	0	0	0	0	0	0
Otu3301	0	0	0	0	0	0	0	0.0009516	0	0	0	0	0	0	0	0	0	0	0.001414	0	0	0	0	0	0.001456	0	0	0	0.0006126	0	0	0.0002739	0	0	0	0	0	0	0	0	0	0	0	0	0	0	0	0	0
Otu7011	0	0	0	0	0	0	0	0.0003172	0	0	0	0	0	0	0	0	0	0	0	0	0	0	0	0	0.0001617	0	0	0	0	0	0	0.0001826	0	0	0	0	0	0	0	0	0	0	0	0	0	0	0	0	0
Otu3613	0	0	0	0	0	0	0	0.0001586	0	0	0	0	0	0	0	0	0	0	0.0001767	0	0	0	0	0	0	0	0	0	0	0	0	0.0001826	0	0	0	0	0	0	0	0	0	0	0	0	0	0	0	0	0
Otu5244	0	0	0	0	0	0	0	0.00111	0	0	0	0	0	0	0	0	0	0	0	0	0	0	0	0	0.0006469	0	0	0	0.0002042	0	0	0.0005477	0	0	0	0	0	0	0	0	0	0	0	0	0	0	0	0	0
Otu3884	0	0	0	0	0	0	0	0.001586	0	0	0	0	0	0	0	0	0	0	0.002121	0	0	0	0	0	0.001941	0	0	0	0.001838	0	0	0.001369	0	0	0	0	0	0	0	0	0	0	8.851e-05	0	0	0	0	0	0
Otu13230	0	0	0	0	0	0	0	0.0004758	0	0	0	0	0	0	0	0	0	0	0	0	0	0	0	0	0	0	0	0	0	0	0	9.129e-05	0	0	0	0	0	0	0	0	0	0	0	0	0	0	0	0	0
Otu4180	0	0	0	0	0	0	0	0.0006344	0	0	0	0	0	0	0	0	0	0	0.0007068	0	0	0	0	0	0.0006469	0	0	0	0.001225	0	0	0.0004565	0	0	0	0	0	0	0	0	0	0	0	0	0	0	0	0	0
Otu10482	0	0	0	0	0	0	0	0.0004758	0	0	0	0	0	0	0	0	0	0	0	0	0	0	0	0	0.0003235	0	0	0	0	0	0	0.0002739	0	0	0	0	0	0	0	0	0	0	0	0	0	0	0	0	0
Otu3466	0	0	0	0	0	0	0	0.001427	0	0	0	0	0	0	0	0	0	0	0.00106	0	0	0	0	0	0.0009704	0	0	0	0.001225	0	0	0.0007303	0	0	0	0	0	0	0	0	0	0	0	0	0	0	0	0	0
Otu16300	0	0	0	0	0	0	0	0.0003172	0	0	0	0	0	0	0	0	0	0	0	0	0	0	0	0	0.0001617	0	0	0	0	0	0	0.0002739	0	0	0	0	0	0	0	0	0	0	0	0	0	0	0	0	0
Otu19677	0	0	0	0	0	0	0	0.0004758	0	0.0001218	0	0	0	0	0	0	0	0	0	0	0	0	0	0	0	0	0	0	0	0	0	0.0002739	0	0	0	0	0	0	0	0	0	0	0	0	0	0	0	0	0
Otu33834	0	0	0	0	0	0	0	0.0001586	0	0	0	0	0	0	0	0	0	0	0	0	0	0	0	0	0	0	0	0	0.0002042	0	0	0	0	0	0	0	0	0	0	0	0	0	0	0	0	0	0	0	0
Otu5261	0	0	0	0	0	0	0	0.0003172	0	0	0	0	0	0	0	0	0	0	0.0001767	0	0	0	0	0	0.0001617	0	0	0	0	0	0	0.0001826	0	0	0	0	0	0	0	0	0	0	0	0	0	0	0	0	0
Otu10969	0	0	0	0	0	0	0	0.0001586	0	0	0	0	0	0	0	0	0	0	0.0001767	0	0	0	0	0	0	0	0	0	0.0002042	0	0	0	0	0	0	0	0	0	0	0	0	0	0	0	0	0	0	0	0
Otu5254	0	0	0	0	0	0	0	0.0003172	0	0	0	0	0	0	0	0	0	0	0.0001767	0	0	0	0	0	0.0003235	0	0	0	0.0002042	0	0	0.0002739	0	0	0	0	0	0	0	0	0	0	0	0	0	0	0	0	0
Otu7665	0	0	0	0	0	0	0	0.0001586	0	0	0	0	0	0	0	0	0	0	0	0	0	0	0	0	0	0	0	0	0	0	0	0.0003652	0	0	0	0	0	0	0	0	0	0	0	0	0	0	0	0	0
Otu5292	0	0	0	0	0	0	0	0.0003172	0	0	0	0	0	0	0	0	0	0	0.0005301	0	0	0	0	0	0	0	0	0	0.0004084	0	0	0.0001826	0	0	0	0	0	0	0	0	0	0	0	0	0	0	0	0	0
Otu7501	0	0	0	0	0	0	0	0.0001586	0	0	0	0	0	0	0	0	0	0	0.0003534	0	0	0	0	0	0.0001617	0	0	0	0.001429	0	0	0.0001826	0	0	0	0	0	0	0	0	0	0	0	0	0	0	0	0	0
Otu24177	0	0	0	0	0	0	0	0.0003172	0	0	0	0	0	0	0	0	0	0	0	0	0	0	0	0	0	0	0	0	0	0	0	0	0	0	0	0	0	0	0	0	0	0	0	0	0	0	0	0	0
Otu4197	0	0	0	0	0	0	0	0.0001586	0	0	0	0	0	0	0	0	0	0	0.0001767	0	0	0	0	0	0.0004852	0	0	0	0	0	0	9.129e-05	0	0	0	0	0	0	0	0	0	0	0	0	0	0	0	0	0
Otu3698	0	0	0	0	0	0	0	0.0004758	0	0	0	0	0	0	0	0	0	0	0.0001767	0	0	0	0	0	0.0008087	0	0	0	0.001021	0	0	0.001004	0	0	0	0	0	0	0	0	0	0	0	0	0	0	0	0	0
Otu10870	0	0	0	0	0	0	0	0.0001586	0	0	0	0	0	0	0	0	0	0	0.0001767	0	0	0	0	0	0.0003235	0	0	0	0.0002042	0	0	9.129e-05	0	0	0	0	0	0	0	0	0	0	0	0	0	0	0	0	0
Otu1231	0	0	0	0	0	0	0	0	0.0001359	0	0	0	0	0	0	0	0	0	0	0	0	0	0	0	0	0	0	0	0	0	0	0	0	0	7.663e-05	0	0	0	0	0	0	0	0	0	0	0	0	0	0
Otu3429	0	0	0	0	0	0	0	0	0.0001359	0	0	0	0	0	0	0	0.0001605	0.0001615	0	0	0	0	0.0001289	0	0	0	0	0	0	0	0	0	0	0	0	0	0	0	0	0	0	0	0	0	0	0	0	0	0
Otu12658	0	0	0	0	0	0	0	0	0.0001359	0	0	0	0.0001082	0	0	0	0	0	0	0	0	0	0	0	0	0	0	0	0	0	0	0	0	0	0	0	0	0	0	0	0	0	0	0	0	0	0	0	0
Otu25221	0	0	0	0	0	0	0	0	0.0002718	0	0	0	0	0	0	0	0	0	0	0	0	0	0	0	0	0	0	0	0	0	0	0	0	0	0	0	0	0	0	0	0	0	0	0	0	0	0	0	0
Otu13920	0	0	0	0	0	0	0	0	0.0001359	0	0	0	0	0	0	0.0002395	0	0	0	0	0	0	0	0	0	0	0	0	0	0	0	0	0	0	7.663e-05	0	0	0	0	0	0	8.617e-05	0	0	0	0	0	0	0
Otu5084	0	0	0	0	0	0	0	0	0.0001359	0	0	0	0	0	0	0	0.0001605	0	0	0	0	0	0	0	0	0	0	0	0	0	0	0	0	0	0	0	0	0	0	0	0	0	0	0	0	0	5.365e-05	0	0
Otu14931	0	0	0	0	0	0	0	0	0.0001359	0	0	0	0	0	0	0	0	0	0	0	0	0	0	0	0	0	0	0	0	0	0	0	0	8.565e-05	0	0	0	0	0	0	0	0	0	0.0001012	0	0	0	0	0
Otu5082	0	0	0	0	0	0	0	0	0.0001359	0	0	0	0	0	0	0	0	0	0	0	0	0	0	0	0	0	0	0	0	0	0	0	0	0	0	0	0	0	0	0	0	0	0	0	0	0	0	0	0
Otu8258	0	0	0	0	0	0	0	0	0.0001359	0	0	0.0001033	0	0	0	0	0	0	0	0.0001736	0	0	0	0	0	0	0	0	0	0	0	0	0	8.565e-05	0	0	0	0	0	0	0	0	0	0	0	0	0	0	0
Otu5761	0	0	0	0	0	0	0	0	0.0001359	0.0001218	0	0	0	0.0001106	0	0	0	0	0	0	0	0	0	0	0	0	0	0	0	0	0	0	0	0	0	0	0	0	0	0	0	0	0	0	0	0	0	0	0
Otu27152	0	0	0	0	0	0	0	0	0.0001359	0	0	0	0	0	0	0	0	0	0	0	0	0	0	0	0	0	0	0	0	0	0	0	0	0	0	0	0	0	0	0	0	0	8.851e-05	0	0	0	0	0	0
Otu13937	0	0	0	0	0	0	0	0	0.0001359	0	0	0	0	0	0	0	0.0001605	0	0	0	0.000205	0	0	0	0	0	0	0	0	0	0	0	0	0	0	0	0	0	0	0	0	0	0	0	0	0	0	0	0
Otu3397	0	0	0	0	0	0	0	0	0	0.0003653	0	0	0.0001082	0	0	0	0	0	0	0.0001736	0	0	0.0001289	0	0	0	0	0	0	0	0	0	0	0	0	0	6.294e-05	0	0	0	0	0	0	0.0001012	0	0	0	0	0
Otu12689	0	0	0	0	0	0	0	0	0	0.0001218	0	0	0	0	0	0	0	0.0001615	0	0	0	0	0	0	0	0	0	0	0	0	0	0	0	0	0	0	0	0	0	0	0	0	0	0	0	0	0	0	0
Otu32074	0	0	0	0	0	0	0	0	0	0.0001218	0	0	0	0.0001106	0	0	0	0	0	0	0.000205	0	0	0	0	0	0	0	0	0	0	0	0	8.565e-05	7.663e-05	0	0	0	0	0	0	0	0	0	9.462e-05	9.959e-05	0	0	0
Otu11201	0	0	0	0	0	0	0	0	0	0.0001218	0	0	0	0	0	0	0	0	0	0	0	0	0	0	0	0	0	0	0	0	0	0	0	0	0	0	0	0	0	0	0	0	0	0	0	9.959e-05	0	0	0
Otu23855	0	0	0	0	0	0	0	0	0	0.0001218	0	0.0001033	0.0001082	0	0	0	0	0	0	0	0	0	0	0	0	0	0	0	0	0	0	0	0	0	0	0	0	0	0	0	0	0	0	0	0	0	0	0	0
Otu2204	0	0	0	0	0	0	0	0	0	0.0001218	0	0	0.0001082	0	0	0	0	0	0	0	0	0	0	0	0	0	0	0	0	0	0	0	0	0	0	0	0	0	0	0	0	0	8.851e-05	0	0	0	0	0	0
Otu27057	0	0	0	0	0	0	0	0	0	0.0001218	0	0	0.0001082	0	0	0	0	0	0	0	0	0	0	0	0	0	0	0	0	0	0	0	0	0	0	0	0	0	0	0	0	0	0	0	0	0	0	0	0
Otu26689	0	0	0	0	0	0	0	0	0	0.0002435	0	0	0	0.0001106	0	0	0	0	0	0	0	0	0	0	0	0	0	0	0	0	0	0	0	0	0	0	0	0	0	0	0	0	0	0	0	0	0	0	0
Otu12556	0	0	0	0	0	0	0	0	0	0.0001218	0	0	0	0	0	0	0	0	0	0	0	0	0	0	0	0	0	0	0	0	0	0	0	0	0	0	0	0	0	0	0	0	0	0	9.462e-05	0	0	0	0
Otu33493	0	0	0	0	0	0	0	0	0	0.0001218	0	0	0	0	0	0	0	0	0	0	0	0	0	0	0	0	0	0	0	0	0	0	0	0	7.663e-05	0	0	0	0	0	0	0	0	0	0	0	0	0	0
Otu11283	0	0	0	0	0	0	0	0	0	0.0001218	0	0	0.0001082	0	0	0	0	0	0	0	0	0	0	0	0	0	0	0	0	0	0	0	0	0	0	0	0	0	0	0	0	0	0	0	0	0	0	0	0
Otu33383	0	0	0	0	0	0	0	0	0	0.0001218	0	0	0	0	0	0	0	0.0001615	0	0	0	0	0	0	0	0	0	0	0	0	0	0	0	0	0	0	0	0	0	0	0	0	0	0	0	0	0	0	0
Otu8583	0	0	0	0	0	0	0	0	0	0.0001218	0	0	0	0	0	0	0	0	0	0	0	0	0	0.0001576	0	0	0	0	0	0	0	0	0	0	0	0	0	0	0	0.0001272	0	0	0	0	0	0	0	0	0
Otu27042	0	0	0	0	0	0	0	0	0	0.0001218	0	0	0	0	0	0	0	0	0	0	0	0	0	0	0	0	0	0	0	0	0	0	0	0	0	0	0	0	0	0	0	0	0	0.0001012	0	0	0	0	0
Otu5383	0	0	0	0	0	0	0	0	0	0.0001218	0	0	0	0	0	0	0	0	0	0	0	0	0.0001289	0	0	0	0	0	0	0	0	0	0	0	0	0	0	0	0	0	0	0	0	0	0	0	0.0001073	0	0
Otu6471	0	0	0	0	0	0	0	0	0	0.0001218	0	0	0	0	0	0	0	0	0	0	0	0	0	0	0	0	0	0	0	9.28e-05	0	0	0	0	0	0	0	0	0	0	0	0	0	0	0	0	5.365e-05	7.644e-05	0
Otu21002	0	0	0	0	0	0	0	0	0	0.0001218	0	0	0	0	0	0	0	0	0	0	0	0	0	0	0	0	0	0	0	0	0	0	0	0	0	0	0	0	0	0	0	0	0	0	0	0	0	0	0
Otu2100	0	0	0	0	0	0	0	0	0	0.0001218	0	0	0	0	0	0	0	0	0	0	0	0	0	0	0	0	0	0	0	0	0	0	0	0	7.663e-05	0	0	0	0	0	0	0	8.851e-05	0	0	0	0	7.644e-05	0
Otu8550	0	0	0	0	0	0	0	0	0	0.0001218	0	0	0	0	0	0	0	0.0001615	0	0	0	0	0	0	0	0	0	0	0	0	0	0	0	0	0	0	0	0	0	0	0	0	0	0	0	0	0	0	0
Otu12603	0	0	0	0	0	0	0	0	0	0.0001218	0	0	0	0	0	0	0	0	0	0	0.000205	0	0	0	0	0	0	0	0	0	0	0	0	0	0	0	0	0	0	0	0	0	0	0	0	0	0	0	0
Otu20714	0	0	0	0	0	0	0	0	0	0.0001218	0	0	0	0	0	0	0.0001605	0	0	0	0	0	0	0	0	0	0	0	0	0	0	0	0	0	0	7.838e-05	0	0	0	0	0	0	0	0	0	0	0	0	0
Otu19837	0	0	0	0	0	0	0	0	0	0.0001218	0	0	0	0	0	0	0	0	0	0	0	0	0	0	0	0	0	0	0	0	0	0	0	0	0	0	0	0	0	0	0	0	0	0	0	0	0	0	9.288e-05
Otu3993	0	0	0	0	0	0	0	0	0	0	0.0001073	0	0	0	0	0	0	0	0	0.0001736	0	0	0	0	0	0	0	9.887e-05	0	0	0	0	0	0	0	0	0	0	0	0	0	0	0	0	9.462e-05	0	0	0	0
Otu2836	0	0	0	0	0	0	0	0	0	0	0.0001073	0	0	0	0	0	0	0	0	0	0	0	0	0	0	0	0	9.887e-05	0	0	0	0	0	0	0	0	0	0	0	0	0	0	0	0	0	0	0	0	0
Otu32802	0	0	0	0	0	0	0	0	0	0	0.0001073	0	0	0	0	0	0	0	0	0	0	0	0	0	0	0	0	0	0	0	0	0	8.909e-05	0	0	0	0	0	0	0	0	0	0	0	0	0	0	0	0
Otu11404	0	0	0	0	0	0	0	0	0	0	0.0001073	0.0001033	0.0001082	0	0	0	0	0	0	0	0	0	0	0	0	0	0	0	0	0	0	0	0	0	0	0	0	0	0	0	0	0	0	0	0	0	0	0	0
Otu20759	0	0	0	0	0	0	0	0	0	0	0.0001073	0.0001033	0	0	0	0	0	0	0	0	0	0	0	0	0	0	0	0	0	0	0	0	0	0	0	7.838e-05	0	0	0	0	0	0	0	0	0	0	0	0	0
Otu26962	0	0	0	0	0	0	0	0	0	0	0.0001073	0	0	0	0	0	0	0	0	0	0	0	0	0	0	0	0	0	0	0	0	0	0	0	0	0	0	0	0	0	0	0	0	0	0	0	0	0	0
Otu7647	0	0	0	0	0	0	0	0	0	0	0.0001073	0	0	0	0	0	0	0.0001615	0	0	0	0	0	0	0	0	0	9.887e-05	0	0	7.421e-05	0.0001826	8.909e-05	8.565e-05	0.0001533	0	0.0001259	0	0	0	0	0	8.851e-05	0.0001012	9.462e-05	9.959e-05	0	7.644e-05	9.288e-05
Otu16554	0	0	0	0	0	0	0	0	0	0	0.0001073	0	0	0	0	0	0	0	0	0	0	0	0	0	0	0	6.988e-05	0	0	0	0	0	0	0	0	0	0	0	0	0	0	0	0	0	0	0	0	0	0
Otu5940	0	0	0	0	0	0	0	0	0	0	0.0001073	0	0	0	0.0001517	0	0	0	0	0	0	0	0	0	0	0	0	0	0	0	0	0	0	0	0	0	0	0	0	0	0	0	0	0	0	0	0	0	0
Otu33435	0	0	0	0	0	0	0	0	0	0	0.0001073	0	0	0	0	0	0	0	0	0	0	0	0	0	0	0	6.988e-05	0	0	0	0	0	0	0	0	0	0	0	0	0	0	0	0	0	0	0	0	0	0
Otu8954	0	0	0	0	0	0	0	0	0	0	0.0001073	0	0	0	0	0	0	0	0	0	0	0	0	0	0	0	0	0	0	0	0	0	0	0	0	0	0	0	0	0	0	0	0	0	0	0	0	0	0
Otu8937	0	0	0	0	0	0	0	0	0	0	0.0001073	0	0	0	0	0	0	0	0	0	0.000205	0	0	0	0	0	0	0	0	0	0	0	0	0	0	0	0	0	0	0	0	0	0	0	0	0	0	0	0
Otu16037	0	0	0	0	0	0	0	0	0	0	0.0001073	0	0	0	0	0	0	0	0	0	0	0.0001821	0	0	0	0	0	0	0	0	0	0	0	0	0	0	0	0	0	0	0	0	0	0	0	0	0	0	0
Otu5860	0	0	0	0	0	0	0	0	0	0	0.0001073	0	0	0	0	0	0.0003209	0	0	0	0	0	0	0	0	0.0001772	0	0	0	0	0	0	0	0	0	0.0001568	0	0	0	0	0	0	0.000177	0.0001012	0	0	0	0	0
Otu31500	0	0	0	0	0	0	0	0	0	0	0.0001073	0	0	0	0.0003034	0	0.0001605	0	0	0	0.000205	0.0001821	0	0	0	0	0	9.887e-05	0	0	0	0	0	0	0	0	0	0	0	0	0	0	0	0	0	0	0	0	0
Otu33457	0	0	0	0	0	0	0	0	0	0	0.0001073	0.0001033	0	0	0	0	0.0001605	0	0	0	0	0	0	0	0	0	0	9.887e-05	0	9.28e-05	0	0	0	0	7.663e-05	0	0	0	0	0	0	0	0	0	0	0	0	0	0
Otu4765	0	0	0	0	0	0	0	0	0	0	0.0001073	0	0	0	0	0.0002395	0	0	0	0.0001736	0	0	0	0	0	0	6.988e-05	0	0	0	0	0	8.909e-05	8.565e-05	0.0001533	7.838e-05	0	0	0	0	0	0	0.000177	0.0002024	0	0	0	0	0
Otu8773	0	0	0	0	0	0	0	0	0	0	0.0001073	0	0	0	0	0	0	0	0	0	0	0	0	0	0	0	0	0	0	0	0	0	0	0	0	0	6.294e-05	0	0	0	0	0	0	0	0	0	0	0	0
Otu22949	0	0	0	0	0	0	0	0	0	0	0.0001073	0	0	0	0	0	0	0	0	0	0	0	0	0	0	0	0	0	0	9.28e-05	0	0	8.909e-05	0	0	0	0	0	0	0	0	0	0	0	0	0	0	0	0
Otu12914	0	0	0	0	0	0	0	0	0	0	0	0.0001033	0	0	0	0	0	0	0	0	0	0	0	0	0	0	0	0	0	0	0	0	0	0	0	7.838e-05	0	0	0	0	0	0	0	0	0	0	0	0	0
Otu4311	0	0	0	0	0	0	0	0	0	0	0	0.0002065	0	0	0	0	0	0	0	0	0	0	0	0.0001576	0	0	0	0	0	0	0	0	0	0	0	0	0	0	0	0	0	0	0	0	0	0	0	0	0
Otu18416	0	0	0	0	0	0	0	0	0	0	0	0.0001033	0	0	0	0	0	0	0	0	0	0	0	0	0	0	0	0	0	0	0	0	0	0	0	0	0	0	0	0	0	0	0	0	9.462e-05	0	0	0	0
Otu14095	0	0	0	0	0	0	0	0	0	0	0	0.0001033	0	0	0	0	0	0	0	0	0	0	0	0	0	0	0	0	0	0	0	0	0	0	0	0	0	0	0	0	0	0	0	0	0	0	5.365e-05	0	0
Otu26652	0	0	0	0	0	0	0	0	0	0	0	0.0001033	0	0	0	0	0	0	0	0.0001736	0	0	0	0	0	0	0	0	0	0	0	0	0	0	0	0	0	0	0	0	0	0	0	0	0	0	0	0	0
Otu1973	0	0	0	0	0	0	0	0	0	0	0	0.0001033	0	0	0	0	0	0	0	0	0	0	0	0	0	0	0	0	0	0	0	0	0	0	0	0	0	0	0	0	0	0	0	0	0	0	5.365e-05	0	0
Otu33594	0	0	0	0	0	0	0	0	0	0	0	0.0001033	0	0	0	0	0	0	0	0	0	0	0	0	0	0	0	0	0	0	0	0	0	0	0	0	0	0	0	0	0	0	0	0	9.462e-05	0	0	0	0
Otu23861	0	0	0	0	0	0	0	0	0	0	0	0.0001033	0	0	0	0	0.0001605	0	0	0	0	0	0	0	0	0	0	0	0	0	0	0	0	0	0	0	0	0	0	0	0	0	0	0	0	0	0	0	9.288e-05
Otu8775	0	0	0	0	0	0	0	0	0	0	0	0.0001033	0	0	0	0	0	0	0	0	0	0	0	0	0	0	0	0	0	0	0	0	0	0	0	0	0	0	0	0	0	0	0	0	0	0	0	7.644e-05	0
Otu23863	0	0	0	0	0	0	0	0	0	0	0	0.0001033	0	0	0	0	0	0	0	0.0001736	0	0	0	0	0	0	0	0	0	0	0	0	0	0	0	0	0	0	0	0	0	0	0	0	0	0	0	0	0
Otu11403	0	0	0	0	0	0	0	0	0	0	0	0.0002065	0	0	0	0	0	0	0	0	0	0	0	0	0	0	0	0	0	0	0	0	0	0	0	0	0	0	0	0	0	0	0	0	0	0	0	0	0
Otu4596	0	0	0	0	0	0	0	0	0	0	0	0.0001033	0	0	0	0	0	0	0	0	0	0	0	0	0	0	0	9.887e-05	0	0	0	0	0	8.565e-05	0	0	0	0	0	0	0	0	0	0	0	0	0	7.644e-05	0
Otu1911	0	0	0	0	0	0	0	0	0	0	0	0.0001033	0	0	0	0	0	0	0	0	0	0.0001821	0	0	0	0	0	0.0001977	0	0	0	0	0	8.565e-05	0	0	0	0	0.0001004	0	0	0	0	0	0	9.959e-05	5.365e-05	0	0
Otu8787	0	0	0	0	0	0	0	0	0	0	0	0.0002065	0	0	0	0	0	0	0	0	0	0	0	0	0	0	6.988e-05	0	0	0	0	0	0	0	0	0	0	0	0	0	0	0	0	0	0	0	0	0	0
Otu9511	0	0	0	0	0	0	0	0	0	0	0	0.0001033	0	0	0	0	0	0	0	0	0.000205	0	0	0	0	0	0	0	0	0	0	0	8.909e-05	0	0	0	0	0	0	0	0	0	0	0	0	0	0	0	0
Otu30706	0	0	0	0	0	0	0	0	0	0	0	0.0001033	0	0	0	0	0	0	0	0	0	0	0	0	0	0	0	9.887e-05	0	0	0	0	0	0	0	0	0	0	0	0	0	0	0	0	0	0	0	0	0
Otu33623	0	0	0	0	0	0	0	0	0	0	0	0.0001033	0	0	0	0	0	0	0	0	0	0	0	0	0	0	6.988e-05	0	0	0	0	0	0	0	0	0	0	0	0	0	0	0	0	0	0	9.959e-05	0	0	0
Otu22682	0	0	0	0	0	0	0	0	0	0	0	0	0.0001082	0	0	0	0	0	0	0	0	0	0	0	0	0	0	0	0	0	0	0	0	8.565e-05	0	0	0	0	0	0	0	0	0	0	0	0	0	0	0
Otu24606	0	0	0	0	0	0	0	0	0	0	0	0	0.0001082	0	0	0	0	0	0	0	0	0.0001821	0.0001289	0	0	0	0	0	0	0	0	0	0	0	0	0	0	0	0	0	0	0	0	0	0	0	0	0	0
Otu28609	0	0	0	0	0	0	0	0	0	0	0	0	0.0001082	0	0	0	0	0	0	0	0	0	0	0	0	0	6.988e-05	0	0	0	0	0	0	0	0	0	0	0	0	0	0	8.617e-05	0	0	0	0	0	0	0
Otu19406	0	0	0	0	0	0	0	0	0	0	0	0	0.0001082	0	0	0	0	0	0	0	0	0	0	0	0	0	0	0	0	0	0	0	8.909e-05	0	0	0	0	0	0	0	0	0	0	0	0	0	0	0	0
Otu29347	0	0	0	0	0	0	0	0	0	0	0	0	0.0001082	0	0	0	0	0	0	0	0	0	0	0	0	0	0	0	0	0	0	0	0	0	0	0	0	0	0	0	0	0	0	0	0	0	0	0	9.288e-05
Otu9903	0	0	0	0	0	0	0	0	0	0	0	0	0.0001082	0	0	0	0.0001605	0	0	0	0	0	0	0	0	0	0	0	0	0	0	0	0	0	0	0	0	0	0	0	0	0	0	0.0001012	0	0	0	0	0
Otu33564	0	0	0	0	0	0	0	0	0	0	0	0	0.0001082	0	0	0	0	0	0	0	0	0	0	0	0	0	0	0	0	0	0	0	0	0	0	0	0	0	0	0	0	0	0	0	0	0	0.0001073	0	0
Otu9913	0	0	0	0	0	0	0	0	0	0	0	0	0.0001082	0	0	0	0	0	0	0	0	0	0	0	0	0	0	0	0	0	0	0	0	0	0	0	0	0	0	0	0	0	8.851e-05	0	0	0	0	0	0
Otu11323	0	0	0	0	0	0	0	0	0	0	0	0	0.0001082	0	0	0	0	0	0	0	0	0	0.0001289	0	0	0	0	0	0	0	0	0	0	0	0	0	0	0	0	0	0	0	0	0	0	0	0	0	0
Otu26714	0	0	0	0	0	0	0	0	0	0	0	0	0.0001082	0.0001106	0	0	0	0	0	0	0.000205	0	0	0	0	0	0	0	0	0	0	0	0	0	0	0	0	0	0	0	0	0	0	0	0	0	0	0	0
Otu13801	0	0	0	0	0	0	0	0	0	0	0	0	0	0.0001106	0	0	0	0	0	0	0	0	0	0	0	0	0	0	0	0	0	0	0	0	0	0	0	0	0	0	0	0	0	0	0	0	0.0001073	0	0
Otu13799	0	0	0	0	0	0	0	0	0	0	0	0	0	0.0001106	0	0	0	0	0	0	0	0	0	0	0	0	0	0	0	0	0	0	0	8.565e-05	0	0	0	0	0	0	0	0	0	0	0	0	0	0	0
Otu29083	0	0	0	0	0	0	0	0	0	0	0	0	0	0.0001106	0	0	0	0	0	0	0	0	0	0	0	0	0	0	0	0	0	0	0	0	0	7.838e-05	0	0	0	0	0	0	0	0	0	0	0	0	9.288e-05
Otu5952	0	0	0	0	0	0	0	0	0	0	0	0	0	0.0001106	0	0	0	0	0	0	0	0	0	0	0	0	0	0	0	0	0	0	0	0	0	0	0	0	0	0	0	0	0	0	0	0	0	7.644e-05	0
Otu32816	0	0	0	0	0	0	0	0	0	0	0	0	0	0	0.0001517	0	0	0	0	0	0	0	0	0	0	0	0	0	0	0	0	0	0	8.565e-05	0	0	0	0	0	0	0	0	0	0	0	0	0	0	0
Otu2480	0	0	0	0	0	0	0	0	0	0	0	0	0	0	0.0001517	0	0	0	0	0	0	0	0	0	0	0	6.988e-05	0	0	0	0	0	0	8.565e-05	0	0	0	0	0	0	0	0	0	0	0	9.959e-05	0	0	0
Otu15712	0	0	0	0	0	0	0	0	0	0	0	0	0	0	0.0001517	0	0	0	0	0	0	0	0	0	0	0	0	0	0	0	0	0	0	0	0	7.838e-05	0	0	0	0	0	0	0	0	0	0	0	0	0
Otu2101	0	0	0	0	0	0	0	0	0	0	0	0	0	0	0	0.0002395	0	0	0	0	0	0	0.0001289	0	0	0	0	0	0	0	0	0	0	8.565e-05	0	0	0	0	0	0	0	0	8.851e-05	0.0001012	0	0	5.365e-05	0	0
Otu15599	0	0	0	0	0	0	0	0	0	0	0	0	0	0	0	0.0002395	0	0	0	0	0	0	0	0	0	0	0	0	0	0	0	0	0	0	0	0	0	0	0	0	0	0	0	0	9.462e-05	0	0	0	0
Otu10039	0	0	0	0	0	0	0	0	0	0	0	0	0	0	0	0.0002395	0	0	0	0	0.000205	0	0	0	0	0	0	0	0	0	0	0	0	0	0	0	0	0	0	0	0	0	0	0	0	0	0	0	0
Otu1817	0	0	0	0	0	0	0	0	0	0	0	0	0	0	0	0	0.0001605	0	0	0	0	0	0	0	0	0	0	0	0	0	0	0	0	8.565e-05	0	0	0	0	0	0	0	0	0	0	0	0	5.365e-05	0	0
Otu29750	0	0	0	0	0	0	0	0	0	0	0	0	0	0	0	0	0.0001605	0	0	0	0	0	0	0	0	0	0	0	0	0	0	0	0	0	0	0	0	0	0	0	0	0	0	0	0	0	0	0	0
Otu1545	0	0	0	0	0	0	0	0	0	0	0	0	0	0	0	0	0.0001605	0	0	0.0001736	0	0	0	0	0	0.0001772	0	0	0	0	0	0	0	0	7.663e-05	0	0	0	0	0.0002543	0	0	8.851e-05	0	0.0001892	9.959e-05	5.365e-05	7.644e-05	0
Otu15056	0	0	0	0	0	0	0	0	0	0	0	0	0	0	0	0	0.0001605	0	0	0	0.000205	0	0	0	0	0	0	0	0	0	0	0	0	0	0	0	0	0	0	0	0	0	0	0	0	0	5.365e-05	0	0
Otu11009	0	0	0	0	0	0	0	0	0	0	0	0	0	0	0	0	0.0001605	0	0	0	0	0	0	0	0	0	0	0	0	0	0	0	0	0	0	0	0	0	0	0.0001272	0	0	0	0	0	0	0	0	0
Otu2434	0	0	0	0	0	0	0	0	0	0	0	0	0	0	0	0	0.0001605	0	0	0.0001736	0	0	0	0	0	0	0	0	0	0	0	0	0	0	0	0	0	0	0	0	0	0	0	0.0001012	0	0	0	0	0
Otu21766	0	0	0	0	0	0	0	0	0	0	0	0	0	0	0	0	0.0001605	0	0	0	0	0	0	0	0	0	0	9.887e-05	0	0	0	0	0	0	0	0	0	0	0	0	0	0	0	0	0	0	0	0	0
Otu10996	0	0	0	0	0	0	0	0	0	0	0	0	0	0	0	0	0.0001605	0	0	0	0	0	0	0	0	0	0	0	0	0	0	0	0	0	0	0	0	0	0	0	0	0	0	0	0	9.959e-05	0	0	0
Otu20535	0	0	0	0	0	0	0	0	0	0	0	0	0	0	0	0	0.0001605	0	0	0	0	0	0	0	0	0	0	0	0	0	0	0	0	0	0	0	0	0	0.0001004	0	0	0	0	0	0	0	0	0	0
Otu2075	0	0	0	0	0	0	0	0	0	0	0	0	0	0	0	0	0.0003209	0	0	0	0	0	0.0001289	0.0001576	0	0	0	9.887e-05	0	0	0	0	0	0	0	0	0	0	0	0	0	0	8.851e-05	0.0001012	0.0001892	0	5.365e-05	0	0
Otu13945	0	0	0	0	0	0	0	0	0	0	0	0	0	0	0	0	0.0001605	0	0	0	0	0	0	0	0	0	0	0	0	0	0	0	0	0	0	0	0	0	0	0	0	0	0	0	0	0	0	0	0
Otu19143	0	0	0	0	0	0	0	0	0	0	0	0	0	0	0	0	0.0001605	0	0	0	0	0	0.0001289	0	0	0	0	0	0	0	0	0	0	0	0	0	0	0	0	0	0	0	0	0.0001012	0	0	5.365e-05	0	0
Otu13846	0	0	0	0	0	0	0	0	0	0	0	0	0	0	0	0	0.0001605	0.0001615	0	0	0	0	0	0	0	0	0	0	0	0	0	0	0	0	0	0	0	0	0	0	0	8.617e-05	0	0	0	0	0	0	0
Otu1871	0	0	0	0	0	0	0	0	0	0	0	0	0	0	0	0	0.0001605	0	0	0	0	0	0	0	0	0	0	0	0	0	0	0	0	0	0	0	0	0	0	0	0	0	0	0	0	0	5.365e-05	0	0
Otu13898	0	0	0	0	0	0	0	0	0	0	0	0	0	0	0	0	0.0001605	0.0001615	0	0	0	0	0	0	0	0	0	0	0	0	0	0	0	0	0	0	0	0	0	0	0	0	0	0	0	0	0	0	0
Otu3010	0	0	0	0	0	0	0	0	0	0	0	0	0	0	0	0	0	0.0001615	0	0	0	0.0001821	0	0	0	0	0	0	0	0	0	0	0	0	0	0	0	0	0	0	0	0	0	0	0	0	0	0	0
Otu5431	0	0	0	0	0	0	0	0	0	0	0	0	0	0	0	0	0	0.0001615	0	0	0	0	0	0	0	0	0	0	0	0	0	0	0	0	0	0	0	0	0	0	0	0	0	0	9.462e-05	0	0	0	0
Otu15463	0	0	0	0	0	0	0	0	0	0	0	0	0	0	0	0	0	0.0001615	0	0	0	0	0	0	0	0	0	0	0	0	0	0	0	0	0	0	0	0	0	0	0	0	8.851e-05	0	0	0	0	7.644e-05	0
Otu2448	0	0	0	0	0	0	0	0	0	0	0	0	0	0	0	0	0	0.0001615	0	0	0	0.0001821	0.0002578	0	0	0	0	9.887e-05	0	0	7.421e-05	0	0	8.565e-05	7.663e-05	0	6.294e-05	0	0	0	0	0	0	0	9.462e-05	9.959e-05	0	0	0
Otu22759	0	0	0	0	0	0	0	0	0	0	0	0	0	0	0	0	0	0	0.0005301	0	0.000205	0	0	0	0.0003235	0	6.988e-05	0	0.0002042	0	0	0.0003652	0	0	0	0	0	0	0	0	0	0	0	0	0	0	0	0	0
Otu4114	0	0	0	0	0	0	0	0	0	0	0	0	0	0	0	0	0	0	0.0001767	0	0	0	0	0	0.0001617	0	0	0	0.0002042	0	0	0	0	0	0	0	0	0	0	0	0	0	0	0	0	0	0	0	0
Otu22976	0	0	0	0	0	0	0	0	0	0	0	0	0	0	0	0	0	0	0.0001767	0	0	0	0	0	0	0	0	0	0.0004084	0	0	0.0002739	0	0	0	0	0	0	0	0	0	0	0	0	0	0	0	0	0
Otu13487	0	0	0	0	0	0	0	0	0	0	0	0	0	0	0	0	0	0	0.0001767	0	0	0	0	0	0	0	0	0	0.0002042	0	0	0	0	0	0	0	0	0	0	0	0	0	0	0	0	0	0	0	0
Otu18680	0	0	0	0	0	0	0	0	0	0	0	0	0	0	0	0	0	0	0.0001767	0	0	0	0	0	0	0	0	0	0	0	0	9.129e-05	0	0	0	0	0	0	0	0	0	0	0	0	0	0	0	0	0
Otu3746	0	0	0	0	0	0	0	0	0	0	0	0	0	0	0	0	0	0	0.0001767	0	0	0	0	0	0	0	0	0	0.0006126	0	0	0	0	0	0	0	0	0	0	0	0	0	0	0	0	0	0	0	0
Otu24758	0	0	0	0	0	0	0	0	0	0	0	0	0	0	0	0	0	0	0.0001767	0	0	0	0	0	0.0001617	0	0	0	0	0	0	0	0	0	0	0	0	0	0	0	0	0	0	0	0	0	0	0	0
Otu33237	0	0	0	0	0	0	0	0	0	0	0	0	0	0	0	0	0	0	0.0001767	0	0	0	0	0	0	0	0	0	0.0002042	0	0	0	0	0	0	0	0	0	0	0	0	0	0	0	0	0	0	0	0
Otu12074	0	0	0	0	0	0	0	0	0	0	0	0	0	0	0	0	0	0	0	0.0001736	0	0	0	0	0	0	0	0	0	0	0	0	0	0	0	0	0	0	0	0	0	0	0	0	0	0	0	0	0
Otu4213	0	0	0	0	0	0	0	0	0	0	0	0	0	0	0	0	0	0	0	0.0001736	0	0	0	0	0	0.0001772	0	9.887e-05	0	0	7.421e-05	0	0	0	0	0	0	0	0	0	0	0	0	0	0	0	0	0	0
Otu9451	0	0	0	0	0	0	0	0	0	0	0	0	0	0	0	0	0	0	0	0.0001736	0	0	0	0	0	0	0	0	0	0	0	0	0	0	0	0	0	0	0	0	0	0	0	0	0	0	5.365e-05	0	0
Otu9446	0	0	0	0	0	0	0	0	0	0	0	0	0	0	0	0	0	0	0	0.0001736	0	0	0.0001289	0	0	0	0	0	0	0	0	0	0	0	0	0	0	0	0	0	0	0	0	0	0	0	0	0	0
Otu13561	0	0	0	0	0	0	0	0	0	0	0	0	0	0	0	0	0	0	0	0.0001736	0	0	0	0	0	0	0	0	0	0	0	0	0	0	0	0	0	0	0	0	0	0	0	0	0	0	0	0	0
Otu20247	0	0	0	0	0	0	0	0	0	0	0	0	0	0	0	0	0	0	0	0.0001736	0	0	0	0	0	0	0	9.887e-05	0	0	0	0	0	0	0	0	0	0	0	0	0	0	0	0	0	0	0	0	0
Otu5361	0	0	0	0	0	0	0	0	0	0	0	0	0	0	0	0	0	0	0	0.0001736	0	0	0	0.0001576	0	0	0	0	0	0	0	0	0	0	0	0	0	0	0	0	0	0	0	0	9.462e-05	0	0	0	0
Otu8105	0	0	0	0	0	0	0	0	0	0	0	0	0	0	0	0	0	0	0	0.0001736	0	0	0	0	0	0	0	0	0	0	0	0	0	0	0	7.838e-05	0	0	0	0	0	0	0	0	0	0	0	0	0
Otu25706	0	0	0	0	0	0	0	0	0	0	0	0	0	0	0	0	0	0	0	0.0001736	0	0	0	0	0	0	0	0	0	0	0	0	0	0	0	0	0	0	0	0	0	0	0	0.0001012	0	0	0	0	0
Otu4212	0	0	0	0	0	0	0	0	0	0	0	0	0	0	0	0	0	0	0	0.0001736	0	0	0	0	0	0	0	0	0	0	7.421e-05	0	0	0	0	0	0	0	0.0001004	0	0	0	8.851e-05	0	0	0	0	0	9.288e-05
Otu3090	0	0	0	0	0	0	0	0	0	0	0	0	0	0	0	0	0	0	0	0.0001736	0	0	0	0	0	0	0	0	0	0	0	0	8.909e-05	0	0	0	0	0	0	0	0	0	0	0	0	0	0	0	0
Otu5655	0	0	0	0	0	0	0	0	0	0	0	0	0	0	0	0	0	0	0	0.0001736	0	0	0	0	0	0	0	0	0	0	0	0	0	0	0	0	0	0	0	0	0	0	8.851e-05	0	0	0	0	0	0
Otu3178	0	0	0	0	0	0	0	0	0	0	0	0	0	0	0	0	0	0	0	0.0001736	0	0	0	0	0	0	0	0	0	0	0	0	0	0	0	0	0	0	0	0	0	0	0	0	0	0	5.365e-05	0	0
Otu3169	0	0	0	0	0	0	0	0	0	0	0	0	0	0	0	0	0	0	0	0.0001736	0	0	0	0	0	0	0	0	0	0	0	0	0	0	0	0	0	0	0	0	0	0	8.851e-05	0	0	0	0	0	0
Otu3193	0	0	0	0	0	0	0	0	0	0	0	0	0	0	0	0	0	0	0	0	0.000205	0	0	0	0	0	0	0	0	0	0	0	0	0	7.663e-05	0	0	0	0	0	0	0	0	0	0	0	0	0	0
Otu22334	0	0	0	0	0	0	0	0	0	0	0	0	0	0	0	0	0	0	0	0	0.000205	0	0	0	0	0	0	0	0	0	0	0	0	0	0	0	0	0	0	0	0	0	0	0	0	0	0	0	0
Otu21902	0	0	0	0	0	0	0	0	0	0	0	0	0	0	0	0	0	0	0	0	0.000205	0	0	0	0	0	0	0	0	0	0	0	0	0	0	0	0	0	0	0	0	0	8.851e-05	0	0	0	0	0	0
Otu2982	0	0	0	0	0	0	0	0	0	0	0	0	0	0	0	0	0	0	0	0	0.000205	0	0	0	0	0	0.0001398	0	0	0	0	0	0	0	0	0	0	0	0	0	0	0	0	0	0	0	0	0	0
Otu30703	0	0	0	0	0	0	0	0	0	0	0	0	0	0	0	0	0	0	0	0	0.000205	0	0	0	0	0	0	0.0002966	0	0	0	0	0	0	0	0	0	0	0	0	0	0	0	0	0	0	0	0	0
Otu3064	0	0	0	0	0	0	0	0	0	0	0	0	0	0	0	0	0	0	0	0	0	0.0001821	0.0001289	0	0	0	0	0	0	0	0	0	0	0	0	0	0	0	0	0	0	0	0	0	0	0	0	0	0
Otu5496	0	0	0	0	0	0	0	0	0	0	0	0	0	0	0	0	0	0	0	0	0	0.0003642	0	0	0	0	0	0	0	0	7.421e-05	0	0	0	0	0	0	0	0	0	0	0	0	0	0	0	0	0	0
Otu30548	0	0	0	0	0	0	0	0	0	0	0	0	0	0	0	0	0	0	0	0	0	0.0001821	0	0	0	0	0	0	0	0	0	0	0	0	7.663e-05	0	0	0	0	0	0	0	8.851e-05	0.0001012	0	0	0	0	0
Otu5509	0	0	0	0	0	0	0	0	0	0	0	0	0	0	0	0	0	0	0	0	0	0.0001821	0	0	0	0	0	0	0	0	7.421e-05	0	0	0	0	0	0	0	0	0	0	0	0	0	0	0	0	0	0
Otu11963	0	0	0	0	0	0	0	0	0	0	0	0	0	0	0	0	0	0	0	0	0	0.0001821	0	0	0	0	0	0	0	0	0	0	0	0	0	0	0	0	0	0	0	0	0	0.0001012	0	0	0	0	0
Otu12324	0	0	0	0	0	0	0	0	0	0	0	0	0	0	0	0	0	0	0	0	0	0.0001821	0	0	0	0	0	0	0	0	0	0	0	0	0	0	0	0	0	0	0	0	0	0	0	0	0	7.644e-05	0
Otu18803	0	0	0	0	0	0	0	0	0	0	0	0	0	0	0	0	0	0	0	0	0	0.0001821	0	0	0	0	0	0	0	0	0	0	0	8.565e-05	0	0	0	0	0	0	0	0	0	0	0	0	0	0	0
Otu22636	0	0	0	0	0	0	0	0	0	0	0	0	0	0	0	0	0	0	0	0	0	0	0.0001289	0	0	0	0	0	0	0	0	0	0	0	0	0	0	0	0	0	0	0	0	0	0	0	0	0	0
Otu1542	0	0	0	0	0	0	0	0	0	0	0	0	0	0	0	0	0	0	0	0	0	0	0.0001289	0	0	0	0	0	0	0	0	0	0	8.565e-05	0	0	0	0	0	0	0	0.0001723	8.851e-05	0	0	9.959e-05	0.0001073	0	0
Otu22625	0	0	0	0	0	0	0	0	0	0	0	0	0	0	0	0	0	0	0	0	0	0	0.0001289	0	0	0	0	0	0	0	0	0	0	0	7.663e-05	0	0	0	0	0	0	0	0	0	0	0	0	0	0
Otu13738	0	0	0	0	0	0	0	0	0	0	0	0	0	0	0	0	0	0	0	0	0	0	0.0001289	0	0	0	0	9.887e-05	0	0	0	0	0	0	0	0	0	0	0	0	0	8.617e-05	0	0	0	0	0	0	0
Otu26430	0	0	0	0	0	0	0	0	0	0	0	0	0	0	0	0	0	0	0	0	0	0	0.0001289	0	0	0	0	0	0	0	0	0	0	0	0	0	0	0	0	0	0	0	0	0	0	0	0	0	0
Otu2117	0	0	0	0	0	0	0	0	0	0	0	0	0	0	0	0	0	0	0	0	0	0	0.0001289	0	0	0	0	0	0	0	0	0	0	0	0	0	0	0	0	0	0	0	8.851e-05	0	0	0	0	0	0
Otu21946	0	0	0	0	0	0	0	0	0	0	0	0	0	0	0	0	0	0	0	0	0	0	0.0001289	0	0	0	0	0	0	0	0	0	8.909e-05	0	0	0	0	0	0	0	0	0	0	0	0	0	0	7.644e-05	0
Otu6557	0	0	0	0	0	0	0	0	0	0	0	0	0	0	0	0	0	0	0	0	0	0	0	0.0001576	0	0	0	0	0	0	0	0	0	0	0	0	0	0	0	0	0	0	0	0	0	0	5.365e-05	0	0
Otu22564	0	0	0	0	0	0	0	0	0	0	0	0	0	0	0	0	0	0	0	0	0	0	0	0.0001576	0	0	0	0	0	0	0	0	0	0	0	0	0	0	0	0	0	8.617e-05	0	0	0	0	0	0	0
Otu30024	0	0	0	0	0	0	0	0	0	0	0	0	0	0	0	0	0	0	0	0	0	0	0	0.0001576	0	0	0	0	0	0	0	0	0	0	7.663e-05	0	0	0	0	0	0	0	0	0	0	0	0	0	9.288e-05
Otu16405	0	0	0	0	0	0	0	0	0	0	0	0	0	0	0	0	0	0	0	0	0	0	0	0	0.0006469	0	0	0	0.0002042	0	0	0	0	0	0	0	0	0	0	0	0	0	0	0	0	0	0	0	0
Otu5079	0	0	0	0	0	0	0	0	0	0	0	0	0	0	0	0	0	0	0	0	0	0	0	0	0.0001617	0	0	0	0.0004084	0	0	0	0	0	0	0	0	0	0	0	0	0	0	0	0	0	0	0	0
Otu3319	0	0	0	0	0	0	0	0	0	0	0	0	0	0	0	0	0	0	0	0	0	0	0	0	0.0001617	0	0	0	0.0002042	0	0	0	0	0	0	0	0	0	0	0	0	0	0	0	0	0	0	0	0
Otu7828	0	0	0	0	0	0	0	0	0	0	0	0	0	0	0	0	0	0	0	0	0	0	0	0	0.0003235	0	0	0	0	0	0	0	0	0	0	0	0	0	0	0	0	0	0	0	0	0	0	0	0
Otu22324	0	0	0	0	0	0	0	0	0	0	0	0	0	0	0	0	0	0	0	0	0	0	0	0	0	0.0001772	0	0	0	9.28e-05	0	0	0	0	0	0	0	0	0	0	0	0	0	0	0	0	0	0	0
Otu2713	0	0	0	0	0	0	0	0	0	0	0	0	0	0	0	0	0	0	0	0	0	0	0	0	0	0.0001772	0	0	0	9.28e-05	0	0	0	0	0	0	0	0	0	0	0	0	0	0	0	0	0	0	0
Otu34030	0	0	0	0	0	0	0	0	0	0	0	0	0	0	0	0	0	0	0	0	0	0	0	0	0	0.0001772	0	0	0	0	0	0	0	0	0	0	0	0	0	0	0	0	0	0	0	0	0	0	9.288e-05
Otu2522	0	0	0	0	0	0	0	0	0	0	0	0	0	0	0	0	0	0	0	0	0	0	0	0	0	0.0001772	6.988e-05	0	0	0	0	0	0	0	0	0	0	0	0	0	0	0	0	0	0	0	0	0	0
Otu11712	0	0	0	0	0	0	0	0	0	0	0	0	0	0	0	0	0	0	0	0	0	0	0	0	0	0.0001772	0	0	0	0	0	0	0	0	7.663e-05	0	0	0	0	0	0	0	0	0	0	0	5.365e-05	0	0
Otu24663	0	0	0	0	0	0	0	0	0	0	0	0	0	0	0	0	0	0	0	0	0	0	0	0	0	0	0.0001398	0	0	0	0	0	0	0	0	0	0	0	0	0	0	0	0	0	0	0	0	0	0
Otu2470	0	0	0	0	0	0	0	0	0	0	0	0	0	0	0	0	0	0	0	0	0	0	0	0	0	0	6.988e-05	0	0	0	0	0	0	0	0	0	0	0	0	0	0	0	0	0	0	0	0	0	0
Otu15208	0	0	0	0	0	0	0	0	0	0	0	0	0	0	0	0	0	0	0	0	0	0	0	0	0	0	6.988e-05	0	0	0	0	0	0	0	0	0	0	0	0	0	0	0	0	0.0001012	0	0	0	7.644e-05	0
Otu33698	0	0	0	0	0	0	0	0	0	0	0	0	0	0	0	0	0	0	0	0	0	0	0	0	0	0	6.988e-05	0	0	0	0	0	0	0	0	0	0	0	0	0	0	0	0	0	9.462e-05	0	0	0	0
Otu6051	0	0	0	0	0	0	0	0	0	0	0	0	0	0	0	0	0	0	0	0	0	0	0	0	0	0	6.988e-05	0	0	0	0	0	0	0	0	0	0	0	0	0	0	0	0	0	0	0	5.365e-05	0	0
Otu2547	0	0	0	0	0	0	0	0	0	0	0	0	0	0	0	0	0	0	0	0	0	0	0	0	0	0	6.988e-05	0	0	0	0	0	0	8.565e-05	0	0	0	0	0	0	0	0	0	0	0	0	0	0	0
Otu31506	0	0	0	0	0	0	0	0	0	0	0	0	0	0	0	0	0	0	0	0	0	0	0	0	0	0	6.988e-05	0	0	0	0	0	0	0	0	0	0	0	0	0	0	0	0	0	0	0	0	7.644e-05	0
Otu24364	0	0	0	0	0	0	0	0	0	0	0	0	0	0	0	0	0	0	0	0	0	0	0	0	0	0	6.988e-05	0	0	0	0	0	0	0	0	7.838e-05	0	0	0	0	0	0	0	0	0	0	0	0	9.288e-05
Otu1806	0	0	0	0	0	0	0	0	0	0	0	0	0	0	0	0	0	0	0	0	0	0	0	0	0	0	6.988e-05	0	0	0	0	0	0	0	7.663e-05	7.838e-05	0	0	0	0	0	0	0	0	0	0	0	0	9.288e-05
Otu17783	0	0	0	0	0	0	0	0	0	0	0	0	0	0	0	0	0	0	0	0	0	0	0	0	0	0	6.988e-05	0	0	0	0	0	0	0	0	0	0	0	0	0	0	0	0	0	0	0	0	0	0
Otu17228	0	0	0	0	0	0	0	0	0	0	0	0	0	0	0	0	0	0	0	0	0	0	0	0	0	0	0	9.887e-05	0	0	0	0	0	0	0	0	0	0	0	0	0	0	0	0	0	0	5.365e-05	0	0
Otu2112	0	0	0	0	0	0	0	0	0	0	0	0	0	0	0	0	0	0	0	0	0	0	0	0	0	0	0	9.887e-05	0	0	0	0	0	0	7.663e-05	0	0	0	0	0	0	0	8.851e-05	0	0	0	0	0	0
Otu32947	0	0	0	0	0	0	0	0	0	0	0	0	0	0	0	0	0	0	0	0	0	0	0	0	0	0	0	9.887e-05	0	0	0	0	0	0	0	0	0	0	0	0	0	0	8.851e-05	0	0	0	0	0	0
Otu16884	0	0	0	0	0	0	0	0	0	0	0	0	0	0	0	0	0	0	0	0	0	0	0	0	0	0	0	9.887e-05	0	0	0	0	0	0	7.663e-05	0	0	0	0	0	0	0	0	0	0	0	0	0	0
Otu2025	0	0	0	0	0	0	0	0	0	0	0	0	0	0	0	0	0	0	0	0	0	0	0	0	0	0	0	9.887e-05	0	0	0	0	0	0	0	0	0	0	0.0001004	0	0	0	0	0	0	9.959e-05	0	0	0
Otu22266	0	0	0	0	0	0	0	0	0	0	0	0	0	0	0	0	0	0	0	0	0	0	0	0	0	0	0	9.887e-05	0	0	0	0	0	0	0	0	0	0	0	0	0	0	0	0	0	0	0	0	0
Otu30749	0	0	0	0	0	0	0	0	0	0	0	0	0	0	0	0	0	0	0	0	0	0	0	0	0	0	0	0	0.0004084	0	0	0	0	0	0	0	0	0	0	0	0	0	0	0	0	0	0	0	0
Otu20932	0	0	0	0	0	0	0	0	0	0	0	0	0	0	0	0	0	0	0	0	0	0	0	0	0	0	0	0	0	9.28e-05	0	0	0	0	0	0	0	0	0	0	0	0	0	0	0	0	0	7.644e-05	0
Otu2337	0	0	0	0	0	0	0	0	0	0	0	0	0	0	0	0	0	0	0	0	0	0	0	0	0	0	0	0	0	9.28e-05	0	0	0	0	0	0	0	0	0	0	0	0	0	0	9.462e-05	0	0	0	0
Otu8102	0	0	0	0	0	0	0	0	0	0	0	0	0	0	0	0	0	0	0	0	0	0	0	0	0	0	0	0	0	0	7.421e-05	0	0	0	0	0	6.294e-05	0	0	0	0	0	0	0	0	0	0	7.644e-05	0
Otu19231	0	0	0	0	0	0	0	0	0	0	0	0	0	0	0	0	0	0	0	0	0	0	0	0	0	0	0	0	0	0	7.421e-05	0	0	0	0	0	0	0	0	0	0	0	8.851e-05	0	0	0	0	0	0
Otu7648	0	0	0	0	0	0	0	0	0	0	0	0	0	0	0	0	0	0	0	0	0	0	0	0	0	0	0	0	0	0	7.421e-05	0	0	0	0	0	0	0	0	0	0	0	0	0	0	0	0	0	0
Otu16739	0	0	0	0	0	0	0	0	0	0	0	0	0	0	0	0	0	0	0	0	0	0	0	0	0	0	0	0	0	0	7.421e-05	0	0	0	7.663e-05	7.838e-05	0	0	0	0	0	0	0	0	0	0	0	0	0
Otu21973	0	0	0	0	0	0	0	0	0	0	0	0	0	0	0	0	0	0	0	0	0	0	0	0	0	0	0	0	0	0	0	0.0001826	0	0	0	0	0	0	0	0	0	0	0	0	0	0	0	0	0
Otu7610	0	0	0	0	0	0	0	0	0	0	0	0	0	0	0	0	0	0	0	0	0	0	0	0	0	0	0	0	0	0	0	0.0001826	0	0	0	0	0	0	0	0	0	0	0	0	0	0	0	0	0
Otu22950	0	0	0	0	0	0	0	0	0	0	0	0	0	0	0	0	0	0	0	0	0	0	0	0	0	0	0	0	0	0	0	0.0001826	0	0	0	0	0	0	0	0	0	0	0	0	0	0	0	0	0
Otu23502	0	0	0	0	0	0	0	0	0	0	0	0	0	0	0	0	0	0	0	0	0	0	0	0	0	0	0	0	0	0	0	0	0.0001782	0	0	0	0	0	0	0	0	0	0	0	0	0	0	0	0
Otu6587	0	0	0	0	0	0	0	0	0	0	0	0	0	0	0	0	0	0	0	0	0	0	0	0	0	0	0	0	0	0	0	0	8.909e-05	0	0	0	0	0	0	0	0	0	0	0	0	0	0	0	0
Otu3492	0	0	0	0	0	0	0	0	0	0	0	0	0	0	0	0	0	0	0	0	0	0	0	0	0	0	0	0	0	0	0	0	8.909e-05	0	0	0	0	0	0	0	0	0	8.851e-05	0	0	0	0	0	0
Otu18194	0	0	0	0	0	0	0	0	0	0	0	0	0	0	0	0	0	0	0	0	0	0	0	0	0	0	0	0	0	0	0	0	8.909e-05	0	0	0	0	0	0	0.0001272	0	0	0	0	0	0	0	0	0
Otu27521	0	0	0	0	0	0	0	0	0	0	0	0	0	0	0	0	0	0	0	0	0	0	0	0	0	0	0	0	0	0	0	0	8.909e-05	0	0	0	0	0	0	0	0	0	0	0	0	0	0	0	0
Otu3803	0	0	0	0	0	0	0	0	0	0	0	0	0	0	0	0	0	0	0	0	0	0	0	0	0	0	0	0	0	0	0	0	8.909e-05	0	0	0	0	0	0	0	0	0	0	0	0	0	0	0	0
Otu19258	0	0	0	0	0	0	0	0	0	0	0	0	0	0	0	0	0	0	0	0	0	0	0	0	0	0	0	0	0	0	0	0	8.909e-05	0	0	0	6.294e-05	0	0	0	0	0	0	0	0	0	0	0	0
Otu14305	0	0	0	0	0	0	0	0	0	0	0	0	0	0	0	0	0	0	0	0	0	0	0	0	0	0	0	0	0	0	0	0	8.909e-05	0	0	0	0	0	0	0	0	0	0	0	9.462e-05	0	0	0	0
Otu32654	0	0	0	0	0	0	0	0	0	0	0	0	0	0	0	0	0	0	0	0	0	0	0	0	0	0	0	0	0	0	0	0	0	8.565e-05	7.663e-05	0	0	0	0	0	0	0	0	0	0	0	0	0	0
Otu30684	0	0	0	0	0	0	0	0	0	0	0	0	0	0	0	0	0	0	0	0	0	0	0	0	0	0	0	0	0	0	0	0	0	0.0001713	0	0	0	0	0	0	0	0	0	0	0	0	0	0	0
Otu18779	0	0	0	0	0	0	0	0	0	0	0	0	0	0	0	0	0	0	0	0	0	0	0	0	0	0	0	0	0	0	0	0	0	8.565e-05	0	0	0	0	0	0	0	0	0	0	0	0	0	0	0
Otu14450	0	0	0	0	0	0	0	0	0	0	0	0	0	0	0	0	0	0	0	0	0	0	0	0	0	0	0	0	0	0	0	0	0	8.565e-05	0	0	0	0	0	0	0	0	0	0	0	0	5.365e-05	0	0
Otu17151	0	0	0	0	0	0	0	0	0	0	0	0	0	0	0	0	0	0	0	0	0	0	0	0	0	0	0	0	0	0	0	0	0	8.565e-05	0	0	0	0	0	0	0	0	0	0	0	0	5.365e-05	0	0
Otu32063	0	0	0	0	0	0	0	0	0	0	0	0	0	0	0	0	0	0	0	0	0	0	0	0	0	0	0	0	0	0	0	0	0	8.565e-05	0	0	0	0	0	0	0	0	0	0	0	0	0	0	0
Otu17029	0	0	0	0	0	0	0	0	0	0	0	0	0	0	0	0	0	0	0	0	0	0	0	0	0	0	0	0	0	0	0	0	0	8.565e-05	0	0	0	0	0	0	0	0	0	0	0	0	0	0	0
Otu16737	0	0	0	0	0	0	0	0	0	0	0	0	0	0	0	0	0	0	0	0	0	0	0	0	0	0	0	0	0	0	0	0	0	8.565e-05	0	0	0	0	0	0	0	0	0	0	0	9.959e-05	0	0	0
Otu27334	0	0	0	0	0	0	0	0	0	0	0	0	0	0	0	0	0	0	0	0	0	0	0	0	0	0	0	0	0	0	0	0	0	8.565e-05	0	0	0	0	0.0001004	0	0	0	0	0	0	0	0	0	0
Otu3694	0	0	0	0	0	0	0	0	0	0	0	0	0	0	0	0	0	0	0	0	0	0	0	0	0	0	0	0	0	0	0	0	0	8.565e-05	0	0	0	0	0	0	0	0	0	0	0	0	0	0	0
Otu20700	0	0	0	0	0	0	0	0	0	0	0	0	0	0	0	0	0	0	0	0	0	0	0	0	0	0	0	0	0	0	0	0	0	0	7.663e-05	0	0	0	0	0	0	0	8.851e-05	0.0001012	0	0	0	0	0
Otu3738	0	0	0	0	0	0	0	0	0	0	0	0	0	0	0	0	0	0	0	0	0	0	0	0	0	0	0	0	0	0	0	0	0	0	7.663e-05	0	0	0	0	0	0	0	0	0	0	9.959e-05	0	0	0
Otu22022	0	0	0	0	0	0	0	0	0	0	0	0	0	0	0	0	0	0	0	0	0	0	0	0	0	0	0	0	0	0	0	0	0	0	7.663e-05	0	0	0	0	0	0	0	0	0	0	0	0	0	0
Otu2309	0	0	0	0	0	0	0	0	0	0	0	0	0	0	0	0	0	0	0	0	0	0	0	0	0	0	0	0	0	0	0	0	0	0	7.663e-05	0	0	0	0	0	0	0	0	0	9.462e-05	0	0	0	0
Otu1337	0	0	0	0	0	0	0	0	0	0	0	0	0	0	0	0	0	0	0	0	0	0	0	0	0	0	0	0	0	0	0	0	0	0	7.663e-05	0	0	0	0	0	0	0	0	0	0	0	0	0	0
Otu1119	0	0	0	0	0	0	0	0	0	0	0	0	0	0	0	0	0	0	0	0	0	0	0	0	0	0	0	0	0	0	0	0	0	0	7.663e-05	0	0	0	0	0	0	0	0	0	0	0	0	0	0
Otu16994	0	0	0	0	0	0	0	0	0	0	0	0	0	0	0	0	0	0	0	0	0	0	0	0	0	0	0	0	0	0	0	0	0	0	7.663e-05	0	0	0	0	0	0	0	0	0	0	0	0	0	0
Otu24887	0	0	0	0	0	0	0	0	0	0	0	0	0	0	0	0	0	0	0	0	0	0	0	0	0	0	0	0	0	0	0	0	0	0	0	7.838e-05	0	0	0	0	0	0	0	0	0	0	5.365e-05	7.644e-05	0
Otu8410	0	0	0	0	0	0	0	0	0	0	0	0	0	0	0	0	0	0	0	0	0	0	0	0	0	0	0	0	0	0	0	0	0	0	0	7.838e-05	0	0	0	0	0	0	0	0	0	0	0	0	0
Otu1365	0	0	0	0	0	0	0	0	0	0	0	0	0	0	0	0	0	0	0	0	0	0	0	0	0	0	0	0	0	0	0	0	0	0	0	0	6.294e-05	0	0	0	0	0	0	0	0	0	0	0	0
Otu15535	0	0	0	0	0	0	0	0	0	0	0	0	0	0	0	0	0	0	0	0	0	0	0	0	0	0	0	0	0	0	0	0	0	0	0	0	6.294e-05	0	0	0	0	0	0	0	9.462e-05	0	0	0	0
Otu27376	0	0	0	0	0	0	0	0	0	0	0	0	0	0	0	0	0	0	0	0	0	0	0	0	0	0	0	0	0	0	0	0	0	0	0	0	0	0	0.0001004	0	0	0	0	0	0	0	0	0	0
Otu20794	0	0	0	0	0	0	0	0	0	0	0	0	0	0	0	0	0	0	0	0	0	0	0	0	0	0	0	0	0	0	0	0	0	0	0	0	0	0	0.0001004	0	0	0	0	0	0	9.959e-05	0	0	0
Otu19334	0	0	0	0	0	0	0	0	0	0	0	0	0	0	0	0	0	0	0	0	0	0	0	0	0	0	0	0	0	0	0	0	0	0	0	0	0	0	0.0001004	0	0	0	0	0	0	0	0	0	9.288e-05
Otu17323	0	0	0	0	0	0	0	0	0	0	0	0	0	0	0	0	0	0	0	0	0	0	0	0	0	0	0	0	0	0	0	0	0	0	0	0	0	0	0	0	0	8.617e-05	0	0	0	0	0	0	9.288e-05
Otu11784	0	0	0	0	0	0	0	0	0	0	0	0	0	0	0	0	0	0	0	0	0	0	0	0	0	0	0	0	0	0	0	0	0	0	0	0	0	0	0	0	0	0	8.851e-05	0	9.462e-05	0	0	0	0
Otu18283	0	0	0	0	0	0	0	0	0	0	0	0	0	0	0	0	0	0	0	0	0	0	0	0	0	0	0	0	0	0	0	0	0	0	0	0	0	0	0	0	0	0	0.000177	0	0	0	0	0	0
Otu6210	0	0	0	0	0	0	0	0	0	0	0	0	0	0	0	0	0	0	0	0	0	0	0	0	0	0	0	0	0	0	0	0	0	0	0	0	0	0	0	0	0	0	8.851e-05	0	0	0	0	0	0
Otu6217	0	0	0	0	0	0	0	0	0	0	0	0	0	0	0	0	0	0	0	0	0	0	0	0	0	0	0	0	0	0	0	0	0	0	0	0	0	0	0	0	0	0	8.851e-05	0	0	0	0	0	0
Otu27277	0	0	0	0	0	0	0	0	0	0	0	0	0	0	0	0	0	0	0	0	0	0	0	0	0	0	0	0	0	0	0	0	0	0	0	0	0	0	0	0	0	0	8.851e-05	0	9.462e-05	0	0	0	0
Otu6668	0	0	0	0	0	0	0	0	0	0	0	0	0	0	0	0	0	0	0	0	0	0	0	0	0	0	0	0	0	0	0	0	0	0	0	0	0	0	0	0	0	0	8.851e-05	0	0	9.959e-05	0	7.644e-05	0.0001858
Otu18278	0	0	0	0	0	0	0	0	0	0	0	0	0	0	0	0	0	0	0	0	0	0	0	0	0	0	0	0	0	0	0	0	0	0	0	0	0	0	0	0	0	0	0	0.0001012	0	0	0	0	0
Otu11976	0	0	0	0	0	0	0	0	0	0	0	0	0	0	0	0	0	0	0	0	0	0	0	0	0	0	0	0	0	0	0	0	0	0	0	0	0	0	0	0	0	0	0	0.0002024	0	0	0	0	0
Otu14530	0	0	0	0	0	0	0	0	0	0	0	0	0	0	0	0	0	0	0	0	0	0	0	0	0	0	0	0	0	0	0	0	0	0	0	0	0	0	0	0	0	0	0	0.0001012	0	0.0001992	0	0	0
Otu14893	0	0	0	0	0	0	0	0	0	0	0	0	0	0	0	0	0	0	0	0	0	0	0	0	0	0	0	0	0	0	0	0	0	0	0	0	0	0	0	0	0	0	0	0.0001012	0	0	0	0	0
Otu2288	0	0	0	0	0	0	0	0	0	0	0	0	0	0	0	0	0	0	0	0	0	0	0	0	0	0	0	0	0	0	0	0	0	0	0	0	0	0	0	0	0	0	0	0.0001012	0	9.959e-05	0	0	0
Otu2258	0	0	0	0	0	0	0	0	0	0	0	0	0	0	0	0	0	0	0	0	0	0	0	0	0	0	0	0	0	0	0	0	0	0	0	0	0	0	0	0	0	0	0	0.0001012	0	0	0	0	0
Otu2266	0	0	0	0	0	0	0	0	0	0	0	0	0	0	0	0	0	0	0	0	0	0	0	0	0	0	0	0	0	0	0	0	0	0	0	0	0	0	0	0	0	0	0	0.0001012	0	0	0	0	0
Otu17370	0	0	0	0	0	0	0	0	0	0	0	0	0	0	0	0	0	0	0	0	0	0	0	0	0	0	0	0	0	0	0	0	0	0	0	0	0	0	0	0	0	0	0	0	9.462e-05	0	0	7.644e-05	0
Otu15827	0	0	0	0	0	0	0	0	0	0	0	0	0	0	0	0	0	0	0	0	0	0	0	0	0	0	0	0	0	0	0	0	0	0	0	0	0	0	0	0	0	0	0	0	9.462e-05	0	0	0	0
Otu17231	0	0	0	0	0	0	0	0	0	0	0	0	0	0	0	0	0	0	0	0	0	0	0	0	0	0	0	0	0	0	0	0	0	0	0	0	0	0	0	0	0	0	0	0	9.462e-05	0	5.365e-05	0	0
Otu15783	0	0	0	0	0	0	0	0	0	0	0	0	0	0	0	0	0	0	0	0	0	0	0	0	0	0	0	0	0	0	0	0	0	0	0	0	0	0	0	0	0	0	0	0	9.462e-05	0	0	0	0
Otu1736	0	0	0	0	0	0	0	0	0	0	0	0	0	0	0	0	0	0	0	0	0	0	0	0	0	0	0	0	0	0	0	0	0	0	0	0	0	0	0	0	0	0	0	0	0.0001892	0	0	0	0
Otu1565	0	0	0	0	0	0	0	0	0	0	0	0	0	0	0	0	0	0	0	0	0	0	0	0	0	0	0	0	0	0	0	0	0	0	0	0	0	0	0	0	0	0	0	0	0	9.959e-05	0	0	9.288e-05
Otu21110	0	0	0	0	0	0	0	0	0	0	0	0	0	0	0	0	0	0	0	0	0	0	0	0	0	0	0	0	0	0	0	0	0	0	0	0	0	0	0	0	0	0	0	0	0	0.0001992	0	0	0
Otu32283	0	0	0	0	0	0	0	0	0	0	0	0	0	0	0	0	0	0	0	0	0	0	0	0	0	0	0	0	0	0	0	0	0	0	0	0	0	0	0	0	0	0	0	0	0	0.0001992	0	0	0
Otu1928	0	0	0	0	0	0	0	0	0	0	0	0	0	0	0	0	0	0	0	0	0	0	0	0	0	0	0	0	0	0	0	0	0	0	0	0	0	0	0	0	0	0	0	0	0	0	0.0001073	0	0
Otu14041	0	0	0	0	0	0	0	0	0	0	0	0	0	0	0	0	0	0	0	0	0	0	0	0	0	0	0	0	0	0	0	0	0	0	0	0	0	0	0	0	0	0	0	0	0	0	5.365e-05	7.644e-05	0
Otu30213	0	0	0	0	0	0	0	0	0	0	0	0	0	0	0	0	0	0	0	0	0	0	0	0	0	0	0	0	0	0	0	0	0	0	0	0	0	0	0	0	0	0	0	0	0	0	0.0001073	0	0
Otu14643	0	0	0	0	0	0	0	0	0	0	0	0	0	0	0	0	0	0	0	0	0	0	0	0	0	0	0	0	0	0	0	0	0	0	0	0	0	0	0	0	0	0	0	0	0	0	5.365e-05	0	0
Otu1792	0	0	0	0	0	0	0	0	0	0	0	0	0	0	0	0	0	0	0	0	0	0	0	0	0	0	0	0	0	0	0	0	0	0	0	0	0	0	0	0	0	0	0	0	0	0	0.0001073	0	0
Otu11624	0	0	0	0	0	0	0	0	0	0	0	0	0	0	0	0	0	0	0	0	0	0	0	0	0	0	0	0	0	0	0	0	0	0	0	0	0	0	0	0	0	0	0	0	0	0	0	0.0001529	0
Otu12397	0	0	0	0	0	0	0	0	0	0	0	0	0	0	0	0	0	0	0	0	0	0	0	0	0	0	0	0	0	0	0	0	0	0	0	0	0	0	0	0	0	0	0	0	0	0	0	7.644e-05	0
Otu16114	0	0	0	0	0	0	0	0	0	0	0	0	0	0	0	0	0	0	0	0	0	0	0	0	0	0	0	0	0	0	0	0	0	0	0	0	0	0	0	0	0	0	0	0	0	0	0	7.644e-05	0
Otu29337	0	0	0	0	0	0	0	0	0	0	0	0	0	0	0	0	0	0	0	0	0	0	0	0	0	0	0	0	0	0	0	0	0	0	0	0	0	0	0	0	0	0	0	0	0	0	0	0	0.0001858
Otu21066	0	0	0	0	0	0	0	0	0	0	0	0	0	0	0	0	0	0	0	0	0	0	0	0	0	0	0	0	0	0	0	0	0	0	0	0	0	0	0	0	0	0	0	0	0	0	0	0	9.288e-05
Otu29009	0	0	0	0	0	0	0	0	0	0	0	0	0	0	0	0	0	0	0	0	0	0	0	0	0	0	0	0	0	0	0	0	0	0	0	0	0	0	0	0	0	0	0	0	0	0	0	0	0
Otu14614	0	0	0	0	0	0	0	0	0	0	0	0	0	0	0	0	0	0	0	0	0	0	0	0	0	0	0	0	0	0	0	0	0	0	0	0	0	0	0	0	0	0	0	0	0	0	0	0	0
Otu6035	0	0	0	0	0	0	0	0	0	0	0	0	0	0	0	0	0	0	0	0	0	0	0	0	0	0	0	0	0	0	0	0	0	0	0	0	0	0	0	0	0	0	0	0	0	0	0	0	0
Otu6062	0	0	0	0	0	0	0	0	0	0	0	0	0	0	0	0	0	0	0	0	0	0	0	0	0	0	0	0	0	0	0	0	0	0	0	0	0	0	0	0	0	0	0	0	0	0	0	0	0
Otu179	0	0	0	0	0	0	0	0	0	0	0	0	0	0	0	0	0	0	0	0	0	0	0	0	0	0	0	0	0	0	0	0	0	0	0	0	0	0	0	0	0	0	0	0	0	0	0	0	0
Otu14959	0	0	0	0	0	0	0	0	0	0	0	0	0	0	0	0	0	0	0	0	0	0	0	0	0	0	0	0	0	0	0	0	0	0	0	0	0	0	0	0	0	0	0	0	0	0	0	0	0
Otu1760	0	0	0	0.0002524	0	0.0004462	0.0001645	0	0	0	0.0001073	0	0	0	0.0001517	0	0	0	0	0	0	0	0	0	0	0	0	0.0001977	0	9.28e-05	0.0001484	0	0	0.0001713	0	0.0002351	0	0	0.0001004	0	0	8.617e-05	0	0	9.462e-05	0	5.365e-05	0	0.0001858
Otu20090	0	0	0	0	0	0	0	0	0	0	0	0.0001033	0	0	0	0	0	0	0	0	0	0	0	0	0	0	6.988e-05	0	0	0	0	0	0	0	0	0	0	0	0	0	0	0	0	0	0	0	0	0	0
Otu14779	0	9.909e-05	0	0	0	0	0	0	0	0	0	0	0	0	0	0	0	0	0	0	0	0	0.0001289	0	0	0	0	0	0	0	0	0	0	0	0	0	0	0	0	0	0	0	0	0	0	0	0	0	0
Otu17468	0	0	0	0.0001262	0	0	0	0	0	0	0	0	0	0	0	0	0.0001605	0	0	0	0.000205	0	0	0	0	0	0	0	0	0	0	0	0	0	0	0	0	0	0	0	0	0	0	0	0	0	0	0	0
Otu18322	0	0	0	0	0	0	0	0	0	0.0001218	0	0	0	0	0	0	0	0	0	0	0	0	0	0	0	0	0	0	0	0	0	0	8.909e-05	0	0	0	0	0	0	0	0	0	0	0.0001012	0	0	0	0	0
Otu12563	0	0	0	0	0	0	0	0	0	0	0.0001073	0.0001033	0	0	0	0	0	0	0	0	0	0	0	0	0	0	0	0	0	0	0	0	0	0	0	0	0	0	0	0	0	0	0	0	0	0	0	0	0
Otu9462	0	0	0	0	0	0	0	0	0	0	0	0	0	0	0	0	0	0	0	0.0001736	0	0	0	0	0	0	0	0	0	0	0	0	0	0	0	0	0	0	0	0	0	0	0	0.0001012	0	0	0	0	0
Otu2087	0	0	0.0001249	0.0001262	0.0002019	0	0	0.0003172	0	0	0	0.0002065	0	0	0	0	0	0	0	0	0.000205	0	0	0.0001576	0	0.0001772	0	0	0	0	0	0.0001826	0	0	7.663e-05	0	6.294e-05	0	0	0.0002543	0	8.617e-05	0.0002655	0.0001012	0.0001892	0	0	0.0001529	0
Otu3411	0.000185	9.909e-05	0	0.0001262	0.0002019	0.0002231	0	0	0	0.0001218	0	0.0001033	0	0	0	0	0.0003209	0	0	0.0001736	0	0	0	0.0003152	0	0	0	0	0	0	0	0	0	8.565e-05	0	0	6.294e-05	0	0	0	0	0	0	0	9.462e-05	9.959e-05	0	0.0001529	9.288e-05
Otu861	0.0002774	0	0	0	0	0	0	0	0.0001359	0.0001218	0	0	0.0004326	0.0002211	0.0001517	0	0	0.0001615	0	0.0001736	0	0	0.0001289	0	0	0	6.988e-05	0	0	9.28e-05	7.421e-05	0	0.0001782	0.0001713	7.663e-05	0.0001568	6.294e-05	0	0	0.0001272	0	0.0001723	0.000177	0	0.0003785	9.959e-05	0	7.644e-05	0
Otu5693	0	9.909e-05	0	0	0.0002019	0	0	0	0	0	0	0	0	0	0	0	0	0	0	0	0	0	0.0001289	0	0	0	0	0	0	0	0	0	0	0	0	0	0	0	0	0	0	0	0	0	9.462e-05	0	0	0	0
Otu3531	0	0	0	0	0	0	0	0	0	0	0	0	0.0001082	0	0	0	0	0	0	0	0	0	0	0	0	0	0	0	0	0	0	0	8.909e-05	0	0	0	0	0	0	0	0	0	0	0	0	0	0	0	0
Otu13948	0	0	0	0	0	0	0	0	0	0	0	0	0	0	0	0	0.0003209	0	0	0	0	0	0	0	0	0	0	0	0	0	0	0	0	8.565e-05	0	0	0	0	0	0	0	0	0	0	0	0	0	0	0
Otu2242	0	0	0	0	0	0	0	0	0	0	0	0	0	0	0	0	0	0	0	0	0	0	0	0	0	0	0	0	0	9.28e-05	0	0	0	0	0	0	0	0	0	0	0	0	0	0.0001012	0	0	0	0	0
Otu4545	0	0	0	0	0	0	0	0	0	0	0	0.0001033	0	0	0	0	0	0	0	0	0	0	0	0	0	0	0	0	0	0	0	0	0	0	0	0	0	0	0	0	0	0	0	0	9.462e-05	0	0	0	0
Otu3831	0	0	0	0	0	0	0	0	0	0	0	0	0	0	0	0.0004789	0	0	0	0	0	0	0	0	0	0	0	0	0	9.28e-05	0	0.0001826	0	8.565e-05	0	7.838e-05	0	0.0001413	0	0	0	0	0	0.0001012	0	0	0	0	0
Otu24044	0	0	0	0	0	0.0001116	0	0	0	0	0	0	0	0	0	0	0	0	0	0.0001736	0	0	0	0	0	0	0	0	0	0	0	0	0	0	0	0	0	0	0	0	0	0	0	0	0	0	0	0	0
Otu8344	0.000185	0	0	0	0	0	0	0	0	0	0.0001073	0.0001033	0.0001082	0	0	0	0	0	0	0	0	0.0001821	0.0002578	0	0	0	0	0	0	0	0	0	0.0002673	0	0	0	0	0	0	0	0	8.617e-05	0	0	9.462e-05	9.959e-05	0	0	0
Otu4566	9.248e-05	0	0	0	0	0	0	0	0	0	0	0.0001033	0	0	0	0	0	0	0	0	0	0	0	0	0	0	0	0	0	0	0	0	0	0	0	0	0	0	0	0	0	0	0	0	0	0	0	0	0
Otu1393	9.248e-05	0.0002973	0	0	0	0.0001116	0	0	0	0	0	0	0	0	0.0001517	0	0	0.0001615	0	0	0	0	0	0.0001576	0	0	0	9.887e-05	0	0.0001856	0.0007421	0	0	8.565e-05	0	0	6.294e-05	0	0.0001004	0	0	0.0001723	0	0.0001012	0.0001892	0	5.365e-05	7.644e-05	0
Otu672	9.248e-05	0	0	0.0001262	0	0.0001116	0	0	0	0.0002435	0	0	0	0	0	0	0	0	0	0	0	0	0	0.0003152	0	0	6.988e-05	0	0	0.0001856	0	9.129e-05	0.0001782	0	7.663e-05	0	0.0001259	0.0001413	0.0001004	0.0001272	0	8.617e-05	0	0.0001012	0	9.959e-05	5.365e-05	0	0
Otu3815	0	9.909e-05	0.0002498	0	0	0	0.0001645	0	0.0001359	0	0	0	0.0001082	0	0.0001517	0	0.0001605	0	0	0.0001736	0	0	0	0	0	0.0001772	0	0	0	0	0	0	8.909e-05	0.0001713	7.663e-05	0	0	0.0001413	0	0	0	0	0	0.0001012	0	0	5.365e-05	0	0.0001858
Otu8116	0	9.909e-05	0	0.0001262	0	0	0	0	0	0.0001218	0	0.0002065	0	0.0003317	0	0	0	0	0	0	0.000205	0	0.0001289	0	0	0	0	0	0	0	7.421e-05	0	0	0	0	0.0004703	0	0.0001413	0	0.0001272	0	0	0	0	0.0001892	0.0002988	0.0001609	0.0003057	0
Otu6823	0	0.0001982	0	0	0	0	0	0	0	0	0	0	0	0	0	0	0	0	0	0	0	0	0	0	0	0	0	0	0	0	0	0	0	0	0	0	0	0	0	0	0	0	0	0	0	0	0	0	0
Otu703	0	9.909e-05	0	0	0	0	0	0	0	0	0	0	0	0	0	0	0	0	0	0	0	0	0	0	0	0	0	0	0	0	0	0	0	0	0	0	0	0.0001413	0	0	0	0	0	0	0	0	0	0	0
Otu25295	0	0	0.0002498	0.0001262	0	0	0.0001645	0	0	0	0	0	0	0	0	0	0	0	0	0	0	0	0	0	0	0	0	0	0	0	0	0	0	0	0	0	0	0	0	0	0	0	0	0	0	0	0	7.644e-05	0
Otu9099	0	0	0.0001249	0	0	0	0	0	0	0	0	0	0	0	0	0	0.0001605	0	0	0	0	0	0	0	0	0	6.988e-05	0	0	0	0	0	0	0	0	0	0	0	0	0	0	0	0	0.0001012	9.462e-05	0	0.0001073	0	0
Otu2918	0	0	0.0001249	0	0	0	0	0	0.0001359	0	0	0.0001033	0	0	0	0	0	0	0	0	0	0	0	0	0	0	6.988e-05	0	0	0	0	0	0	0	0	0	0	0	0	0	0	8.617e-05	8.851e-05	0.0001012	0	0	0	7.644e-05	0
Otu15869	0	0	0	0.0001262	0	0	0	0	0	0	0	0	0	0	0	0	0	0	0	0	0	0	0.0001289	0	0	0	0	0	0	0	0	0	0	0	0	0	0	0	0	0	0	0	0	0	0	0	0	0	9.288e-05
Otu1247	0	0	0	0.0001262	0	0	0	0	0.0001359	0	0	0	0	0	0	0	0	0	0	0	0	0	0	0	0	0	0	0	0	0	0	0	0	0	7.663e-05	0	0	0	0	0	0	0	0	0	0	0	0	0	0
Otu1266	0	0	0	0.0002524	0.0002019	0	0	0	0.0001359	0.0001218	0.0001073	0.0001033	0	0	0	0.0002395	0.0001605	0.0001615	0	0	0	0.0001821	0.0002578	0	0	0.0007088	0	9.887e-05	0	0.0001856	0.0001484	9.129e-05	8.909e-05	0.0001713	0.0001533	7.838e-05	0	0	0.0001004	0.0001272	0	8.617e-05	8.851e-05	0.0001012	0.0002838	0.0003984	5.365e-05	0	0
Otu12998	0	0	0	0	0.0002019	0	0	0	0	0.0001218	0	0	0	0	0	0	0	0	0	0	0	0	0	0	0	0	0	0	0	0	0	0	0	8.565e-05	0	0	0	0	0	0	0	0	0	0	0	0	0	0	0
Otu9843	0	0	0	0	0.0002019	0	0	0	0	0	0	0	0	0.0001106	0	0	0	0	0	0	0	0	0	0	0	0	0	0	0	0	0	0	0	0	0	0	0	0	0	0	0	0	0	0.0002024	0	0	0	0	0
Otu10122	0	0	0	0	0	0.0001116	0	0	0	0	0	0	0	0	0	0	0	0.0001615	0	0	0	0	0	0	0	0	0	0	0	0	0	0	0	0	0	0	0	0	0	0	0	0	0	0	0	0	0	0	0
Otu9315	0	0	0	0	0	0.0001116	0	0	0	0.0001218	0	0	0.0001082	0.0001106	0	0	0	0	0	0	0	0	0	0	0	0.0001772	0	0	0	0	0	0	0	0	0	0	0	0	0	0	0	0	0	0.0001012	0	0	0	0	0
Otu22697	0	0	0	0	0	0.0001116	0	0	0	0	0	0	0	0.0001106	0	0	0	0	0	0	0	0	0	0	0	0	0	0	0	0	0	0	8.909e-05	0	0	0	0	0	0	0	0	0	0	0	0	9.959e-05	0	0	0
Otu24163	0	0	0	0	0	0	0.0001645	0	0	0	0	0	0	0	0	0	0	0	0	0	0	0	0	0	0	0	0	0	0	0	0	0	0	0	0	0	0	0	0	0	0	0	0	0	0	0	0	0	0
Otu722	0	0	0	0	0	0	0.0001645	0	0	0	0	0.0001033	0	0	0	0.0007184	0	0.000323	0	0	0	0	0	0	0	0.0001772	0.0002096	0	0	0	0	0	0	8.565e-05	7.663e-05	7.838e-05	0	0.0001413	0.0001004	0	0	0.0001723	0	0.0002024	0	9.959e-05	0	0	9.288e-05
Otu23138	0	0	0	0	0	0	0	0.0001586	0	0	0	0	0	0	0	0	0	0	0	0	0	0	0	0	0.0001617	0	0	0	0.0002042	0	0	0	0	0	0	0	0	0	0	0	0	0	0	0	0	0	0	0	0
Otu2691	0	0	0	0	0	0	0	0.0001586	0	0	0	0	0	0	0	0	0	0	0	0	0	0	0	0	0.0001617	0	0	0	0.0002042	0	0	0	0	0	0	0	0	0	0	0	0	0	0	0	0	0	0	0	0
Otu7682	0	0	0	0	0	0	0	0.0001586	0	0	0	0	0	0	0	0	0	0	0	0	0	0	0	0	0	0	0	0	0	0	0	0.0001826	0	0	0	0	0	0	0	0	0	0	0	0	0	0	0	0	0
Otu20501	0	0	0	0	0	0	0	0	0	0.0001218	0	0	0	0	0	0	0	0	0	0	0	0	0	0	0	0	0	0	0	0	0	0	0	0	0	0	0	0	0	0	0	0.0001723	0	0	0	0	0	0	0
Otu11280	0	0	0	0	0	0	0	0	0	0.0001218	0	0	0.0002163	0	0	0	0.0001605	0.0001615	0	0	0	0.0001821	0	0	0	0	0	0	0	0	0	0	0	0	0	0	0	0	0	0	0	0	0	0	0	9.959e-05	0	0	0
Otu21862	0	0	0	0	0	0	0	0	0	0	0.0001073	0	0	0	0	0	0	0	0	0.0001736	0	0	0	0	0	0	0	0	0	0	0	0	0	0	0	0	0	0	0	0	0	0	0	0	0	0	0	0	0
Otu1317	0	0	0	0	0	0	0	0	0	0	0.0001073	0	0	0	0	0	0	0	0	0	0	0	0	0	0	0	0	0	0	0	0	0	0	0	7.663e-05	0	0	0	0	0	0	0	0	0	0	0	0	0	0
Otu4526	0	0	0	0	0	0	0	0	0	0	0	0.0002065	0	0	0	0	0	0	0	0	0	0	0	0	0	0	0	0	0	0	0	0	0	0	0	0	0	0	0	0	0	0	0	0	0	0	0	0	0
Otu22818	0	0	0	0	0	0	0	0	0	0	0	0	0.0002163	0	0.0001517	0	0.0003209	0	0	0	0	0	0	0	0	0	0	0	0	0	0	0	0	8.565e-05	0	0	0	0	0	0	0	0.0001723	0	0	9.462e-05	9.959e-05	0	0	0
Otu13855	0	0	0	0	0	0	0	0	0	0	0	0	0	0	0	0	0	0.000323	0	0	0	0	0	0	0	0	0	0	0	0	0	0	0	0	0	0.0002351	0	0	0.0001004	0	0	0	0	0.0001012	0	0	0	7.644e-05	0
Otu6278	0	0	0	0	0	0	0	0	0	0	0	0	0	0	0	0	0	0	0	0	0	0.0001821	0.0001289	0	0	0	0	0	0	0	0	0	0	0	0.0001533	0	0	0	0	0.0001272	0	0	0	0	0	0	5.365e-05	0	0
Otu936	0	0	0	0	0	0	0	0	0	0	0	0	0	0	0	0	0	0	0	0	0	0	0.0001289	0	0	0	0	0.0001977	0	0	0	0	0	8.565e-05	7.663e-05	0	0	0	0	0	0	0	0	0	0	0	0	0	0
Otu7889	0	0	0	0	0	0	0	0	0	0	0	0	0	0	0	0	0	0	0	0	0	0	0	0	0	0.0001772	0	0	0	0	0	0	0	0	0	0	0	0	0	0	0	0	0	0	0	0	0	0	0
Otu6249	0	0	0	0	0	0	0	0	0	0	0	0	0	0	0	0	0	0	0	0	0	0	0	0	0	0.0001772	0	0	0	0	0	0	0	0	0	0	0	0	0	0	0	0	0	0	0	0	0	0	0
Otu30524	0	0	0	0	0	0	0	0	0	0	0	0	0	0	0	0	0	0	0	0	0	0	0	0	0	0	6.988e-05	0	0	0	0	0	0	0	0	0	0	0	0	0	0	0	0	0.0001012	0	0	0	0	0
Otu24374	0	0	0	0	0	0	0	0	0	0	0	0	0	0	0	0	0	0	0	0	0	0	0	0	0	0	0	0	0	9.28e-05	0	0	0	0	0	0	0	0	0	0	0	0	0.000177	0	0	0	0	0	0
Otu30532	0	0	0	0	0	0	0	0	0	0	0	0	0	0	0	0	0	0	0	0	0	0	0	0	0	0	0	0	0	0	0	0	0	0	0	0	0	0	0	0	0	0	0	0	0	0	0	7.644e-05	0
Otu27764	0	0	0	0	0	0	0	0	0	0	0	0	0	0	0	0	0	0	0	0	0	0	0	0	0	0	0	0	0	0	0	0	0	0	0	0	0	0	0	0	0	0	0	0	0	0	0	0	0.0001858
Otu15939	0	0	0	0	0	0	0	0	0	0	0	0	0	0	0	0	0	0	0	0	0	0	0	0.0001576	0	0	0	0	0	0	0	0	0	0	0	0	0	0	0	0	0	0	0	0	0	0	0	0.0002293	0
Otu867	9.248e-05	0	0.0001249	0.0001262	0.0002019	0.0001116	0.0003291	0	0	0	0	0	0	0	0.0001517	0	0	0	0	0.0001736	0	0	0	0	0	0	0	9.887e-05	0	0	0.0001484	0	0	0.0001713	0	0	0	0	0	0	0	0	0	0.0002024	0	0	0	0	0
Otu2404	0	0	0	0	0	0	0	0	0	0	0	0	0	0	0	0	0	0	0	0	0	0	0	0	0	0	0	9.887e-05	0	0	0	0	0	0	0	0	0	0	0	0	0	0	0	0	9.462e-05	0	0	0	0
Otu22900	0	0	0	0	0	0	0	0.0001586	0	0	0	0	0	0	0	0	0	0	0	0	0	0	0	0	0.0001617	0	0	0	0.0002042	0	0	0	0	0	0	0	0	0	0	0	0	0	0	0	0	0	0	0	0
Otu525	0.0004624	0.0004954	0.0002498	0.0003785	0.001212	0.0007809	0.0008226	0	0.0002718	0.0006088	0.0004291	0.0004131	0.0004326	0.0001106	0.0004552	0	0.0004814	0.000323	0	0.0003472	0.000205	0	0.0007735	0.0004728	0	0	0.0001398	0.0008899	0	0.0006496	0.0003711	0	0.0003564	0.0003426	0.0005364	0.0004703	0.0004406	0	0.0005018	0.0002543	0	0.0003447	0.0002655	0.001012	0.001041	0.0001992	0.0003219	0.0003822	0.0005573
Otu1819	9.248e-05	0.0002973	0	0.0002524	0.0004039	0.0002231	0	0.0001586	0.0001359	0	0.0001073	0.0001033	0.0001082	0.0001106	0	0.0002395	0.0003209	0.0001615	0	0	0	0	0	0	0	0.0001772	6.988e-05	9.887e-05	0	0	0.0001484	0.0001826	8.909e-05	0	0.0001533	0	0.0001259	0	0	0.0001272	0	0	8.851e-05	0.0003037	0.0002838	9.959e-05	0.0001073	0.0001529	0
Otu121	0.0004624	0.0002973	0.001249	0.0006309	0.0004039	0.0003347	0.0008226	0	0.0001359	0.001583	0.0004291	0.0002065	0.0009734	0.001548	0.0007586	0.0004789	0.0001605	0.000323	0	0.0001736	0.000205	0.0003642	0.0003867	0.001418	0	0	0.0001398	9.887e-05	0	0.0005568	0.0002968	0	0.0005346	0.0004283	0.0003065	0.0001568	0.0003777	0.0001413	0.0007025	0.0005086	0	0.0003447	0.0008851	0.0006073	0.00123	0.0008963	0.0001609	0.0001529	0.0004644
Otu635	0.0004624	0.0004954	0.0001249	0.0002524	0.0002019	0.0003347	0.0001645	0.0001586	0.0004078	0.001096	0.0002146	0.0001033	0.0007571	0.0005528	0.0003034	0	0.0009628	0.0006461	0	0.0001736	0	0.0009104	0.0001289	0.0006304	0	0.0008861	0.0001398	0.0002966	0	0.0003712	0.0003711	0	0.0005346	0	0.0006897	0	0.0003147	0.0002826	0.0003011	0.0001272	0	0.0004308	0.000354	0.0004049	0.0006623	0.0003984	0.0001073	0.0002293	0.0003715
Otu1361	0.000185	9.909e-05	0	0.0001262	0	0	0	0	0	0	0	0	0	0	0	0	0	0	0	0	0	0	0	0	0	0.0001772	0	9.887e-05	0	0	7.421e-05	0	0	8.565e-05	0	0	6.294e-05	0	0	0	0	0	0	0	0.0001892	0	5.365e-05	0	9.288e-05
Otu1291	0.000185	0	0	0	0	0	0	0	0	0	0	0	0.0001082	0	0	0	0	0	0	0.0001736	0	0	0	0.0001576	0	0	0	9.887e-05	0	0	7.421e-05	0	0	0	0.0001533	0	6.294e-05	0	0.0001004	0	0	0	0	0	9.462e-05	9.959e-05	5.365e-05	0	0
Otu17905	9.248e-05	0	0	0	0	0	0	0	0	0	0	0	0	0	0	0	0	0	0	0	0	0	0	0	0	0	0	0	0	0	0	0	0	0	0	0	0	0	0	0	0	0	0	0	0	0	0	0	0
Otu3726	0	9.909e-05	0	0	0	0.0001116	0	0	0	0	0	0	0	0	0	0	0.0001605	0	0	0	0	0	0	0	0	0	0	0	0	0	0	0	8.909e-05	8.565e-05	0	0	0	0	0	0.0001272	0	0	8.851e-05	0	0	0	0	0	0
Otu11279	0	9.909e-05	0	0	0	0.0001116	0	0	0	0.0001218	0	0	0	0	0	0	0	0	0	0	0	0	0	0	0	0	0	0	0	0	0	0	0	0	0	0	0	0	0	0.0002543	0	0	0	0	0	0	0	0	0
Otu16665	0	9.909e-05	0	0	0	0	0	0	0	0	0	0	0	0	0	0	0	0	0	0	0	0	0	0.0001576	0	0	0	0	0	0	0	0	0	0	0	0	0	0	0	0	0	8.617e-05	0	0	9.462e-05	9.959e-05	0.0001073	0	9.288e-05
Otu27686	0	0	0	0.0001262	0	0	0	0	0	0	0	0	0	0	0	0	0	0	0	0	0	0	0	0	0	0	0	0	0	0	0	0	0	0	0	0	0	0	0	0	0	0	0	0	0	0	0	7.644e-05	0
Otu2411	0	0	0	0.0001262	0	0	0	0	0	0	0.0001073	0	0	0	0	0	0	0	0	0	0	0	0	0	0	0	0	0	0	0	0	0	0	0	0	0	6.294e-05	0	0	0	0	0	0	0.0001012	0	0	0	7.644e-05	0
Otu8089	0	0	0	0	0.0002019	0	0	0	0	0	0	0	0	0.0001106	0	0	0	0	0	0	0	0	0	0	0	0	0	0	0	0	0	0	0	0	0	0	0.0001888	0	0.0001004	0	0	0	0	0.0001012	0	0	0	0	0
Otu10115	0	0	0	0	0	0.0001116	0	0	0	0	0	0	0	0	0	0	0	0	0	0	0	0	0	0	0	0	0	0	0	0	0	0	0	0	0	0	0	0	0	0	0	0	0	0.0001012	0	0	0	7.644e-05	0
Otu7416	0	0	0	0	0	0	0.0001645	0	0	0	0.0001073	0	0	0	0	0	0	0	0	0	0	0	0	0	0	0.0001772	0	0	0	0	7.421e-05	0	0	0	0.0001533	0	6.294e-05	0	0.0001004	0	0	0	8.851e-05	0	0	0	0	0	0
Otu16274	0	0	0	0	0	0	0	0.0001586	0.0001359	0	0	0	0	0	0	0	0	0	0	0	0	0	0	0	0	0	0	0	0	0	0	9.129e-05	0	0	0	0	0	0	0	0	0	0	0	0	0	0	0	0	0
[truncated: 4,168 more rows]
[truncated: 9 more columns]
